# Supplementary material for: O-GlcNAcylation of NONO regulates paraspeckle component assembly and contributes to colon cancer cell proliferation
Source: Cell Death Discov. 2025 May 13;11:234. doi: 10.1038/s41420-025-02405-z (PMC12075841; doi:10.1038/s41420-025-02405-z)
Supplement: Supplementary file 10 — Supplementary Table 1 [file 41420_2025_2405_MOESM10_ESM.xlsx]

## Sheet: Sheet1
Supplementary Table 1. Primers used for real-time PCR.
Gene name	Forward (5' to 3')	Reverse (5' to 3')
NEAT1_2	GGCCAGAGCTTTGTTGCTTC	GGTGCGGGCACTTACTTACT
CENPF	ACCTTCACAACGTGTTAGACAG	CTGAGGCTCTCATATTCGGCA
ESPL1	ATCTCTGTCAGTCGGACCTGCA	CAGGTGGACCTTCTTCACAGAG
KIF3B	GATGTTAAGCTGGGGCAGGT	TTTGCCGTCCACTAGAGCAG
KNL1	ACATTGGAAAAAGCGCAAGTTG	TTGCACTGGGCAATAATTGGC
NUF2	TACCATTCACCAATTTAGTTACT	TAGAATATCAGCAGTCTCAAAG
NUSAP1	TCATTTCCTTTTCTTGCCTCA	CCCTCAAGTACAGTGACCTGC
SGO1	AACCTGCTCAGAACCAGGAA	CTGGAGCTGTCATCACTATTGG
SKA2	GGAACTGATGTTCCAGAAAGCTG	AGCTCCAGGTCTGTTTGCTT
SPC25	AGTACGGACACCTCCTGTCAG	TCTCAACCATTCGTTCTTCTTCC
STIL	GGATGTCCAGCCCTGTACTGT	GCCACAGGCGATGGTTCAAT
BST2	TGATCTCATCAGTTCTGAGCGGGT	AGACCTGCTCCAGAGGCCCTTCTC
IFI6	GGTCTGCGATCCTGAATGGG	TCACTATCGAGATACTTGTGGGT
IFIT1	TTCGGAGAAAGGCATTAGA	TCCAGGGCTTCATTCATAT
IRF7	TGGTCCTGGTGAAGCTGGAA	GATGTCGTCATAGAGGCTGTTGG
ISG15	CGCAGATCACCCAGAAGATCG	TTCGTCGCATTTGTCCACCA
MX1	ACATCCAGAGGCAGGAGACAATC	TCCACCAGATCAGGCTTCGTCAA
OAS1	GCGCCCCACCAAGCTCAAGA	GCTCCCTCGCTCCCAAGCAT
RSAD2	TTGGACATTCTCGCTATCTCCT	AGTGCTTTGATCTGTTCCGTC
SP100	CTGCCTGAGGAGCAGTTGAA	CGGTTCTGAGGCGAAAAAGC
STAT1	ACTCAAAATTCCTGGAGCAG	ACGCTTGCTTTTCCTTATGTT
beta-actin	AGAGCTACGAGCTGCCTGAC	AGCACTGTGTTGGCGTACAG
