# Supplementary material for: O-GlcNAcylation of NONO regulates paraspeckle component assembly and contributes to colon cancer cell proliferation
Source: Cell Death Discov. 2025 May 13;11:234. doi: 10.1038/s41420-025-02405-z (PMC12075841; doi:10.1038/s41420-025-02405-z)
Supplement: Supplementary file 11 — Dataset S1 [file 41420_2025_2405_MOESM11_ESM.xlsx]

## Sheet: Sheet1
Dataset S1. NONO_435_456_HexNAc_fragmentation_table_with ion matching list.
#1	b⁺	b²⁺	c⁺	c²⁺	Seq.	y⁺	y²⁺	z⁺	z+H⁺	z+H²⁺	z²⁺	z-H⁺	z-H²⁺	#2
1	148.07569	74.54148	165.10224	83.05476	F									22
2	205.09715	103.05222	222.12370	111.56549	G	2219.07611	1110.04169	2204.06521	2205.07303	1103.04015	1102.53624	2203.05738	1102.03233	21
3	333.15573	167.08150	350.18228	175.59478	Q	2162.05464	1081.53096	2147.04374	2148.05157	1074.52942	1074.02551	2146.03592	1073.52160	20
4	404.19285	202.60006	421.21939	211.11334	A	2033.99607	1017.50167	2018.98517	2019.99299	1010.50013	1009.99622	2017.97734	1009.49231	19
5	475.22996	238.11862	492.25651	246.63189	A	1962.95895	981.98311	1947.94805	1948.95588	974.98158	974.47766	1946.94023	973.97375	18
6	779.35701	390.18214	796.38356	398.69542	T-HexNAc	1891.92184	946.46456	1876.91094	1877.91876	939.46302	938.95911	1875.90311	938.45520	17
7	910.39750	455.70239	927.42404	464.21566	M	1587.79479	794.40103	1572.78389	1573.79171	787.39949	786.89558	1571.77606	786.39167	16
8	1039.44009	520.22368	1056.46664	528.73696	E	1456.75430	728.88079	1441.74340	1442.75123	721.87925	721.37534	1440.73558	720.87143	15
9	1096.46155	548.73441	1113.48810	557.24769	G	1327.71171	664.35949	1312.70081	1313.70864	657.35796	656.85404	1311.69299	656.35013	14
10	1209.54562	605.27645	1226.57216	613.78972	I	1270.69025	635.84876	1255.67935	1256.68717	628.84722	628.34331	1254.67152	627.83940	13
11	1266.56708	633.78718	1283.59363	642.30045	G	1157.60618	579.30673	1142.59528	1143.60311	572.30519	571.80128	1141.58746	571.29737	12
12	1337.60419	669.30573	1354.63074	677.81901	A	1100.58472	550.79600	1085.57382	1086.58164	543.79446	543.29055	1084.56599	542.78664	11
13	1450.68826	725.84777	1467.71481	734.36104	I	1029.54760	515.27744	1014.53671	1015.54453	508.27590	507.77199	1013.52888	507.26808	10
14	1507.70972	754.35850	1524.73627	762.87177	G	916.46354	458.73541	901.45264	902.46047	451.73387	451.22996	900.44482	450.72605	9
15	1564.73118	782.86923	1581.75773	791.38251	G	859.44208	430.22468	844.43118	845.43900	423.22314	422.71923	843.42335	422.21531	8
16	1665.77886	833.39307	1682.80541	841.90634	T	802.42061	401.71394	787.40971	788.41754	394.71241	394.20850	786.40189	393.70458	7
17	1762.83163	881.91945	1779.85818	890.43273	P	701.37293	351.19011	686.36204	687.36986	344.18857	343.68466	685.35421	343.18074	6
18	1859.88439	930.44583	1876.91094	938.95911	P	604.32017	302.66372	589.30927	590.31710	295.66219	295.15827	588.30145	294.65436	5
19	1930.92150	965.96439	1947.94805	974.47766	A	507.26741	254.13734	492.25651	493.26433	247.13580	246.63189	491.24868	246.12798	4
20	2077.98992	1039.49860	2095.01647	1048.01187	F	436.23029	218.61879	421.21939	422.22722	211.61725	211.11334	420.21157	210.60942	3
21	2192.03285	1096.52006	2209.05939	1105.03334	N	289.16188	145.08458	274.15098	275.15881	138.08304	137.57913	273.14316	137.07522	2
22					R	175.11895	88.06311	160.10805	161.11588	81.06158	80.55766	159.10023	80.05375	1
