# Supplementary material for: O-GlcNAcylation of NONO regulates paraspeckle component assembly and contributes to colon cancer cell proliferation
Source: Cell Death Discov. 2025 May 13;11:234. doi: 10.1038/s41420-025-02405-z (PMC12075841; doi:10.1038/s41420-025-02405-z)
Supplement: Supplementary file 12 — Dataset S2 [file 41420_2025_2405_MOESM12_ESM.xlsx]

## Sheet: Table S2
Dataset S2. Gene set enrichment analysis (GSEA).
Term	es	nes	pval	fdr	geneset_size	matched_size	genes	ledge_genes
Influenza A	0.6536994470584737	2.406152699047359	0	0	173	122	OAS1;OAS2;RSAD2;IRF7;CCL5;DDX58;IFIH1;MX1;OAS3;STAT1;TNFSF10;IRF9;NXF3;EIF2AK2;TLR3;HLA-DPA1;IFNGR1;IFNA1;PML;MYD88;TRIM25;STAT2;HLA-DOB;FAS;HLA-DRB1;BAK1;IL18;ADAR;TMPRSS4;AKT2;PRSS3;TICAM1;MAP2K2;IL1A;SLC25A5;SLC25A6;DNAJC3;BAX;HLA-DPB1;PABPN1L;SLC25A4;IL12A;PRKCA;RAB11A;CALCOCO2;KPNA6;TRADD;PIK3R2;TRAF3;PIK3R3;TYK2;NFKBIB;IRAK4;CASP8;ICAM1;IKBKE;IKBKB;RELA;VDAC1;CYCS;BID;RAE1;TNFRSF10A;JAK2;HL…	OAS1;OAS2;RSAD2;IRF7;CCL5;DDX58;IFIH1;MX1;OAS3;STAT1;TNFSF10;IRF9;NXF3;EIF2AK2;TLR3;HLA-DPA1;IFNGR1;IFNA1;PML;MYD88;TRIM25;STAT2;HLA-DOB;FAS;HLA-DRB1;BAK1;IL18;ADAR;TMPRSS4;AKT2;PRSS3;TICAM1;MAP2K2
cellular response to interferon-gamma (GO:0071346)	0.7349137000372831	2.466440196203498	0	0	122	71	OAS1;OAS2;OASL;IRF7;CCL5;GBP1;LGALS9;OAS3;STAT1;IRF9;TRIM22;TRIM34;SP100;TRIM21;GBP5;HLA-DPA1;HLA-F;IFNGR1;PML;TRIM5;TRIM38;TRIM25;GBP3;HLA-DRB1;HLA-E;NCAM1;HLA-C;PTAFR;IRF2;DAPK1;HLA-B;IFI30;AQP4;B2M;TRIM8;HLA-DPB1;IRF6;TRIM62;CAMK2B;TRIM26;HLA-A;IRF1;EPRS1;TRIM68;DAPK3;ICAM1;SIRPA;SLC26A6;CD47;GBP2;JAK2;CD44;MID1;JAK1;IRF3;CD58;IRF5;PDE12;CAMK2D;RPL13A;PRKCD;SYNCRIP;CIITA;MT2A;CAMK2G;GAPDH;CCL2…	OAS1;OAS2;OASL;IRF7;CCL5;GBP1;LGALS9;OAS3;STAT1;IRF9;TRIM22;TRIM34;SP100;TRIM21;GBP5;HLA-DPA1;HLA-F;IFNGR1;PML;TRIM5;TRIM38;TRIM25;GBP3;HLA-DRB1;HLA-E;NCAM1;HLA-C;PTAFR;IRF2
cellular response to type I interferon (GO:0071357)	0.8410145442731661	2.660256047977482	0	0	66	49	OAS1;OAS2;RSAD2;IFIT1;OASL;IFI6;IFI27;IFIT3;IRF7;IFIT2;IFITM1;ISG15;IFI35;MX1;OAS3;BST2;STAT1;IRF9;SP100;IFIT5;IFITM3;HLA-F;IFNA1;MYD88;SAMHD1;STAT2;PSMB8;HLA-E;HLA-C;IRF2;ADAR;HLA-B;ISG20;IFITM2;IRF6;EGR1;HLA-A;IRF1;TYK2;GBP2;IFNAR2;RNASEL;JAK1;IRF3;IP6K2;IRF5;IFNAR1;IRAK1;IRF4	OAS1;OAS2;RSAD2;IFIT1;OASL;IFI6;IFI27;IFIT3;IRF7;IFIT2;IFITM1;ISG15;IFI35;MX1;OAS3;BST2;STAT1;IRF9;SP100;IFIT5;IFITM3;HLA-F;IFNA1;MYD88;SAMHD1;STAT2;PSMB8;HLA-E;HLA-C;IRF2;ADAR
defense response to symbiont (GO:0140546)	0.7729778278483189	2.6958	0	0	125	90	OAS1;IFI44L;OAS2;RSAD2;IFIT1;OASL;IFI6;IFI27;IFIT3;IRF7;IFIT2;IFI16;IFITM1;ISG15;DDX58;IFIH1;MX1;OAS3;BST2;STAT1;PLSCR1;SHFL;EIF2AK2;TLR3;NLRC5;IFIT5;IFITM3;PLA2G10;MYD88;SAMHD1;TRIM5;STAT2;APOBEC3H;IRF2;IFNE;APOBEC3G;NLRP1;ISG20;SERINC3;IFITM2;TRIM56;NDUFAF4;ZMYND11;ATG7;LYST;IRF1;CD40;MLKL;EXOSC4;APOBEC3F;F2RL1;PQBP1;MOV10;BCL2L1;APOBEC3C;RELA;BCL2;IFNAR2;RNASEL;PRF1;SKP2;ABCE1;IRF3;SERINC5;IFN…	OAS1;IFI44L;OAS2;RSAD2;IFIT1;OASL;IFI6;IFI27;IFIT3;IRF7;IFIT2;IFI16;IFITM1;ISG15;DDX58;IFIH1;MX1;OAS3;BST2;STAT1;PLSCR1;SHFL;EIF2AK2;TLR3;NLRC5;IFIT5;IFITM3;PLA2G10;MYD88;SAMHD1;TRIM5;STAT2;APOBEC3H
defense response to virus (GO:0051607)	0.76214	2.7034467878000683	0	0	134	98	OAS1;IFI44L;OAS2;RSAD2;IFIT1;OASL;IFI6;IFI27;IFIT3;IRF7;IFIT2;IFI16;IFITM1;ISG15;DDX58;IFIH1;MX1;OAS3;BST2;STAT1;PLSCR1;SHFL;EIF2AK2;TLR3;NLRC5;IFIT5;IFITM3;PLA2G10;MYD88;SAMHD1;TRIM5;STAT2;APOBEC3H;IRF2;IFNE;APOBEC3G;NLRP1;ISG20;SERINC3;IFITM2;TRIM56;NDUFAF4;ZMYND11;ATG7;LYST;IRF1;CD40;MLKL;PHB2;EXOSC4;APOBEC3F;F2RL1;PQBP1;MOV10;BCL2L1;PHB;APOBEC3C;RELA;BCL2;IFNAR2;RNASEL;PRF1;SKP2;ABCE1;IRF3;SE…	OAS1;IFI44L;OAS2;RSAD2;IFIT1;OASL;IFI6;IFI27;IFIT3;IRF7;IFIT2;IFI16;IFITM1;ISG15;DDX58;IFIH1;MX1;OAS3;BST2;STAT1;PLSCR1;SHFL;EIF2AK2;TLR3;NLRC5;IFIT5;IFITM3;PLA2G10;MYD88;SAMHD1;TRIM5;STAT2;APOBEC3H
interferon-gamma-mediated signaling pathway (GO:0060333)	0.7581914053428845	2.43356	0	0	69	53	OAS1;OAS2;OASL;IRF7;GBP1;OAS3;STAT1;IRF9;TRIM22;TRIM34;SP100;TRIM21;HLA-DPA1;HLA-F;IFNGR1;PML;TRIM5;TRIM38;TRIM25;HLA-DRB1;HLA-E;NCAM1;HLA-C;PTAFR;IRF2;HLA-B;IFI30;B2M;TRIM8;HLA-DPB1;IRF6;TRIM62;CAMK2B;TRIM26;HLA-A;IRF1;TRIM68;ICAM1;GBP2;JAK2;CD44;MID1;JAK1;IRF3;IRF5;CAMK2D;PRKCD;CIITA;MT2A;CAMK2G;HLA-DRA;IFNGR2;IRF4	OAS1;OAS2;OASL;IRF7;GBP1;OAS3;STAT1;IRF9;TRIM22;TRIM34;SP100;TRIM21;HLA-DPA1;HLA-F;IFNGR1;PML;TRIM5;TRIM38;TRIM25;HLA-DRB1;HLA-E;NCAM1;HLA-C;PTAFR;IRF2
microtubule cytoskeleton organization involved in mitosis (GO:1902850)	-0.592721	-2.25737	0	0	129	125	PLK2;BCCIP;NUP133;B9D2;NUP160;SBDS;NUP37;NUDC;DYNLL1;NEK6;CLASP1;RPS27;INTS13;DYNC1I2;NEK9;SEC13;RCC1;RMDN1;KIF2A;MAP4;RANGAP1;CLIP1;DCTN2;EML1;DYNC1I1;AURKC;NDEL1;SETD2;DCTN6;MAPRE1;DYNC1H1;TUBG1;MAD1L1;TAOK1;TBCE;EFHC1;NUP98;AHCTF1;KPNB1;MECP2;NUP43;DYNC1LI1;PMF1;CLASP2;PTPA;CDC20;MIS12;SUN2;RAN;TUBG2;PAFAH1B1;NUP85;CENPT;RANBP2;ITGB3BP;BUB3;CENPN;PPP1CC;RCC2;ZW10;NDE1;NSL1;DYNC1LI2;CENPQ;XPO1;…	RCC2;ZW10;NDE1;NSL1;DYNC1LI2;CENPQ;XPO1;EML4;CENPS;SEH1L;CKAP5;BIRC5;CDCA8;NUP107;CENPC;SKA1;CCNB1;CENPP;DYNLL2;PCNT;CEP126;SPC24;GPSM2;PLK1;BUB1;TNKS;DSN1;CENPL;AURKA;ZWILCH;NDC80;CENPU;ZWINT;SPDL1;DLGAP5;CENPK;WDR62;CENPH;TACC3;BUB1B;SGO2;STMN1;KNTC1;KIF2C;KIF4A;CENPM;TTK;ERCC6L;CENPE;CENPO;MAD2L1;INCENP;KIF18A;CENPI;AURKB;SGO1;CENPA;STIL;CENPF;NUSAP1;KNL1;KIF11;ESPL1;KIF3B;NUF2;SKA2;SPC25
negative regulation of viral genome replication (GO:0045071)	0.836731	2.5608768024544095	0	0	55	47	OAS1;OAS2;RSAD2;IFIT1;OASL;CCL5;IFI16;IFITM1;ISG15;IFIH1;PARP10;MX1;OAS3;BST2;PLSCR1;SHFL;EIF2AK2;SLPI;IFIT5;IFITM3;APOBEC3H;ZC3HAV1;HMGA2;APOBEC3G;BTBD17;ISG20;IFITM2;APOBEC3F;APOBEC3C;RNASEL;SETDB1;RESF1;MORC2;N4BP1;BANF1;MAVS;TASOR;APOBEC3D;TNIP1;INPP5K;ILF3;SRPK1;FAM111A;APOBEC3B;MPHOSPH8;SRPK2;TRIM6	OAS1;OAS2;RSAD2;IFIT1;OASL;CCL5;IFI16;IFITM1;ISG15;IFIH1;PARP10;MX1;OAS3;BST2;PLSCR1;SHFL;EIF2AK2;SLPI;IFIT5;IFITM3
negative regulation of viral process (GO:0048525)	0.8022589381025936	2.7033049502374276	0	0	71	61	OAS1;OAS2;RSAD2;IFIT1;OASL;CCL5;IFI16;IFITM1;ISG15;IFIH1;PARP10;MX1;OAS3;BST2;STAT1;PLSCR1;SHFL;TRIM21;EIF2AK2;TRIM14;SLPI;IFIT5;IFITM3;PML;TRIM5;APOBEC3H;ZC3HAV1;TRIM15;APOBEC3G;BTBD17;ISG20;TRIM8;IFITM2;TRIM62;TRIM26;TRIM13;TRIM27;HEXIM1;APOBEC3F;MID2;APOBEC3C;TRIM32;RNASEL;TRIM35;PPIA;N4BP1;BANF1;MAVS;TRIM11;LARP7;TRIM28;ZFP36;UBP1;TNIP1;CHMP3;ILF3;SRPK1;FAM111A;SRPK2;TRIM6;PTX3	OAS1;OAS2;RSAD2;IFIT1;OASL;CCL5;IFI16;IFITM1;ISG15;IFIH1;PARP10;MX1;OAS3;BST2;STAT1;PLSCR1;SHFL;TRIM21;EIF2AK2;TRIM14;SLPI;IFIT5;IFITM3;PML;TRIM5;APOBEC3H;ZC3HAV1
regulation of viral genome replication (GO:0045069)	0.8360669359605527	2.7646934370189853	0	0	68	59	OAS1;OAS2;RSAD2;IFIT1;OASL;CCL5;IFI16;IFITM1;ISG15;IFIH1;PARP10;MX1;OAS3;BST2;PLSCR1;SHFL;EIF2AK2;SLPI;IFIT5;IFITM3;ZC3HAV1;ADAR;APOBEC3G;NR5A2;BTBD17;ISG20;IFITM2;APOBEC3F;APOBEC3C;PKN2;HACD3;PPIH;PPID;DDX3X;RNASEL;TARBP2;PPIA;N4BP1;BANF1;LARP1;CXCL8;PDE12;ADARB1;PABPC1;MAVS;PPIE;CNOT7;STAU1;VAPB;RAD23A;DDB1;TNIP1;TMEM39A;ILF3;SRPK1;FAM111A;PPARA;SRPK2;TRIM6	OAS1;OAS2;RSAD2;IFIT1;OASL;CCL5;IFI16;IFITM1;ISG15;IFIH1;PARP10;MX1;OAS3;BST2;PLSCR1;SHFL;EIF2AK2;SLPI;IFIT5;IFITM3
response to interferon-gamma (GO:0034341)	0.7928792980375374	2.4064578741111173	0	0	81	42	KYNU;CCL5;IFITM1;GBP1;LGALS9;MEFV;BST2;STAT1;SP100;SHFL;TRIM21;GBP5;SLC11A1;HLA-DPA1;IFITM3;GBP3;DAPK1;SNCA;AQP4;IFITM2;GCH1;CD40;CALCOCO2;EPRS1;DAPK3;SIRPA;SLC26A6;CD47;GBP2;CXCL16;CITED1;NUB1;CD58;PDE12;RPL13A;SYNCRIP;CIITA;CD74;CYP27B1;GAPDH;CCL26;XCL1	KYNU;CCL5;IFITM1;GBP1;LGALS9;MEFV;BST2;STAT1;SP100;SHFL;TRIM21;GBP5;SLC11A1;HLA-DPA1;IFITM3
type I interferon signaling pathway (GO:0060337)	0.8410145442731661	2.6838227628620874	0	0	66	49	OAS1;OAS2;RSAD2;IFIT1;OASL;IFI6;IFI27;IFIT3;IRF7;IFIT2;IFITM1;ISG15;IFI35;MX1;OAS3;BST2;STAT1;IRF9;SP100;IFIT5;IFITM3;HLA-F;IFNA1;MYD88;SAMHD1;STAT2;PSMB8;HLA-E;HLA-C;IRF2;ADAR;HLA-B;ISG20;IFITM2;IRF6;EGR1;HLA-A;IRF1;TYK2;GBP2;IFNAR2;RNASEL;JAK1;IRF3;IP6K2;IRF5;IFNAR1;IRAK1;IRF4	OAS1;OAS2;RSAD2;IFIT1;OASL;IFI6;IFI27;IFIT3;IRF7;IFIT2;IFITM1;ISG15;IFI35;MX1;OAS3;BST2;STAT1;IRF9;SP100;IFIT5;IFITM3;HLA-F;IFNA1;MYD88;SAMHD1;STAT2;PSMB8;HLA-E;HLA-C;IRF2;ADAR
regulation of interferon-beta production (GO:0032648)	0.7373981687037237	2.285588981831854	0	0.000101233	50	43	OAS1;OAS2;IRF7;ISG15;DDX58;IFIH1;OAS3;DHX58;TLR3;TRIM56;NLRC3;IRF1;RIPK2;POLR3A;TRAF3;PTPRS;RELB;SIRPA;YY1;RNF216;DDX3X;POLR3G;REL;IRF3;POLR3C;CACTIN;TBK1;IRF5;MAVS;RNF135;PTPN11;TOMM70;POLR3F;PPM1B;HSP90AA1;DHX9;POLR3D;TIRAP;FLOT1;RIOK3;STING1;POLR3B;TLR9	OAS1;OAS2;IRF7;ISG15;DDX58;IFIH1;OAS3;DHX58;TLR3
innate immune response (GO:0045087)	0.5992753650380532	2.327314557657216	0	0.000109669	303	184	OAS1;NCF2;FGR;KYNU;IFIT1;IFI6;IFI27;APOL1;IRF7;IFITM1;ISG15;DDX58;IFIH1;MEFV;MX1;CFB;BST2;TRIM22;DHX58;TRIM34;SP100;SHFL;TRIM21;KRT16;LCN2;TLR3;TRIM14;NLRC5;SLPI;SLC11A1;IFITM3;FCER1G;PML;MYD88;TRIM5;TRIM38;TRIM25;DMBT1;HLA-E;BLK;ADAR;TRIM15;FYN;APOBEC3G;MASP1;NLRP1;SNCA;F12;RNF39;B2M;SERINC3;TRIM8;IFITM2;KLRD1;GCH1;ZAP70;INAVA;TRIM56;TRIM62;TRIM17;MALT1;TRIM26;PLCG2;PPP1R14B;ADAM15;TRIM4;ANG;CD4…	OAS1;NCF2;FGR;KYNU;IFIT1;IFI6;IFI27;APOL1;IRF7;IFITM1;ISG15;DDX58;IFIH1;MEFV;MX1;CFB;BST2;TRIM22;DHX58;TRIM34;SP100;SHFL;TRIM21;KRT16;LCN2;TLR3;TRIM14;NLRC5;SLPI;SLC11A1;IFITM3;FCER1G;PML;MYD88;TRIM5;TRIM38;TRIM25;DMBT1
negative regulation of innate immune response (GO:0045824)	0.7536775706893691	2.1785604584484095	0	0.00013853	39	34	OAS1;IFI16;ISG15;A2M;USP18;OAS3;DHX58;TRIM21;NLRC5;IRAK3;SAMHD1;STAT2;NMI;TTLL12;SUSD4;LYAR;NLRC3;TYRO3;SERPING1;YTHDF2;RPS19;FAM3A;METTL3;CACTIN;DCST1;USP15;CNOT7;GRN;MUL1;TRAFD1;PTPN2;YTHDF3;TNFAIP3;SLAMF8	OAS1;IFI16;ISG15;A2M;USP18;OAS3;DHX58;TRIM21;NLRC5;IRAK3;SAMHD1;STAT2;NMI
regulation of type I interferon-mediated signaling pathway (GO:0060338)	0.7820331894230534	2.183544400278579	0	0.000146226	31	27	OAS1;ISG15;USP18;OAS3;NLRC5;SAMHD1;STAT2;TTLL12;CDC37;YTHDF2;IFNAR2;RNASEL;ABCE1;UBE2K;METTL3;CACTIN;PTPN1;DCST1;MAVS;CNOT7;FADD;PTPN11;MUL1;PTPN6;PTPN2;YTHDF3;TRIM6	OAS1;ISG15;USP18;OAS3;NLRC5;SAMHD1;STAT2
regulation of innate immune response (GO:0045088)	0.6822345448977299	2.186600799144478	0	0.000154827	65	54	FGR;CCL5;IFI16;PARP9;USP18;IFI35;PLSCR1;DHX58;TRIM21;GBP5;IRAK3;SAMHD1;NMI;HLA-E;BIRC3;EREG;ERAP1;LYAR;NLRC3;IRF1;CDC37;TYRO3;LRP8;XIAP;PTPN22;CASP8;IFNAR2;POLR3G;RNASEL;ABCE1;POLR3C;CACTIN;N4BP1;PTPN1;SH2D1B;RNF135;BIRC2;PTPN11;MUL1;TRAFD1;TKFC;APPL2;PTPN6;POLR3F;AKIRIN2;DHX9;SLC15A4;POLR3D;TIRAP;APPL1;ADAM8;TNFAIP3;RIOK3;POLR3B	FGR;CCL5;IFI16;PARP9;USP18;IFI35;PLSCR1;DHX58;TRIM21;GBP5;IRAK3;SAMHD1;NMI;HLA-E;BIRC3;EREG
positive regulation of interferon-beta production (GO:0032728)	0.7860971066107456	2.232950027039542	0	0.000164504	37	32	OAS1;OAS2;IRF7;ISG15;DDX58;IFIH1;OAS3;DHX58;TLR3;TRIM56;IRF1;RIPK2;POLR3A;DDX3X;POLR3G;IRF3;POLR3C;TBK1;IRF5;MAVS;RNF135;PTPN11;TOMM70;POLR3F;HSP90AA1;DHX9;POLR3D;FLOT1;RIOK3;STING1;POLR3B;TLR9	OAS1;OAS2;IRF7;ISG15;DDX58;IFIH1;OAS3;DHX58;TLR3
response to cytokine (GO:0034097)	0.608612	2.240297911472419	0	0.000175471	151	125	KYNU;LAMP3;IFITM1;ISG15;LGALS9;MEFV;MX1;BST2;STAT1;PLSCR1;SP100;SHFL;TRIM21;EIF2AK2;PTPN7;SLC11A1;CSF1R;IFITM3;IRAK3;HAX1;PML;IL18R1;MYD88;CD274;FLT3;TIMP1;SPHK1;ADAR;STAT3;SNCA;FOXA2;IFITM2;SIGIRR;GCH1;TRIM56;CXCR4;TRAF6;IL1RAPL1;PTPN13;PRKCA;CD40;CALCOCO2;IL1R1;MCL1;TMEM102;IRAK2;RELB;CASP8;CDK9;BCL2L1;DDOST;IKBKE;ANXA1;ASAH2;LDLRAP1;OSMR;RIPK1;GGT7;RELA;PTPN12;SMPD1;SHMT2;TRIM32;JAK2;BCL2;IFNA…	KYNU;LAMP3;IFITM1;ISG15;LGALS9;MEFV;MX1;BST2;STAT1;PLSCR1;SP100;SHFL;TRIM21;EIF2AK2;PTPN7;SLC11A1;CSF1R;IFITM3;IRAK3;HAX1;PML;IL18R1;MYD88;CD274;FLT3;TIMP1;SPHK1
positive regulation of type I interferon production (GO:0032481)	0.668131	2.2481461771933278	0	0.000188005	78	71	OAS1;OAS2;IRF7;IFI16;ISG15;DDX58;IFIH1;OAS3;STAT1;DHX58;TLR3;MYD88;TRIM15;TRIM56;NFKB2;IRF1;RIPK2;POLR3A;PTPN22;PQBP1;POLR2H;POLR1C;RELA;POLR3E;POLR2K;POLR2F;DDX3X;POLR3G;EP300;LRRFIP1;DDX41;POLR2L;STAT6;IRF3;POLR3C;CRCP;TBK1;IRF5;POLR3H;CHUK;MAVS;RNF135;SETD2;PTPN11;POLR3GL;CTNNB1;TOMM70;HSPD1;MRE11;DHX36;XRCC5;NFKB1;POLR2E;G3BP1;POLR3F;XRCC6;HSP90AA1;CREBBP;DHX9;GAPDH;POLR3D;IRAK1;PRKDC;FLOT1;D…	OAS1;OAS2;IRF7;IFI16;ISG15;DDX58;IFIH1;OAS3;STAT1;DHX58;TLR3;MYD88
cytokine-mediated signaling pathway (GO:0019221)	0.5087226262572276	2.150725381762248	0	0.000250673	622	448	OAS1;OAS2;RSAD2;IFIT1;IL7R;OASL;IFI6;IFI27;IFIT3;IRF7;CCL5;IFIT2;IL1R2;IFITM1;ISG15;GBP1;IFI35;EDN2;IL1RN;MX1;OAS3;BST2;STAT1;CEACAM1;IRF9;TRIM22;TRIM34;SP100;TRIM21;PSMB9;LCN2;CDKN1A;CSF1R;IFIT5;HLA-DPA1;PTGS2;IL20RA;IFITM3;FCER1G;HLA-F;IRAK3;GSTA2;IFNGR1;IFNA1;KIT;PML;IL18R1;IL31RA;MYD88;TSLP;SAMHD1;CFL1;STAT4;TRIM5;TRIM38;TRIM25;STAT2;INPP5D;PSME1;FPR1;MMP9;IL7;HLA-DRB1;TNFSF15;FLT3;TIMP1;PSMB…	OAS1;OAS2;RSAD2;IFIT1;IL7R;OASL;IFI6;IFI27;IFIT3;IRF7;CCL5;IFIT2;IL1R2;IFITM1;ISG15;GBP1;IFI35;EDN2;IL1RN;MX1;OAS3;BST2;STAT1;CEACAM1;IRF9;TRIM22;TRIM34;SP100;TRIM21;PSMB9;LCN2;CDKN1A;CSF1R;IFIT5;HLA-DPA1;PTGS2;IL20RA;IFITM3;FCER1G;HLA-F;IRAK3;GSTA2;IFNGR1;IFNA1;KIT;PML;IL18R1;IL31RA;MYD88;TSLP;SAMHD1;CFL1;STAT4;TRIM5;TRIM38;TRIM25;STAT2;INPP5D;PSME1;FPR1;MMP9;IL7;HLA-DRB1;TNFSF15;FLT3;TIMP1;PSMB…
Staphylococcus aureus infection	0.6855744619686598	2.158069206640858	0	0.000263206	96	47	KRT12;FGG;CFB;CFH;KRT38;KRT16;HLA-DPA1;KRT37;FCGR2A;KRT17;KRT35;KRT20;FPR1;HLA-DOB;HLA-DRB1;C2;KRT39;KRT23;PTAFR;MASP1;HLA-DPB1;ITGAM;C5;C4A;ICAM1;KRT36;KRT32;C1S;HLA-DMA;HLA-DMB;KRT19;CFD;KRT18;C3AR1;C1R;CFI;KRT10;HLA-DOA;C4B;KRT13;SELPLG;MASP2;HLA-DRA;KRT15;C3;C5AR1;ITGAL	KRT12;FGG;CFB;CFH;KRT38;KRT16;HLA-DPA1;KRT37;FCGR2A;KRT17;KRT35;KRT20;FPR1;HLA-DOB;HLA-DRB1;C2;KRT39;KRT23;PTAFR
double-stranded RNA binding (GO:0003725)	0.6552217998576549	2.142472829872267	0	0.000299098	74	64	OAS1;OAS2;OASL;DDX58;IFIH1;DDX60;OAS3;DHX58;EIF2AK2;TLR3;A1CF;SIDT1;RFTN1;ADAR;NLRP1;SIDT2;MRPL44;AGO3;APTX;CLTC;FMR1;AGO1;DUS2;PRKRIP1;EIF4H;SUPV3L1;SLC3A2;ACTN1;DDX3X;EIF4A1;LRRFIP1;TARBP2;MTDH;ILF2;AGO2;DROSHA;ADARB1;ELAVL1;DHX30;RC3H1;EIF4B;TFRC;ZNF346;STRBP;DHX15;HSPD1;DHX36;STAU2;DICER1;ILF3;ZFR;DHX9;HNRNPU;FXR1;DGCR8;DHX33;MSN;TUBB4B;TUBA1B;VIM;RC3H2;MBNL1;AGO4;PRKRA	OAS1;OAS2;OASL;DDX58;IFIH1;DDX60;OAS3;DHX58;EIF2AK2;TLR3;A1CF;SIDT1
mitotic spindle organization (GO:0007052)	-0.559017	-2.17112	0	0.000659138	158	153	PLK2;BCCIP;NUP133;RAB11A;KIFC2;WRAP73;B9D2;NUP160;SBDS;ARHGEF10;NUP37;STAG2;NUDC;DYNLL1;NEK6;CLASP1;RPS27;INTS13;DYNC1I2;NEK9;SEC13;RCC1;RMDN1;ABRAXAS2;KIF2A;MAP4;SPAST;CCDC61;STAG1;RANGAP1;CLIP1;DCTN2;EML1;DYNC1I1;AURKC;MISP;NDEL1;LSM14A;DCTN6;MAPRE1;OFD1;DYNC1H1;TUBG1;MAD1L1;TAOK1;CHEK2;TBCE;SPICE1;EFHC1;CEP192;AAAS;NUP98;AHCTF1;KPNB1;MECP2;NUP43;DYNC1LI1;PMF1;CLASP2;PTPA;CDC20;MIS12;TOGARAM2;S…	PAFAH1B1;NUP85;CENPT;RANBP2;ITGB3BP;BUB3;CENPN;ABRAXAS1;PPP1CC;SMC1A;ZNF207;RCC2;ZW10;NDE1;GOLGA2;NSL1;DYNC1LI2;CENPQ;XPO1;EML4;CENPS;SEH1L;CKAP5;BIRC5;VCP;CDCA8;NUP107;CENPC;SMC3;SKA1;CCNB1;CENPP;DYNLL2;PCNT;CEP126;SPC24;GPSM2;PLK1;TOGARAM1;BUB1;TNKS;DSN1;CENPL;AURKA;ZWILCH;NDC80;CENPU;PRC1;ZWINT;SPDL1;DLGAP5;CENPK;MZT1;KIF23;WDR62;CENPH;TPX2;BUB1B;SGO2;STMN1;KNTC1;FLNA;KIF2C;KIF4A;CENPM;TTK;ERC…
adenylyltransferase activity (GO:0070566)	0.8127958763831927	2.1150432529188823	0	0.00102994	23	21	OAS1;OAS2;OASL;OAS3;NMNAT2;FICD;NMNAT3;NMNAT1;KARS1;TENT2;TENT4B;TUT1;COASY;FLAD1;GPHN;MTPAP;SELENOO;PAPOLA;PAPOLG;ABL1;TENT4A	OAS1;OAS2;OASL;OAS3;NMNAT2
negative regulation of type I interferon-mediated signaling pathway (GO:0060339)	0.8569153974328827	2.1065204708198255	0	0.00120636	17	16	OAS1;ISG15;USP18;OAS3;NLRC5;SAMHD1;STAT2;TTLL12;YTHDF2;METTL3;CACTIN;DCST1;CNOT7;MUL1;PTPN2;YTHDF3	OAS1;ISG15;USP18;OAS3;NLRC5;SAMHD1;STAT2
NOD-like receptor signaling pathway	0.5516909141522088	2.0829876432315624	0	0.00163188	182	130	OAS1;OAS2;IRF7;CCL5;IFI16;GBP1;MEFV;OAS3;STAT1;IRF9;GBP5;IFNA1;MYD88;STAT2;GBP3;PKN1;GABARAP;MAPK10;IL18;BIRC3;MFN2;TICAM1;RNF31;NLRP1;NEK7;PLCB4;CASP4;TANK;ATG16L1;TRAF6;CXCL1;ITPR2;SUGT1;RBCK1;RIPK2;TRAF3;TYK2;XIAP;NFKBIB;IRAK4;GABARAPL2;CASP8;GSDMD;CYBA;BCL2L1;ITPR1;IKBKE;IKBKB;PKN2;ERBIN;RIPK1;TXN2;GBP2;RELA;VDAC1;TAB1;ANTXR1;TRIP6;MAPK13;BCL2;IFNAR2;NOD2;MAPK3;VDAC2;RNASEL;PLCB3;MAPK14;ITPR3…	OAS1;OAS2;IRF7;CCL5;IFI16;GBP1;MEFV;OAS3;STAT1;IRF9;GBP5;IFNA1;MYD88;STAT2;GBP3;PKN1;GABARAP;MAPK10;IL18;BIRC3;MFN2;TICAM1;RNF31;NLRP1
regulation of viral life cycle (GO:1903900)	0.7716637746592293	2.0801159165003864	0	0.00167035	27	21	LAMP3;TRIM22;TRIM34;TRIM21;TRIM14;TRIM5;TRIM38;TRIM25;TRIM62;TRIM27;TYRO3;KPNA6;TRIML2;TRIM68;NECTIN2;PPIA;TSG101;AXL;VPS4A;KPNA2;TRIM6	LAMP3;TRIM22;TRIM34;TRIM21;TRIM14;TRIM5;TRIM38;TRIM25
regulation of cytokine production (GO:0001817)	0.5679934713475097	2.055158694403701	0	0.00229244	151	103	FGR;IRF7;IFI16;ISG15;DDX58;IFIH1;HTR2B;LGALS9;BTN1A1;SRGN;TRIM21;VTCN1;EIF2AK2;SLC11A1;SNAI2;HLA-DRB1;LRRC19;RGCC;HDAC9;CLEC4A;EREG;HLA-B;IL15;IL1A;BCL6B;BTN3A2;GATA3;ATP2B1;AGPAT1;ALOX5;BTN3A1;C5AR2;TRIM56;BCL6;PLA2R1;RPS6KA4;TXK;PER1;PLD3;AGPAT2;IGF2BP2;SCAMP5;TRAF3;BTN3A3;CASP8;SIRPA;ANXA1;LYN;MIF;CD47;ASB1;IGF2BP3;S100A13;RPS6KA5;TRIM32;CD276;MAPKAPK2;ADRA2A;FOXP1;ICOSLG;MAPK14;TREX1;KAT2A;ER…	FGR;IRF7;IFI16;ISG15;DDX58;IFIH1;HTR2B;LGALS9;BTN1A1;SRGN;TRIM21;VTCN1;EIF2AK2;SLC11A1;SNAI2;HLA-DRB1;LRRC19;RGCC;HDAC9;CLEC4A;EREG;HLA-B;IL15;IL1A;BCL6B;BTN3A2;GATA3;ATP2B1;AGPAT1;ALOX5;BTN3A1;C5AR2;TRIM56;BCL6
positive regulation of tumor necrosis factor superfamily cytokine production (GO:1903557)	0.6413454099189242	2.0591686256233652	0	0.00235006	82	54	OAS1;OAS2;DDX58;IFIH1;LGALS9;OAS3;ORM2;ORM1;TLR3;IFNGR1;C1QTNF4;HLA-E;STAT3;IL1A;DDT;IL23A;RASGRP1;FZD5;PLCG2;PSEN1;ARFGEF2;CYBA;TWIST1;MIF;RIPK1;HSPB1;SYK;ARHGEF2;JAK2;FRMD8;NOD2;SETD4;BCL10;SPHK2;APP;PTPRJ;MAVS;FADD;PTPN11;ISL1;TMEM106A;EPHB2;THBS1;CLU;DHX9;HMGB1;TIRAP;AGER;ADAM8;TLR1;HAVCR2;CD14;TNFRSF8;TLR9	OAS1;OAS2;DDX58;IFIH1;LGALS9;OAS3;ORM2;ORM1;TLR3;IFNGR1;C1QTNF4
positive regulation of tumor necrosis factor production (GO:0032760)	0.6488797484252621	2.0554597742239826	0	0.00236886	78	52	OAS1;OAS2;DDX58;IFIH1;LGALS9;OAS3;ORM2;ORM1;TLR3;IFNGR1;C1QTNF4;HLA-E;STAT3;IL1A;DDT;IL23A;RASGRP1;FZD5;PLCG2;PSEN1;ARFGEF2;CYBA;TWIST1;MIF;RIPK1;HSPB1;SYK;ARHGEF2;JAK2;FRMD8;NOD2;SETD4;SPHK2;APP;PTPRJ;MAVS;FADD;PTPN11;ISL1;TMEM106A;EPHB2;THBS1;CLU;DHX9;HMGB1;TIRAP;AGER;TLR1;HAVCR2;CD14;TNFRSF8;TLR9	OAS1;OAS2;DDX58;IFIH1;LGALS9;OAS3;ORM2;ORM1;TLR3;IFNGR1;C1QTNF4
Hepatitis C	0.5606121279907179	2.060190118589274	0	0.00238835	158	126	OAS1;OAS2;RSAD2;IFIT1;IRF7;DDX58;MX1;OAS3;STAT1;IRF9;EIF2AK2;TLR3;CDKN1A;IFNA1;CLDN7;STAT2;FAS;BAK1;OCLN;AKT2;TICAM1;MAP2K2;STAT3;CLDN23;BAX;CLDN1;CCND1;TRAF6;TP53;CFLAR;PPP2R1B;CD81;SCARB1;TRADD;PIK3R2;TRAF3;PIK3R3;PPP2R1A;TYK2;CASP8;CLDN2;CLDN3;IKBKE;PPP2R2A;CLDN9;IKBKB;RIPK1;ARAF;RELA;CYCS;BID;IFNAR2;MAPK3;EIF3E;CLDN20;EIF2S1;BAD;RNASEL;AKT1;KRAS;LDLR;CASP9;AKT3;JAK1;PSME3;HRAS;IRF3;PPP2R2D;YW…	OAS1;OAS2;RSAD2;IFIT1;IRF7;DDX58;MX1;OAS3;STAT1;IRF9;EIF2AK2;TLR3;CDKN1A;IFNA1;CLDN7;STAT2;FAS;BAK1;OCLN;AKT2;TICAM1;MAP2K2;STAT3
negative regulation of type I interferon production (GO:0032480)	0.6874019185001693	2.056691596761961	0	0.00240516	44	38	ISG15;DDX58;IFIH1;HERC5;DHX58;NLRC5;UBE2L6;TRIM25;RNF125;UBA7;NLRC3;GPATCH3;PTPRS;TAX1BP1;RELB;SIRPA;IKBKE;YY1;RNF216;ILRUN;OTUD5;REL;ITCH;IRF3;CACTIN;TBK1;PCBP2;MAVS;NLRX1;RNF135;TRAF3IP1;UFD1;PIN1;CYLD;PPM1B;NPLOC4;TNFAIP3;HAVCR2	ISG15;DDX58;IFIH1;HERC5;DHX58;NLRC5;UBE2L6;TRIM25
positive regulation of interferon-alpha production (GO:0032727)	0.8032884683291222	2.017091085506176	0	0.00423598	21	17	IRF7;DDX58;IFIH1;STAT1;TLR3;RIPK2;DDX3X;IRF3;TBK1;IRF5;CHUK;MAVS;SETD2;HSPD1;DHX36;DHX9;TLR9	IRF7;DDX58;IFIH1;STAT1;TLR3
centromere complex assembly (GO:0034508)	-0.670919	-2.0552	0	0.00593224	38	37	RBBP4;NPM1;RBBP7;CENPV;RSF1;SMARCA5;MIS12;CENPT;CENPX;ITGB3BP;CENPN;NASP;CENPQ;CENPS;CENPC;POGZ;CENPP;CENPW;HELLS;CENPL;MIS18A;CENPU;MIS18BP1;DLGAP5;CENPK;CENPH;CENPM;CENPE;CENPO;RUVBL1;OIP5;CENPI;CENPA;HJURP;CENPF;KNL1;H4-16	CENPT;CENPX;ITGB3BP;CENPN;NASP;CENPQ;CENPS;CENPC;POGZ;CENPP;CENPW;HELLS;CENPL;MIS18A;CENPU;MIS18BP1;DLGAP5;CENPK;CENPH;CENPM;CENPE;CENPO;RUVBL1;OIP5;CENPI;CENPA;HJURP;CENPF;KNL1;H4-16
Complement and coagulation cascades	0.6319853534186725	1.9950564758581244	0	0.0066998	86	52	FGG;A2M;CFB;CFH;BDKRB1;CFHR1;F5;SERPINE1;F2RL2;PROCR;C2;PLAUR;C8G;F3;MASP1;BDKRB2;F12;THBD;SERPIND1;ITGAX;VWF;PROC;ITGAM;PLAU;CD55;C5;C4A;SERPING1;KLKB1;C1S;SERPINA1;CFD;PROS1;F8;CD46;SERPINC1;CD59;PLAT;F10;C3AR1;CR2;F2R;C1R;CFI;C4B;SERPINA5;CLU;TFPI;MASP2;SERPINF2;C3;C5AR1	FGG;A2M;CFB;CFH;BDKRB1;CFHR1;F5;SERPINE1;F2RL2;PROCR;C2;PLAUR;C8G;F3;MASP1;BDKRB2;F12;THBD;SERPIND1;ITGAX;VWF
response to interferon-alpha (GO:0035455)	0.7960608033806698	1.985816502772384	0	0.00770265	19	16	LAMP3;IFITM1;BST2;EIF2AK2;IFITM3;ADAR;GAS6;IFITM2;GATA3;IFNAR2;AXL;PDE12;KLHL20;TPR;IFNAR1;RO60	LAMP3;IFITM1;BST2;EIF2AK2;IFITM3;ADAR;GAS6;IFITM2;GATA3
CENP-A containing nucleosome assembly (GO:0034080)	-0.681405	-2.00038	0	0.00809798	31	30	RBBP4;NPM1;RBBP7;RSF1;SMARCA5;CENPT;CENPX;ITGB3BP;CENPN;NASP;CENPQ;CENPS;CENPC;CENPP;CENPW;CENPL;MIS18A;CENPU;MIS18BP1;CENPK;CENPH;CENPM;CENPO;RUVBL1;OIP5;CENPI;CENPA;HJURP;KNL1;H4-16	CENPT;CENPX;ITGB3BP;CENPN;NASP;CENPQ;CENPS;CENPC;CENPP;CENPW;CENPL;MIS18A;CENPU;MIS18BP1;CENPK;CENPH;CENPM;CENPO;RUVBL1;OIP5;CENPI;CENPA;HJURP;KNL1;H4-16
positive regulation of cytokinesis (GO:0032467)	-0.701601	-2.00993	0	0.00834908	38	26	GIPC1;CDC14B;PKN2;PRKCE;SVIL;SPAST;CUL3;PKP4;CDC14A;AURKC;CSPP1;CENPV;CDC42;RHOA;RACGAP1;CDC6;SSTR5;KIF23;KIF20B;CDC25B;CIT;KIF14;AURKB;ECT2;CXCR5;DRD2	CDC6;SSTR5;KIF23;KIF20B;CDC25B;CIT;KIF14;AURKB;ECT2;CXCR5;DRD2
chromatin remodeling at centromere (GO:0031055)	-0.672291	-1.99472	0	0.00840401	33	32	RBBP4;NPM1;RBBP7;CENPV;RSF1;SMARCA5;CENPT;CENPX;ITGB3BP;CENPN;NASP;CENPQ;CENPS;CENPC;CENPP;CENPW;HELLS;CENPL;MIS18A;CENPU;MIS18BP1;CENPK;CENPH;CENPM;CENPO;RUVBL1;OIP5;CENPI;CENPA;HJURP;KNL1;H4-16	CENPT;CENPX;ITGB3BP;CENPN;NASP;CENPQ;CENPS;CENPC;CENPP;CENPW;HELLS;CENPL;MIS18A;CENPU;MIS18BP1;CENPK;CENPH;CENPM;CENPO;RUVBL1;OIP5;CENPI;CENPA;HJURP;KNL1;H4-16
Coronavirus disease	0.511163	1.9781008834001665	0	0.0084978	233	173	OAS1;OAS2;FGG;ISG15;DDX58;IFIH1;MX1;CFB;OAS3;STAT1;IRF9;EIF2AK2;TLR3;IFNA1;MYD88;FCGR2A;STAT2;MAPK10;C2;C8G;ADAR;RPS27L;MASP1;STAT3;VWF;RPL22L1;IL12A;RPL26L1;TRAF6;FAU;RPS4Y1;RPL27A;RPL7;RPL34;HBEGF;RPL11;RPS26;PRKCA;PLCG2;RPS29;RPS6;C5;RPS18;RPLP2;RPS10;PRKCG;RPL39;PIK3R2;TRAF3;PIK3R3;RPL27;RPL36;TYK2;NFKBIB;IRAK4;RPL23A;C4A;UBA52;RPL24;RPLP1;IKBKE;PLCG1;RPS20;RPL26;RPS19;RPL9;RPL31;RPL6;IKBKB;R…	OAS1;OAS2;FGG;ISG15;DDX58;IFIH1;MX1;CFB;OAS3;STAT1;IRF9;EIF2AK2;TLR3;IFNA1;MYD88;FCGR2A;STAT2;MAPK10;C2;C8G;ADAR;RPS27L;MASP1;STAT3
histone exchange (GO:0043486)	-0.652336	-2.02539	0	0.00873358	39	38	ZNHIT1;RBBP4;VPS72;RNF8;DMAP1;NPM1;RBBP7;RSF1;SMARCA5;CENPT;CENPX;SRCAP;ITGB3BP;CENPN;NASP;CENPQ;CENPS;CENPC;CENPP;CENPW;SPTY2D1;ANP32E;CENPL;ACTR6;MIS18A;CENPU;MIS18BP1;CENPK;CENPH;CENPM;CENPO;RUVBL1;OIP5;CENPI;CENPA;HJURP;KNL1;H4-16	CENPT;CENPX;SRCAP;ITGB3BP;CENPN;NASP;CENPQ;CENPS;CENPC;CENPP;CENPW;SPTY2D1;ANP32E;CENPL;ACTR6;MIS18A;CENPU;MIS18BP1;CENPK;CENPH;CENPM;CENPO;RUVBL1;OIP5;CENPI;CENPA;HJURP;KNL1;H4-16
positive regulation of response to biotic stimulus (GO:0002833)	0.6706419657366753	1.9708644106701132	0	0.00895633	46	33	OASL;CCL5;DDX60;IFI35;PLSCR1;DHX58;GBP5;NMI;TRIM15;EREG;PRKCA;BMP6;CYBA;POLR3G;POLR3C;SH2D1B;USP15;PUM2;GRN;PUM1;SASH1;POLR3F;ANKRD17;AKIRIN2;SIGLEC16;DHX9;SLC15A4;POLR3D;SCIMP;ADAM8;RIOK3;ZCCHC3;POLR3B	OASL;CCL5;DDX60;IFI35;PLSCR1;DHX58;GBP5;NMI;TRIM15;EREG
DNA replication-independent nucleosome assembly (GO:0006336)	-0.64937	-2.01474	0	0.00896428	40	39	ATRX;RBBP4;IPO4;NPM1;RBBP7;CABIN1;HIRA;HAT1;RSF1;SMARCA5;ASF1A;CENPT;CENPX;ITGB3BP;H3-3A;CENPN;NASP;CENPQ;CENPS;CENPC;CENPP;CENPW;CENPL;MIS18A;CENPU;MIS18BP1;CENPK;CENPH;CENPM;CENPO;RUVBL1;ASF1B;OIP5;CENPI;CENPA;HJURP;KNL1;H4-16;UBN1	ASF1A;CENPT;CENPX;ITGB3BP;H3-3A;CENPN;NASP;CENPQ;CENPS;CENPC;CENPP;CENPW;CENPL;MIS18A;CENPU;MIS18BP1;CENPK;CENPH;CENPM;CENPO;RUVBL1;ASF1B;OIP5;CENPI;CENPA;HJURP;KNL1;H4-16;UBN1
RIG-I-like receptor signaling pathway	0.5916777683090487	1.953842320301949	0	0.011950988779153184	71	52	IRF7;ISG15;DDX58;IFIH1;DHX58;IFNA1;TRIM25;MAPK10;IFNE;CASP10;RNF125;AZI2;IL12A;TANK;TRAF6;TRADD;TRAF3;NFKBIB;CASP8;IKBKE;IKBKB;RIPK1;RELA;MAPK13;DDX3X;MAPK14;OTUD5;IRF3;TBKBP1;NFKBIA;TBK1;CXCL8;CHUK;MAVS;FADD;NLRX1;ATG12;IKBKG;MAPK9;MAP3K7;TKFC;NFKB1;ATG5;PIN1;CYLD;MAPK11;TRAF2;MAPK8;MAP3K1;MAPK12;SIKE1;STING1	IRF7;ISG15;DDX58;IFIH1;DHX58;IFNA1;TRIM25;MAPK10;IFNE;CASP10;RNF125;AZI2;IL12A;TANK;TRAF6
CENP-A containing chromatin organization (GO:0061641)	-0.681405	-1.96193	0	0.012670099695911808	31	30	RBBP4;NPM1;RBBP7;RSF1;SMARCA5;CENPT;CENPX;ITGB3BP;CENPN;NASP;CENPQ;CENPS;CENPC;CENPP;CENPW;CENPL;MIS18A;CENPU;MIS18BP1;CENPK;CENPH;CENPM;CENPO;RUVBL1;OIP5;CENPI;CENPA;HJURP;KNL1;H4-16	CENPT;CENPX;ITGB3BP;CENPN;NASP;CENPQ;CENPS;CENPC;CENPP;CENPW;CENPL;MIS18A;CENPU;MIS18BP1;CENPK;CENPH;CENPM;CENPO;RUVBL1;OIP5;CENPI;CENPA;HJURP;KNL1;H4-16
regulation of interferon-alpha production (GO:0032647)	0.7363106255289061	1.9432972488208873	0	0.013922227999774788	26	20	IRF7;DDX58;IFIH1;STAT1;TLR3;NLRC3;RIPK2;PTPRS;DDX3X;IRF3;TBK1;IRF5;CHUK;MAVS;SETD2;HSPD1;DHX36;DHX9;HAVCR2;TLR9	IRF7;DDX58;IFIH1;STAT1;TLR3
cellular response to virus (GO:0098586)	0.6822459305597535	1.934040993958033	0	0.0159274	36	28	OAS1;IFI6;CCL5;DDX58;IFIH1;LGALS9;BAX;ZC3H12A;EIF5A;IL12A;GSDME;FMR1;LGALS8;DDX3X;MAPK14;IRF3;CHUK;HIF1A;TOMM70;ARF1;MAPK11;GBF1;HSP90AA1;VWCE;RRP1B;RIOK3;POU2F2;IRGM	OAS1;IFI6;CCL5;DDX58;IFIH1;LGALS9
regulation of viral entry into host cell (GO:0046596)	0.6608766600638093	1.928577741316522	0	0.017108409532061553	40	32	IFITM1;LGALS9;TRIM22;TRIM34;TRIM21;TRIM14;IFITM3;TRIM5;TRIM38;TRIM25;HLA-DRB1;TMPRSS4;IFITM2;TRIM62;TRIM26;TRIM27;TRIML2;LY6E;MID2;TRIM68;P4HB;NECTIN2;LGALS1;SNX3;GSN;TRIM11;CIITA;CD74;CD4;FCN3;TRIM6;PTX3	IFITM1;LGALS9;TRIM22;TRIM34;TRIM21;TRIM14;IFITM3;TRIM5;TRIM38;TRIM25;HLA-DRB1
response to interferon-beta (GO:0035456)	0.7331829435826724	1.9175569730888673	0.00198413	0.019036548710093536	29	20	OAS1;IFI16;IFITM1;BST2;STAT1;PLSCR1;SHFL;IFITM3;PNPT1;IFITM2;NDUFA13;IRF1;HTRA2;IKBKE;IFNAR2;CDC34;UBE2K;UBE2G2;TRIM6;IRGM	OAS1;IFI16;IFITM1;BST2;STAT1;PLSCR1;SHFL;IFITM3;PNPT1
positive regulation of immune response (GO:0050778)	0.6167437989061456	1.9190548492796942	0	0.0191451	76	49	RSAD2;CCL5;LGALS9;IFI35;PLSCR1;GBP5;NMI;HLA-DRB1;ZP3;EREG;XBP1;IL15;IL23A;ITGAM;CD81;F2RL1;KARS1;CYBA;STX4;SKAP1;NOD2;HLA-DMB;POLR3G;HRG;SPHK2;POLR3C;CD46;SH2D1B;EIF2AK4;SIRT1;TGFB2;FADD;GRN;IL6ST;TNFSF4;POLR3F;CD74;MYB;AKIRIN2;SIGLEC16;DHX9;SLC15A4;POLR3D;CD226;CCR7;ADAM8;HLA-DRA;RIOK3;POLR3B	RSAD2;CCL5;LGALS9;IFI35;PLSCR1;GBP5;NMI;HLA-DRB1;ZP3;EREG;XBP1;IL15;IL23A
Measles	0.5338831658933652	1.9195410117164762	0	0.0195158	140	103	OAS1;OAS2;IRF7;DDX58;IFIH1;MX1;OAS3;STAT1;IRF9;EIF2AK2;IFNA1;MYD88;STAT2;FAS;MAPK10;BAK1;ADAR;AKT2;STAT3;RAB9B;IL1A;CCNE1;BAX;CCND1;IL12A;TRAF6;TP53;CSNK2B;BBC3;EIF3H;TRADD;HSPA1L;PIK3R2;TRAF3;PIK3R3;TYK2;NFKBIB;IRAK4;CASP8;BCL2L1;RAB9A;IKBKE;IKBKB;RELA;CYCS;BID;BCL2;IFNAR2;JAK3;HSPA2;EIF2S1;CDKN1B;BAD;FOS;AKT1;RACK1;CSNK2A2;CASP9;AKT3;JAK1;IRF3;CD46;EIF2AK4;NFKBIA;TBK1;CHUK;MAVS;FADD;IKBKG;MAPK9…	OAS1;OAS2;IRF7;DDX58;IFIH1;MX1;OAS3;STAT1;IRF9;EIF2AK2;IFNA1;MYD88;STAT2;FAS;MAPK10;BAK1;ADAR;AKT2;STAT3;RAB9B;IL1A;CCNE1;BAX
positive regulation of peptidyl-tyrosine phosphorylation (GO:0050731)	0.5383035526086004	1.9038047185917157	0	0.022372535541926645	135	92	CCL5;PARP9;ANGPT4;FGF7;PARP14;CSF1R;KIT;HAX1;IL31RA;TSLP;EFNA5;FLT3;ITGB3;IL18;TNFSF18;GAS6;TGFB1;DOK7;STAT3;IL15;IL23A;BANK1;GPRC5B;CSH2;NEDD9;CASS4;THBS4;DGKQ;SRCIN1;IL12A;UNC119;TP53;EFNA1;EPHA4;PLCG2;ERBB3;CD40;PTK2B;BMP6;LIF;CD81;TNFRSF18;LRP8;RIPK2;CLCF1;LYN;CRLF1;MIF;SEMA4D;DLG4;FGFR3;ARHGEF2;JAK2;CD44;TNK2;IL11;TEC;ACVR1;PTPN1;TNFRSF1A;PTPRJ;CSPG4;SRC;ERBB4;NRP1;HCLS1;CNTF;STAP2;ACE;PTPN1…	CCL5;PARP9;ANGPT4;FGF7;PARP14;CSF1R;KIT;HAX1;IL31RA;TSLP;EFNA5;FLT3;ITGB3;IL18;TNFSF18;GAS6;TGFB1;DOK7;STAT3;IL15;IL23A;BANK1;GPRC5B;CSH2;NEDD9;CASS4;THBS4;DGKQ;SRCIN1;IL12A;UNC119;TP53;EFNA1;EPHA4;PLCG2;ERBB3;CD40;PTK2B;BMP6
negative regulation of cytokine-mediated signaling pathway (GO:0001960)	0.6435074829534296	1.9045736133851783	0	0.022701543417543216	56	41	OAS1;ISG15;USP18;IL1RN;OAS3;PARP14;NLRC5;IRAK3;SAMHD1;STAT2;GAS6;SLIT2;TTLL12;SIGIRR;CCDC3;F2RL1;RNF113A;YTHDF2;NR1H2;PADI2;METTL3;PPARG;CACTIN;PELI3;DCST1;CNOT7;MUL1;H2BC11;OTUD4;GSTP1;SH2B3;GPS2;NR1H3;ROBO1;CARD8;PTPN2;YTHDF3;ZNF675;TRAIP;RFFL;PALM3	OAS1;ISG15;USP18;IL1RN;OAS3;PARP14;NLRC5;IRAK3;SAMHD1;STAT2
DNA replication initiation (GO:0006270)	-0.621165	-1.91189	0	0.029858957491463833	39	38	PURA;CDC34;ORC4;RPA1;ORC2;POLE4;ORC5;LRWD1;NOC3L;CDK2;DBF4;POLE3;CDC7;MCM5;PRIM2;GMNN;POLA2;CDT1;RPA2;PRIM1;MCM3;POLE;MCM2;POLE2;ORC6;CDC6;TOPBP1;MCM7;RPA3;MCM4;MCM6;MCM8;ORC1;ORC3;CDC45;POLA1;MCM10;RPA4	CDC7;MCM5;PRIM2;GMNN;POLA2;CDT1;RPA2;PRIM1;MCM3;POLE;MCM2;POLE2;ORC6;CDC6;TOPBP1;MCM7;RPA3;MCM4;MCM6;MCM8;ORC1;ORC3;CDC45;POLA1;MCM10;RPA4
Autoimmune thyroid disease	0.7429410483530706	1.8756052918512416	0	0.0315299	54	18	TG;HLA-DPA1;HLA-F;IFNA1;HLA-DOB;FAS;HLA-DRB1;HLA-E;HLA-C;HLA-B;HLA-DPB1;HLA-A;CD40;HLA-DMA;HLA-DMB;PRF1;HLA-DOA;HLA-DRA	TG;HLA-DPA1;HLA-F;IFNA1;HLA-DOB;FAS;HLA-DRB1;HLA-E;HLA-C;HLA-B
response to exogenous dsRNA (GO:0043330)	0.7455155113861625	1.876819559332121	0.00571429	0.031584756059190554	36	19	IFIT1;DDX58;IFIH1;TLR3;IRAK3;IFNA1;RFTN1;IFNE;TICAM1;CAV1;PQBP1;SLC3A2;MAVS;MUL1;RALB;DHX9;FLOT1;ZCCHC3;STING1	IFIT1;DDX58;IFIH1;TLR3;IRAK3;IFNA1;RFTN1;IFNE;TICAM1
positive regulation of receptor signaling pathway via STAT (GO:1904894)	0.7450754042825807	1.877773822529328	0	0.0318422	33	17	IL7R;CCL5;CRLF3;KIT;TSLP;CSH2;IL10RA;OCIAD2;OCIAD1;IL10RB;NOTCH1;MGAT5;ERBB4;F2R;HES1;CENPJ;CYP1B1	IL7R;CCL5;CRLF3;KIT;TSLP
positive regulation of tyrosine phosphorylation of STAT protein (GO:0042531)	0.629246	1.8720149565026913	0	0.0327934	60	38	CCL5;PARP9;PARP14;CSF1R;KIT;IL31RA;TSLP;FLT3;IL18;TNFSF18;STAT3;IL15;IL23A;CSH2;IL12A;CD40;LIF;TNFRSF18;CLCF1;LYN;CRLF1;FGFR3;JAK2;TNFRSF1A;ERBB4;HCLS1;CNTF;STAP2;IL6ST;CTF1;PTK6;VEGFA;PIBF1;SOCS3;HES1;ARL2BP;IL6R;EPO	CCL5;PARP9;PARP14;CSF1R;KIT;IL31RA;TSLP;FLT3;IL18;TNFSF18;STAT3;IL15;IL23A;CSH2
resolution of meiotic recombination intermediates (GO:0000712)	-0.756583	-1.89396	0.00196078	0.0377506	17	16	EME2;MSH4;MUS81;ERCC4;TOP2B;CENPX;CENPS;SLX4;TOP2A;FANCM;RMI1;EME1;SHOC1;HFM1;CORT;MEIOB	SLX4;TOP2A;FANCM;RMI1;EME1;SHOC1;HFM1;CORT;MEIOB
regulation of type I interferon production (GO:0032479)	0.5444059335306378	1.8569101702768223	0	0.0395862	90	85	IRF7;IFI16;ISG15;DDX58;IFIH1;HERC5;DHX58;TRIM21;NLRC5;UBE2L6;MYD88;TRIM25;TRIM15;RNF125;TRIM56;UBA7;NFKB2;IRF1;GPATCH3;POLR3A;TRAF3;TAX1BP1;PTPN22;PQBP1;POLR2H;IKBKE;POLR1C;RELA;POLR3E;RNF216;POLR2K;TRIM32;POLR2F;ILRUN;POLR3G;EP300;TREX1;OTUD5;LRRFIP1;DDX41;POLR2L;STAT6;ITCH;IRF3;POLR3C;CRCP;TBK1;IRF5;PCBP2;POLR3H;MAVS;NLRX1;RNF135;TRAF3IP1;POLR3GL;UFD1;CTNNB1;MRE11;DHX36;XRCC5;NFKB1;POLR2E;DTX4;…	IRF7;IFI16;ISG15;DDX58;IFIH1;HERC5;DHX58;TRIM21;NLRC5;UBE2L6;MYD88;TRIM25
sister chromatid segregation (GO:0000819)	-0.637013	-1.8837	0	0.0400976	35	33	WRAP73;KLHL22;NCAPG2;LATS1;TUBG1;INO80;TOP2B;MIS12;RAN;TUBG2;CHAMP1;SMC1A;ZNF207;ZW10;NSL1;RB1;KNSTRN;CDCA8;PLK1;SPAG5;DSN1;NDC80;ZWINT;CENPK;TOP2A;SGO2;SMC4;KIFC1;KIF18A;KIF18B;SGO1;NUSAP1;ESPL1	SMC1A;ZNF207;ZW10;NSL1;RB1;KNSTRN;CDCA8;PLK1;SPAG5;DSN1;NDC80;ZWINT;CENPK;TOP2A;SGO2;SMC4;KIFC1;KIF18A;KIF18B;SGO1;NUSAP1;ESPL1
Type I diabetes mellitus	0.6841282077861931	1.8529555029591718	0	0.041184044665415136	44	24	PTPRN;HLA-DPA1;HLA-F;HLA-DOB;FAS;HLA-DRB1;HLA-E;HLA-C;HLA-B;GAD1;IL1A;ICA1;HLA-DPB1;IL12A;HLA-A;HLA-DMA;HLA-DMB;PRF1;CPE;HSPD1;HLA-DOA;PTPRN2;HLA-DRA;LTA	PTPRN;HLA-DPA1;HLA-F;HLA-DOB;FAS;HLA-DRB1;HLA-E;HLA-C;HLA-B;GAD1;IL1A;ICA1;HLA-DPB1;IL12A
DNA recombination (GO:0006310)	-0.606567	-1.87517	0	0.0423877	40	39	ERCC1;RTEL1;SUPV3L1;TREX1;RPA1;RECQL5;FBH1;IGHMBP2;WRN;RPAIN;HDAC10;LIG4;THAP9;RAD51C;MRE11;RAD52;RAD50;RAG1;XRCC3;MSH2;ENDOG;RECQL4;HMGB1;RAD51B;MSH3;TSN;RECQL;RHNO1;HMGB3;GEN1;RAD54L;RAD21;XRCC2;RAD51D;BLM;RAD51;RAD54B;DMC1;EXO1	MSH2;ENDOG;RECQL4;HMGB1;RAD51B;MSH3;TSN;RECQL;RHNO1;HMGB3;GEN1;RAD54L;RAD21;XRCC2;RAD51D;BLM;RAD51;RAD54B;DMC1;EXO1
chromosome condensation (GO:0030261)	-0.602844	-1.85945	0	0.043461920741576086	46	39	AIFM1;CSNK2B;TTN;ACIN1;DFFB;CSNK2A2;H1-4;AKAP8L;MCPH1;H1-0;BANF1;PHF8;H1-2;NCAPG2;CHMP1A;CSNK2A1;KMT5A;NCAPH2;PHF13;TENT4A;CDK1;H1-10;SET;RB1;GPER1;CCNB1;PLK1;SMC2;NCAPH;NCAPD2;TOP2A;NCAPD3;CDCA5;SMC4;INCENP;NCAPG;ERN2;NUSAP1;H4-16	CDK1;H1-10;SET;RB1;GPER1;CCNB1;PLK1;SMC2;NCAPH;NCAPD2;TOP2A;NCAPD3;CDCA5;SMC4;INCENP;NCAPG;ERN2;NUSAP1;H4-16
mitotic nuclear division (GO:0140014)	-0.535098	-1.86856	0	0.043644360760938146	75	72	BCCIP;RAB11A;KIFC2;WRAP73;ARHGEF10;STAG2;CLASP1;CHMP2A;KLHL22;KLHDC8B;CHMP7;CTDP1;ABRAXAS2;KIF2A;SPAST;PPP2R2D;CCDC61;STAG1;CHMP4B;NCAPG2;MISP;NDEL1;LSM14A;OFD1;TUBG1;INO80;CHEK2;SPICE1;CEP192;AAAS;KPNB1;CLASP2;MIS12;TOGARAM2;RAN;RHOA;TUBG2;PIBF1;EPS8;ABRAXAS1;SMC1A;ZNF207;ZW10;NDE1;GOLGA2;NSL1;KNSTRN;CDCA8;SMC3;PLK1;TOGARAM1;SPAG5;DSN1;NDC80;NUP62;ZWINT;UBE2C;CENPK;MZT1;UBE2S;TPX2;SGO2;FLNA;SMC4…	MIS12;TOGARAM2;RAN;RHOA;TUBG2;PIBF1;EPS8;ABRAXAS1;SMC1A;ZNF207;ZW10;NDE1;GOLGA2;NSL1;KNSTRN;CDCA8;SMC3;PLK1;TOGARAM1;SPAG5;DSN1;NDC80;NUP62;ZWINT;UBE2C;CENPK;MZT1;UBE2S;TPX2;SGO2;FLNA;SMC4;KIFC1;KIF18A;KIF18B;SGO1;NUSAP1;KIF11;ESPL1;KIF3B
mitotic sister chromatid segregation (GO:0000070)	-0.50239	-1.8604	0	0.045744186532176385	103	99	REC8;EML3;CHMP6;CSNK2B;RAB11A;CHMP5;TTN;WRAP73;CHMP4C;CHMP1B;RRS1;VPS4B;NUDC;CHMP2A;KLHL22;CDC23;CHMP4A;CSNK2A2;CHMP7;AKAP8L;MCPH1;CUL3;CHMP4B;PHF8;DCTN2;BOD1;NCAPG2;DIS3L2;VPS4A;CHMP1A;CHMP2B;CSNK2A1;BECN1;PDS5A;TUBG1;INO80;KMT5A;NCAPH2;ANKRD53;KPNB1;PDCD6IP;TEX14;MIS12;NAA50;RAN;NIPBL;TUBG2;PIBF1;PHF13;CHMP3;TENT4A;SMC1A;ZNF207;ZW10;PDS5B;NSL1;CDK1;EML4;SET;SEH1L;RB1;KNSTRN;PSRC1;CDCA8;POGZ;CCN…	ZW10;PDS5B;NSL1;CDK1;EML4;SET;SEH1L;RB1;KNSTRN;PSRC1;CDCA8;POGZ;CCNB1;PLK1;SPAG5;DSN1;RAD21;NDC80;PRC1;NUP62;SMC2;ZWINT;SPDL1;DLGAP5;NCAPH;CENPK;KIF22;NCAPD2;KIF23;NCAPD3;SGO2;KIF2C;CDCA5;SMC4;HASPIN;CENPE;KIFC1;KIF18A;KIF14;NCAPG;KIF18B;SGO1;NUSAP1;CEP55;ESPL1;H4-16
regulation of mitotic metaphase/anaphase transition (GO:0030071)	-0.640965	-1.8522	0.00209644	0.0461397	27	26	LCMT1;NSMCE2;NEK6;CDC23;CDC16;ANAPC15;CUL3;ANAPC7;ANAPC5;ANAPC4;DUSP1;HECW2;RIOK2;ANAPC11;RB1;CDC27;CCNB1;PLK1;CDC6;CDK5RAP2;UBE2C;DLGAP5;CENPE;FBXO5;ESPL1;USP44	RB1;CDC27;CCNB1;PLK1;CDC6;CDK5RAP2;UBE2C;DLGAP5;CENPE;FBXO5;ESPL1;USP44
positive regulation of response to external stimulus (GO:0032103)	0.5262479697007669	1.841060075589237	0	0.0465825	140	92	OASL;CCL5;DDX60;IFI35;PLSCR1;DHX58;GBP5;TLR3;PDE2A;TSLP;SERPINE1;NMI;P2RY12;IL18;ZP3;TRIM15;TGFB1;EREG;SNCA;IL15;OPTN;THBD;DDT;MGST2;IL23A;PLA2G7;GPRC5B;GPR4;NFKBIZ;HYAL2;NINJ1;PRKCA;BMP6;PPM1F;TRADD;F2RL1;CYBA;RIPK1;CD47;ABCC1;STX4;NAPEPLD;LRSAM1;USF1;MAPK13;POLR3G;IL17RA;PDCD4;HRG;SETD4;POLR3C;APP;TNFRSF1A;SH2D1B;NFKBIA;PTGER4;USP15;PUM2;MDK;CNTF;SCARF1;GRN;TNFSF4;PUM1;FEM1A;SASH1;CEBPA;POLR3F;…	OASL;CCL5;DDX60;IFI35;PLSCR1;DHX58;GBP5;TLR3;PDE2A;TSLP;SERPINE1;NMI;P2RY12;IL18;ZP3;TRIM15;TGFB1;EREG;SNCA;IL15;OPTN;THBD;DDT;MGST2;IL23A;PLA2G7;GPRC5B
antigen processing and presentation of exogenous peptide antigen via MHC class I (GO:0042590)	0.5531262342392078	1.8414311374164876	0	0.0471241	79	72	NCF2;PSMB9;FCER1G;HLA-F;NCF4;TAP1;PSME1;TAP2;PSMB8;HLA-E;HLA-C;PSMD3;PSME2;CLEC4A;HLA-B;MFSD6;IFI30;LNPEP;PSMB10;B2M;PDIA3;HLA-A;VAMP8;SNAP23;CALR;CYBA;IKBKB;PSMD9;PSMF1;PSME3;ITGAV;PSMB5;PSMA6;ITGB5;PSMB3;PSMD5;TAPBP;CHUK;PSMD8;PSMA5;PSMD10;IKBKG;PSMD14;PSMC4;PSMB7;VAMP3;PSMC3;PSMA3;PSMA4;SEC22B;PSMA2;PSME4;PSMB4;PSMB1;PSMA7;PSMD7;PSMD6;PSMA1;PSMD12;PSMB6;PSMC5;PSMC1;PSMC6;PSMB2;PSMD4;PSMD13;PSM…	NCF2;PSMB9;FCER1G;HLA-F;NCF4;TAP1;PSME1;TAP2;PSMB8;HLA-E;HLA-C;PSMD3;PSME2;CLEC4A;HLA-B;MFSD6;IFI30;LNPEP;PSMB10;B2M
regulation of defense response (GO:0031347)	0.5514586016835585	1.8366008484816445	0	0.0486932	84	65	FGR;USP18;HERC5;DHX58;PTGS2;MYD88;SAMHD1;PIK3AP1;LRRC19;BIRC3;AHSG;NLRP1;ERAP1;SEMA7A;BST1;BCL6B;CASP4;ALOX5;BCL6;ALOX15;IRF1;IL1R1;PARK7;LRP8;TRAF3;XIAP;PTPN22;CASP8;ANXA1;SBNO2;RELA;JAK2;NOD2;FOXP1;MGLL;AKNA;ZMPSTE24;GGT1;UFL1;PSMA6;N4BP1;AREL1;LACC1;DAGLB;RNF135;BIRC2;GRN;TMSB4X;CELF1;TNFSF4;ELMOD2;TKFC;APPL2;SETD6;PTGES;CYLD;SPATA2;BRD4;TIRAP;APPL1;SHPK;NR1D2;APOE;NLRP6;XCL1	FGR;USP18;HERC5;DHX58;PTGS2;MYD88;SAMHD1;PIK3AP1;LRRC19;BIRC3;AHSG;NLRP1;ERAP1;SEMA7A;BST1;BCL6B;CASP4
regulation of immune response (GO:0050776)	0.5082426299422126	1.8346955102273983	0	0.0488607	180	107	SLAMF7;FGR;RSAD2;CD300C;IRF7;IFITM1;HERC5;PLSCR1;DHX58;HLA-F;CLEC2B;FCGR2A;SAMHD1;HLA-DRB1;CD19;HLA-E;HLA-C;CD200R1;COL17A1;BIRC3;PIANP;HLA-B;CD8A;ERAP1;IL15;ICAM5;B2M;CD160;NCR3LG1;ADCY7;KLRD1;BCL6;CD96;NPDC1;HLA-A;SELL;IRF1;CD40;CD33;AMBP;CD81;LRP8;RAET1E;TRAF3;XIAP;PTPN22;CASP8;ICAM1;LYN;CD300A;FKBP1A;SYK;GPR108;LAIR1;CD276;SPPL2A;DENND1B;CSK;SPINK5;FOXP1;PILRB;ULBP1;ZMPSTE24;SLA2;ITGB1;NECTIN…	SLAMF7;FGR;RSAD2;CD300C;IRF7;IFITM1;HERC5;PLSCR1;DHX58;HLA-F;CLEC2B;FCGR2A;SAMHD1;HLA-DRB1;CD19;HLA-E;HLA-C;CD200R1;COL17A1;BIRC3;PIANP;HLA-B;CD8A;ERAP1;IL15;ICAM5;B2M;CD160;NCR3LG1
positive regulation of cell-cell adhesion (GO:0022409)	0.634948	1.8330826794451087	0.00389864	0.0491397	48	33	FGG;CCL5;RNASE10;ADAM19;FUT3;PLAUR;FSTL3;NODAL;SMAD7;FOXA1;FOXA2;PTPRU;BMP7;MAGI1;PLPP3;TJP1;CD47;PIEZO1;AFDN;SKAP1;GCNT2;CD44;ANK3;JAK1;MDK;PTPN23;CITED2;AGER;FLOT1;DENND6A;LCK;SERPINF2;PODXL	FGG;CCL5;RNASE10;ADAM19;FUT3;PLAUR;FSTL3;NODAL;SMAD7;FOXA1;FOXA2;PTPRU;BMP7
single-stranded RNA binding (GO:0003727)	0.592939	1.8312133434024525	0.00391389	0.0494551	46	38	DDX58;IFIH1;DDX60;DHX58;IFIT5;A1CF;SRA1;POLR2G;PUS1;SNRPC;AGO3;LONP1;FMR1;AGO1;JMJD6;ENDOV;EIF4H;RBM7;DDX3X;HNRNPF;POLR2D;AGO2;CNBP;EIF4B;LACTB2;STRBP;AQR;U2AF2;PTBP1;EXOSC10;ILF3;ZFR;DHX9;DDX11;HNRNPU;FXR1;HNRNPA1;AGO4	DDX58;IFIH1;DDX60;DHX58;IFIT5;A1CF
NAD biosynthetic process (GO:0009435)	0.7413939626380721	1.8268583305005026	0	0.0516429	22	16	KYNU;PARP9;PARP10;PTGS2;NMNAT2;NMNAT3;QPRT;PARP16;NMNAT1;NADSYN1;NAPRT;NAXE;NAXD;NAMPT;NUDT12;SLC22A13	KYNU;PARP9;PARP10;PTGS2;NMNAT2
regulation of tumor necrosis factor production (GO:0032680)	0.5269752549146647	1.821359744288301	0	0.054559543305635665	125	82	OAS1;OAS2;DDX58;IFIH1;LGALS9;OAS3;ORM2;ORM1;TLR3;IRAK3;IFNGR1;C1QTNF4;HLA-E;ARG2;GAS6;CLEC4A;STAT3;IL1A;DDT;IL23A;ZC3H12A;C5AR2;NFKBIL1;RASGRP1;NLRC3;VSIR;FZD5;PLCG2;TRIM27;CD33;PSEN1;SELENOS;ARFGEF2;PTPN22;SIRPA;CYBA;TWIST1;MIF;RIPK1;HSPB1;SYK;CD47;CX3CR1;ARHGEF2;CHRNA7;JAK2;ILRUN;FRMD8;NOD2;MAPKAPK2;FOXP1;SETD4;SPHK2;APP;RARA;CACTIN;PTPRJ;MAVS;SYT11;FADD;PTPN11;ZFP36;ISL1;TMEM106A;GSTP1;EPHB2;P…	OAS1;OAS2;DDX58;IFIH1;LGALS9;OAS3;ORM2;ORM1;TLR3;IRAK3;IFNGR1;C1QTNF4;HLA-E;ARG2;GAS6;CLEC4A;STAT3;IL1A;DDT;IL23A
antigen processing and presentation of peptide antigen via MHC class I (GO:0002474)	0.6192600329889134	1.8175972724157767	0.00205761	0.0562823	34	32	FCER1G;HLA-F;TAP1;TAP2;HLA-E;HLA-C;ERAP2;CLEC4A;HLA-B;MFSD6;IFI30;ERAP1;B2M;PDIA3;BCAP31;HLA-A;ABCB9;CANX;CALR;SEC24C;SEC31A;SEC13;SEC24D;TAPBP;ACE;HFE;SEC24A;SEC24B;SAR1B;TAPBPL;IDE;SEC23A	FCER1G;HLA-F;TAP1;TAP2;HLA-E;HLA-C;ERAP2;CLEC4A;HLA-B;MFSD6;IFI30;ERAP1;B2M;PDIA3;BCAP31;HLA-A;ABCB9
Cytosolic DNA-sensing pathway	0.6087898170957744	1.815842702862648	0.00385356	0.0568482	64	37	IRF7;CCL5;DDX58;IFNA1;IL18;ADAR;POLR3A;NFKBIB;POLR2H;IKBKE;POLR1C;IKBKB;RIPK1;RELA;POLR3E;POLR2K;POLR2F;POLR1D;POLR3G;TREX1;POLR2L;IRF3;POLR3C;NFKBIA;TBK1;POLR3H;CHUK;MAVS;IKBKG;POLR3GL;NFKB1;POLR2E;POLR3F;POLR3D;POLR3K;STING1;POLR3B	IRF7;CCL5;DDX58;IFNA1;IL18;ADAR
positive regulation of chemokine production (GO:0032722)	0.6326230687597793	1.810307438795183	0.00374532	0.060303959653333586	54	30	OAS1;LGALS9;OAS3;EIF2AK2;TLR3;CSF1R;TSLP;IL7;IL18;EGR1;C5;F2RL1;TWIST1;SYK;DDX3X;ADAM17;IL17RA;APP;MAVS;HIF1A;TNFSF4;MBP;CD74;HMGB1;TIRAP;AGER;IL6R;HMOX1;ALOX15B;TLR9	OAS1;LGALS9;OAS3;EIF2AK2;TLR3;CSF1R;TSLP;IL7;IL18
regulation of tyrosine phosphorylation of STAT protein (GO:0042509)	0.5749961753345291	1.8043326254112548	0.00188324	0.0640886	69	46	CCL5;PARP9;PARP14;CSF1R;KIT;IL31RA;TSLP;FLT3;IL18;TNFSF18;STAT3;IL15;IL23A;CSH2;IL12A;NF2;CD40;LIF;TNFRSF18;PPP2R1A;CLCF1;LYN;CRLF1;FGFR3;JAK2;TNFRSF1A;ERBB4;CNOT7;HCLS1;CNTF;STAP2;IL6ST;CTF1;PTK6;VEGFA;SH2B3;INPP5F;PPP2CA;SOCS1;PIBF1;SOCS3;PTPN2;HES1;ARL2BP;IL6R;EPO	CCL5;PARP9;PARP14;CSF1R;KIT;IL31RA;TSLP;FLT3;IL18;TNFSF18;STAT3;IL15;IL23A;CSH2
inositol phosphate-mediated signaling (GO:0048016)	0.7330429662588855	1.7982404124411433	0.00596421	0.0683308	21	16	GPR62;EDN2;EDN1;INPP5A;ADGRB2;HRH1;PPP3CC;NFATC2;NFATC3;NFATC1;PPP3CA;PLCE1;PPP3R1;NFATC4;PPP3CB;NFAT5	GPR62;EDN2;EDN1;INPP5A;ADGRB2
positive regulation of T cell activation (GO:0050870)	0.5822031438840746	1.794509137170887	0.00206186	0.0702761	76	44	CCL5;LGALS9;DOCK8;HLA-DPA1;CD274;IL7;ZP3;XBP1;IL15;IL23A;NCKAP1L;HLA-DPB1;GATA3;ZAP70;HLA-A;PNP;SIRPB1;CD81;SIRPA;ANXA1;CD70;CD47;CD276;JAK3;CYRIB;NOD2;SLC7A1;HLA-DMB;ZBTB1;CD46;PRKCQ;TFRC;MDK;NCK1;IL6ST;TNFSF4;NCK2;HSPD1;CCDC88B;FLOT2;CCR7;ZMIZ1;LCK;TNFRSF13C	CCL5;LGALS9;DOCK8;HLA-DPA1;CD274;IL7;ZP3;XBP1;IL15;IL23A;NCKAP1L;HLA-DPB1;GATA3;ZAP70
DNA replication origin binding (GO:0003688)	-0.647456	-1.81302	0	0.0704237	24	23	MCMDC2;GRWD1;ORC4;ORC2;ORC5;KAT7;HSPD1;MCM9;MCM5;MCM3;DHX9;DDX11;MCM2;CDC6;MCM7;MCM4;MCM6;MCM8;ORC1;ORC3;CDC45;POLA1;MCM10	MCM3;DHX9;DDX11;MCM2;CDC6;MCM7;MCM4;MCM6;MCM8;ORC1;ORC3;CDC45;POLA1;MCM10
DNA replication (GO:0006260)	-0.491026	-1.81541	0	0.0720292	109	108	NAP1L1;REV3L;RMI2;TOP1MT;POLD2;POLD4;NBN;NT5M;POLB;TBRG1;TOP1;GRWD1;ORC4;TREX1;ING4;WRNIP1;TIPIN;RPA1;POLL;RECQL5;RAD1;ATR;RBBP8;POLD1;IGHMBP2;ORC2;HUS1;PNKP;WRN;RPAIN;ATRIP;UPF1;BAZ1A;ORC5;ATM;POLG;KAT7;POLG2;KIN;MRE11;ING5;CDK2;RAD50;DONSON;HELB;REV1;TIMELESS;MCMBP;DBF4;MCM9;POLE3;DUT;RAD9A;DNA2;RFC1;RFC2;KAT5;CDC7;MCM5;RFC5;TOP3A;RAD17;POLA2;FAM111A;CHEK1;RPA2;MCM3;CDK1;SET;POLE;RFC3;MCM2;RECQ…	MCMBP;DBF4;MCM9;POLE3;DUT;RAD9A;DNA2;RFC1;RFC2;KAT5;CDC7;MCM5;RFC5;TOP3A;RAD17;POLA2;FAM111A;CHEK1;RPA2;MCM3;CDK1;SET;POLE;RFC3;MCM2;RECQL4;POLE2;RFC4;CDK2AP1;RBMS1;ORC6;FEN1;BRCA1;RHNO1;PCLAF;CDC6;TOPBP1;RNASEH2A;MCM7;RPA3;PTMS;MCM4;MCM6;MCM8;BARD1;ORC1;ORC3;RMI1;BLM;CDC45;WDHD1;POLA1;TICRR;BRIP1;PIF1;CLSPN;MCM10;FAM111B;EXO1;RPA4;RAD9B
cellular response to dsRNA (GO:0071359)	0.7379408468560859	1.791218088481237	0.00784314	0.0721425	19	15	IFIT1;DDX58;IFIH1;CAV1;PQBP1;PDE12;MAVS;NPM1;MUL1;RALB;DHX9;FLOT1;RIOK3;ZCCHC3;STING1	IFIT1;DDX58;IFIH1
Graft-versus-host disease	0.7154636317665066	1.788505806779129	0.00400802	0.0732656	43	17	HLA-DPA1;HLA-F;HLA-DOB;FAS;HLA-DRB1;HLA-E;HLA-C;HLA-B;IL1A;HLA-DPB1;KLRD1;HLA-A;HLA-DMA;HLA-DMB;PRF1;HLA-DOA;HLA-DRA	HLA-DPA1;HLA-F;HLA-DOB;FAS;HLA-DRB1;HLA-E;HLA-C;HLA-B;IL1A;HLA-DPB1;KLRD1
Epstein-Barr virus infection	0.4632349342506922	1.7795357049712426	0	0.0771825	203	168	OAS1;OAS2;IRF7;ISG15;DDX58;OAS3;STAT1;IRF9;EIF2AK2;CDKN1A;HLA-DPA1;HLA-F;IFNA1;MYD88;TAP1;STAT2;HLA-DOB;FAS;HLA-DRB1;BLNK;TAP2;MAPK10;CD19;BAK1;HLA-E;HLA-C;PSMD3;AKT2;HLA-B;STAT3;B2M;CCNE1;BAX;HLA-DPB1;PDIA3;CCND1;DDB2;TRAF6;TP53;ENTPD1;NFKB2;HLA-A;PLCG2;CD40;NEDD4;MDM2;TRADD;PIK3R2;TRAF3;PIK3R3;TYK2;RELB;NFKBIB;IRAK4;CALR;CASP8;ICAM1;IKBKE;LYN;IKBKB;RIPK1;SYK;RELA;NFKBIE;CYCS;MAP2K4;TAB1;BID;MAP…	OAS1;OAS2;IRF7;ISG15;DDX58;OAS3;STAT1;IRF9;EIF2AK2;CDKN1A;HLA-DPA1;HLA-F;IFNA1;MYD88;TAP1;STAT2;HLA-DOB;FAS;HLA-DRB1;BLNK;TAP2;MAPK10;CD19;BAK1;HLA-E;HLA-C;PSMD3
Allograft rejection	0.6810788257060776	1.78075	0.00591716	0.0780464	39	17	HLA-DPA1;HLA-F;HLA-DOB;FAS;HLA-DRB1;HLA-E;HLA-C;HLA-B;HLA-DPB1;IL12A;HLA-A;CD40;HLA-DMA;HLA-DMB;PRF1;HLA-DOA;HLA-DRA	HLA-DPA1;HLA-F;HLA-DOB;FAS;HLA-DRB1;HLA-E;HLA-C;HLA-B;HLA-DPB1;IL12A;HLA-A;CD40
regulation of RIG-I signaling pathway (GO:0039535)	0.6911927400907675	1.7797627780221574	0.00193798	0.0780595	20	18	OASL;DDX60;DHX58;BIRC3;TRIM15;RNF125;GPATCH3;C1QBP;NOP53;SEC14L1;USP15;PUM2;BIRC2;UFD1;PUM1;ANKRD17;NPLOC4;ZCCHC3	OASL;DDX60;DHX58;BIRC3;TRIM15;RNF125
negative regulation of catalytic activity (GO:0043086)	0.6677386564653345	1.7814529829068906	0.00767754	0.0785168	28	20	IFIT1;PARP9;NOS1;TIMP1;CLN3;NOSIP;TP53;ATP5IF1;OXA1L;PHPT1;TMBIM1;NOTCH1;NES;SIRT1;CCAR2;HDAC6;APBA3;SERPINA5;CAND1;PPP1R12A	IFIT1;PARP9;NOS1;TIMP1;CLN3
Cell cycle	-0.472021	-1.78947	0	0.0836506	125	120	CDKN1A;E2F5;TGFB1;SFN;CDK7;CCNE1;TFDP2;CCND1;TP53;ANAPC13;MDM2;STAG2;CCNH;CDC14B;RBL2;ZBTB17;CDC23;CDC16;CDKN1B;CDC26;EP300;RBX1;ORC4;SKP2;MAD2L2;ANAPC2;ATR;SKP1;YWHAB;SMAD2;STAG1;MYC;TGFB3;SMAD3;E2F4;ANAPC7;ANAPC5;CDC14A;ANAPC4;TGFB2;ORC2;YWHAH;CUL1;ORC5;ATM;GADD45B;MAD1L1;CHEK2;YWHAQ;CDK2;CDKN2A;SMAD4;CDK4;ABL1;DBF4;CCND3;CDC20;HDAC1;GADD45A;CDC7;ANAPC11;YWHAG;MCM5;SMC1B;YWHAZ;FZR1;BUB3;YWHAE;S…	HDAC1;GADD45A;CDC7;ANAPC11;YWHAG;MCM5;SMC1B;YWHAZ;FZR1;BUB3;YWHAE;SMC1A;CHEK1;CREBBP;PCNA;MCM3;CDK1;CDKN1C;RB1;CDC27;TFDP1;MCM2;PRKDC;ANAPC10;SMC3;CCNB1;E2F1;ORC6;PLK1;BUB1;CDC6;PTTG1;RAD21;PKMYT1;MCM7;RBL1;CDKN2D;GSK3B;E2F3;CDKN2B;CCNB2;MCM4;HDAC2;MCM6;ORC1;ORC3;BUB1B;ANAPC1;CDC25C;WEE1;CDC45;TTK;CDC25B;MAD2L1;E2F2;CDKN2C;CDC25A;CCNB3;CDK6;CCNA2;ESPL1;CCNE2;GADD45G
mitotic chromosome condensation (GO:0007076)	-0.619485	-1.7904	0.00204082	0.0863785	28	27	CSNK2B;TTN;CSNK2A2;AKAP8L;MCPH1;PHF8;NCAPG2;CHMP1A;CSNK2A1;KMT5A;NCAPH2;PHF13;TENT4A;CDK1;SET;RB1;CCNB1;PLK1;SMC2;NCAPH;NCAPD2;NCAPD3;CDCA5;SMC4;NCAPG;NUSAP1;H4-16	CDK1;SET;RB1;CCNB1;PLK1;SMC2;NCAPH;NCAPD2;NCAPD3;CDCA5;SMC4;NCAPG;NUSAP1;H4-16
regulation of RNA metabolic process (GO:0051252)	0.5473791492804072	1.7687098216975738	0.00383877	0.0864377	66	59	OAS1;OAS2;OASL;OAS3;NOVA2;RASA1;RBM38;PCBP4;HNRNPH2;FAM50A;MITF;IGF2BP2;PQBP1;YTHDF2;IGF2BP3;MBNL3;RBM20;HNRNPF;AKAP17A;HNRNPLL;PTBP3;PRX;MBNL2;IGF2BP1;MED1;RC3H1;RBM12;PCBP1;PCBP2;AHNAK2;METTL18;CELF1;SNRNP70;PTBP1;HNRNPL;CLK3;METTL4;CLK2;ESRP2;SON;USP36;FASTK;TRA2B;RBM12B;CLK1;HNRNPH3;CLK4;FUS;HNRNPH1;SRRM4;RRP1B;GRSF1;PCBP3;ZNF326;PTBP2;ESRP1;TNFRSF1B;RC3H2;MBNL1	OAS1;OAS2;OASL;OAS3
microtubule polymerization or depolymerization (GO:0031109)	-0.671639	-1.79193	0.004	0.0888848	28	20	NCKAP5L;STMN3;TRPV4;TPPP;MAP7D3;KIF2A;KATNB1;MAPT;PIN1;ZNF207;CKAP5;CENPJ;STMN1;KIF2C;KIF24;KIF18A;KIF14;FGF13;KIF18B;TPPP3	CENPJ;STMN1;KIF2C;KIF24;KIF18A;KIF14;FGF13;KIF18B;TPPP3
positive regulation of immune effector process (GO:0002699)	0.6879948083842866	1.762841088035999	0.00998004	0.0912569	33	18	LGALS9;DDX60;DHX58;HLA-DRB1;XBP1;IL23A;CD81;PHB;RPS19;HLA-DMB;CD46;PTPRJ;MYO18A;TNFSF4;APPL2;MYB;ANKRD17;HLA-DRA	LGALS9;DDX60;DHX58;HLA-DRB1;XBP1;IL23A
regulation of response to cytokine stimulus (GO:0060759)	0.6975657969670938	1.7590373223179923	0	0.0938828	23	18	DDX58;PARP9;IFIH1;LRRC70;CBFB;ELF1;KLF4;MAP2K5;RUNX1;IRAK2;TAF9;MAVS;SH2B3;TLE5;MAPK7;DHX9;IRAK1;LIFR	DDX58;PARP9;IFIH1;LRRC70;CBFB;ELF1;KLF4
positive regulation of protein tyrosine kinase activity (GO:0061098)	0.6007724516740933	1.7566076197438045	0	0.0951754	43	34	AREG;CSF1R;NTRK2;BTC;GAS6;DOK7;FYN;EREG;GPRC5B;NEDD9;CASS4;SRCIN1;UNC119;EFNA1;EPHA4;HBEGF;ERBB3;DOCK3;LRP8;DLG4;TGFA;ADRA2A;ADAM17;PTPN1;SRC;EPGN;ACE;PRNP;EGF;BDNF;DLG3;PDGFB;FBXW7;GRM5	AREG;CSF1R;NTRK2;BTC;GAS6;DOK7;FYN;EREG;GPRC5B;NEDD9;CASS4;SRCIN1;UNC119;EFNA1;EPHA4;HBEGF;ERBB3;DOCK3
positive regulation of defense response (GO:0031349)	0.5322253930816961	1.749901521916547	0	0.098348	99	64	CCL5;IFI35;PLSCR1;GBP5;TLR3;PDE2A;TSLP;MEF2C;SERPINE1;NMI;IL18;ZP3;EREG;SNCA;IL15;OPTN;DDT;MGST2;IL23A;PLA2G7;GPRC5B;GPR4;NFKBIZ;HYAL2;NINJ1;TRADD;CYBA;RIPK1;CD47;ABCC1;NAPEPLD;LRSAM1;MAPK13;POLR3G;IL17RA;PDCD4;SETD4;POLR3C;APP;TNFRSF1A;SH2D1B;NFKBIA;PTGER4;MDK;GRN;TNFSF4;FEM1A;CEBPA;POLR3F;TNIP1;AKIRIN2;GPSM3;SIGLEC16;DHX9;NPAS2;CCN4;SLC15A4;POLR3D;ADAM8;RIOK3;IL16;POLR3B;ETS1;TLR9	CCL5;IFI35;PLSCR1;GBP5;TLR3;PDE2A;TSLP;MEF2C;SERPINE1;NMI;IL18;ZP3;EREG;SNCA;IL15;OPTN;DDT;MGST2;IL23A;PLA2G7;GPRC5B
protein ADP-ribosylation (GO:0006471)	0.6378070627743082	1.750402154043257	0.00367647	0.0990613	30	26	PARP9;PARP10;PARP12;PARP14;ARF4;ZC3HAV1;ART5;SIRT4;SIRT2;PARP8;PARP1;PARP16;SIRT6;PARP3;PARP2;PARP4;HPF1;SIRT1;PARP6;TNKS2;SIRT5;TIPARP;PARP11;SIRT3;TNKS;PARP15	PARP9;PARP10;PARP12;PARP14;ARF4;ZC3HAV1;ART5;SIRT4
modulation by symbiont of entry into host (GO:0052372)	0.6874532417958904	1.7511952614579036	0.00207469	0.0996721	21	18	TRIM22;TRIM34;TRIM21;TRIM14;TRIM5;TRIM38;TRIM25;EXOC2;CAV1;TRIM62;FUCA2;EXOC7;TRIM27;TRIML2;TRIM68;NECTIN2;CXCL8;TRIM6	TRIM22;TRIM34;TRIM21;TRIM14;TRIM5;TRIM38;TRIM25
single-stranded DNA helicase activity (GO:0017116)	-0.671157	-1.77051	0.0021097	0.0996731	20	19	WRNIP1;HELB;DNA2;RFC2;MCM5;RFC5;HELQ;CHTF18;DHX9;RFC3;MCM2;RFC4;DSCC1;MCM7;MCM6;RAD51;POLQ;PIF1;CHTF8	DNA2;RFC2;MCM5;RFC5;HELQ;CHTF18;DHX9;RFC3;MCM2;RFC4;DSCC1;MCM7;MCM6;RAD51;POLQ;PIF1;CHTF8
Leishmaniasis	0.5559749766045742	1.7457589325244571	0.00189036	0.10047900521329997	78	51	NCF2;STAT1;HLA-DPA1;PTGS2;IFNGR1;NCF4;MYD88;FCGR2A;HLA-DOB;HLA-DRB1;TGFB1;EEF1A2;IL1A;HLA-DPB1;IL12A;TRAF6;ITGAM;NFKBIB;IRAK4;CYBA;ELK1;RELA;TAB1;JAK2;MAPK13;HLA-DMA;MAPK3;HLA-DMB;FOS;MAPK14;ITGB1;JAK1;NFKBIA;TGFB3;TGFB2;JUN;MAP3K7;NFKB1;EEF1A1;PTPN6;MARCKSL1;MAPK11;HLA-DOA;IRAK1;MAPK12;CYBB;MAPK1;HLA-DRA;TAB2;IFNGR2;C3	NCF2;STAT1;HLA-DPA1;PTGS2;IFNGR1;NCF4;MYD88;FCGR2A;HLA-DOB;HLA-DRB1;TGFB1;EEF1A2;IL1A
negative regulation of cytokine production (GO:0001818)	0.47233159589278284	1.7460449249120122	0	0.10136774294313003	183	135	ISG15;DDX58;GBP1;IFIH1;LGALS9;MEFV;HERC5;ORM1;CEACAM1;LGALS9B;APOD;DHX58;SRGN;NLRC5;SLC11A1;IRAK3;UBE2L6;INHBA;CD274;TRIM25;HLA-DRB1;RGCC;HDAC9;CD200R1;GAS6;CLEC4A;INHBB;KLF4;GBA;IL23A;CHID1;RNF125;HOMER3;TIGIT;NCKAP1L;ADCY7;ATP2B1;ZC3H12A;SIGIRR;C5AR2;NAV3;IL12A;TBX21;SARS1;RPS6KA4;UBA7;CUEDC2;NLRC3;VSIR;TNFRSF21;MAP2K5;ANXA4;TRIM27;CD33;GPATCH3;SELENOS;C1QBP;F2RL1;TAX1BP1;PTPN22;SIRPA;IKBKE;ANX…	ISG15;DDX58;GBP1;IFIH1;LGALS9;MEFV;HERC5;ORM1;CEACAM1;LGALS9B;APOD;DHX58;SRGN;NLRC5;SLC11A1;IRAK3;UBE2L6;INHBA;CD274;TRIM25;HLA-DRB1;RGCC;HDAC9;CD200R1;GAS6;CLEC4A;INHBB;KLF4;GBA;IL23A;CHID1;RNF125;HOMER3;TIGIT;NCKAP1L;ADCY7;ATP2B1;ZC3H12A;SIGIRR;C5AR2;NAV3;IL12A;TBX21
DNA-dependent DNA replication maintenance of fidelity (GO:0045005)	-0.554181	-1.76498	0.00195695	0.10224880310956572	44	40	EME2;RTEL1;ATRX;CDK9;ZNF830;TIPIN;ATR;FBH1;THOC1;SMARCAL1;POLD1;WRN;ALYREF;SETMAR;BOD1L1;DONSON;TIMELESS;MCM9;EXD2;CENPX;FAM111A;PCNA;CENPS;DDX11;ETAA1;POLE;RFWD3;MSH3;GEN1;ZRANB3;TONSL;PRIMPOL;TRAIP;NUCKS1;MMS22L;FANCM;BLM;RAD51;EME1;CORT	FAM111A;PCNA;CENPS;DDX11;ETAA1;POLE;RFWD3;MSH3;GEN1;ZRANB3;TONSL;PRIMPOL;TRAIP;NUCKS1;MMS22L;FANCM;BLM;RAD51;EME1;CORT
regulation of response to biotic stimulus (GO:0002831)	0.6447074995036213	1.7414347692703864	0.012024048096192385	0.10448640237482228	30	26	FGR;HERC5;DHX58;SAMHD1;TRIM5;GATA6;BIRC3;ERAP1;IRF1;CD55;LRP8;TRAF3;XIAP;PTPN22;CASP8;FOXP1;ZMPSTE24;N4BP1;RNF135;BIRC2;ELMOD2;TKFC;APPL2;TIRAP;APPL1;CD36	FGR;HERC5;DHX58;SAMHD1;TRIM5;GATA6;BIRC3;ERAP1
positive regulation of innate immune response (GO:0045089)	0.635735	1.7397410122531913	0.0019084	0.10505783189200274	37	25	CCL5;IFI35;PLSCR1;GBP5;NLRC5;NMI;HLA-E;EREG;TRIM62;RPS19;POLR3G;UBE2K;POLR3C;SH2D1B;MAVS;FADD;POLR3F;AKIRIN2;DHX9;SLC15A4;POLR3D;ADAM8;RIOK3;POLR3B;TRIM6	CCL5;IFI35;PLSCR1;GBP5;NLRC5;NMI;HLA-E;EREG
positive regulation of response to stimulus (GO:0048584)	0.5928909348402208	1.7383416196738832	0	0.1051556737874256	47	35	RSAD2;DDX58;IFIH1;LRRC70;ARG2;HMGA2;IL15;B2M;GATA3;NKX3-1;EEF1E1;HMGA1;FMR1;HOMER1;ECHDC3;TAF9;FXR2;MYC;SIRT1;ILK;PRKCD;TGFB2;SELENON;MAVS;ACOX2;CDKN2A;YPEL3;BCLAF1;NSMCE1;CDKN2AIP;DHX9;FXR1;IER5;ANKLE1;NSMCE4A	RSAD2;DDX58;IFIH1;LRRC70;ARG2;HMGA2;IL15;B2M;GATA3
positive regulation of intracellular signal transduction (GO:1902533)	0.40723432458580566	1.7300926947738746	0	0.11238909031061974	547	450	APOL3;FGR;OASL;CCL5;NUPR1;HTR2B;GPR62;LGALS9;DDX60;IFI35;BST2;TNFSF10;TRIM22;LRP2;DHX58;TRIM34;TRIM21;EIF2AK2;TLR3;FGF7;TRIM14;AREG;IFIT5;BMP2;ADRA1D;C1QTNF4;FLT4;KIT;HAX1;NRG1;GJA1;MYD88;TRIM5;TRIM38;TRIM25;HDAC3;NMI;HLA-DRB1;PIK3AP1;NTRK2;FLT3;LRRC19;HTR6;EPHA8;ADRA2B;CD19;SPHK1;TICAM2;P2RY12;IL18;BOK;SHISA5;GDF15;MET;BTC;BIRC3;MYDGF;GAS6;SECTM1;F3;TRIM15;TGFB1;AKT2;PIK3R5;TICAM1;CASP10;FYN;ERE…	APOL3;FGR;OASL;CCL5;NUPR1;HTR2B;GPR62;LGALS9;DDX60;IFI35;BST2;TNFSF10;TRIM22;LRP2;DHX58;TRIM34;TRIM21;EIF2AK2;TLR3;FGF7;TRIM14;AREG;IFIT5;BMP2;ADRA1D;C1QTNF4;FLT4;KIT;HAX1;NRG1;GJA1;MYD88;TRIM5;TRIM38;TRIM25;HDAC3;NMI;HLA-DRB1;PIK3AP1;NTRK2;FLT3;LRRC19;HTR6;EPHA8;ADRA2B;CD19;SPHK1;TICAM2;P2RY12;IL18;BOK;SHISA5;GDF15;MET;BTC;BIRC3;MYDGF;GAS6;SECTM1;F3;TRIM15;TGFB1;AKT2;PIK3R5;TICAM1;CASP10;FYN;ERE…
regulation of protein localization (GO:0032880)	0.5292515117280485	1.7311473436944422	0.00775194	0.11247369233577828	67	57	TRIM22;TRIM34;TRIM21;TRIM14;SLC26A4;TRIM67;TRIM5;TRIM38;TRIM25;ITGB3;CAMK1;TRIM17;MAP2;PARP1;NKX3-1;TRIM27;PPM1F;TRIML2;AAK1;TRIM68;RAB9A;FKBP1A;AFDN;RABGAP1L;CSNK1E;PLEKHM2;RACK1;TRIM46;DLG1;WDPCP;RSL1D1;USP8;DVL1;SUMO1;UFL1;KDM1A;DNAJB6;MMD;DVL3;VPS4A;KIAA0586;TMEM231;CTSD;TPR;ZDHHC7;STX6;TESK1;PICALM;FBXW7;HSP90AA1;CEP290;STX10;MAPK8;RAB14;DZIP1L;BORA;TRIM6	TRIM22;TRIM34;TRIM21;TRIM14;SLC26A4;TRIM67;TRIM5;TRIM38;TRIM25;ITGB3
apoptotic mitochondrial changes (GO:0008637)	0.5954140557458021	1.723279329678569	0.013011152416356878	0.1198353801838766	34	32	IFI6;IFIT2;BAK1;BOK;SFN;BIK;BAX;FZD9;BBC3;MFF;BCL2L1;NDUFS1;TIMM50;BID;ATG3;BCL2;BAD;FIS1;THEM4;CCAR2;ERBB4;DNM1L;SOD2;GGCT;HSPD1;HK2;ATP2A1;AIFM2;CLU;VPS35;NAIF1;BNIP3	IFI6;IFIT2;BAK1;BOK;SFN;BIK;BAX;FZD9
antigen processing and presentation of exogenous peptide antigen via MHC class I, TAP-dependent (GO:0002479)	0.5114539305111452	1.7182331174974226	0.00376648	0.1249171051421435	74	67	NCF2;PSMB9;HLA-F;NCF4;TAP1;PSME1;TAP2;PSMB8;HLA-E;HLA-C;PSMD3;PSME2;HLA-B;PSMB10;B2M;PDIA3;HLA-A;VAMP8;SNAP23;CALR;CYBA;IKBKB;PSMD9;PSMF1;PSME3;ITGAV;PSMB5;PSMA6;ITGB5;PSMB3;PSMD5;TAPBP;CHUK;PSMD8;PSMA5;PSMD10;IKBKG;PSMD14;PSMC4;PSMB7;VAMP3;PSMC3;PSMA3;PSMA4;SEC22B;PSMA2;PSME4;PSMB4;PSMB1;PSMA7;PSMD7;PSMD6;PSMA1;PSMD12;PSMB6;PSMC5;PSMC1;PSMC6;PSMB2;PSMD4;PSMD13;PSMD1;PSMD2;CYBB;PSMC2;PSMD11;CD36	NCF2;PSMB9;HLA-F;NCF4;TAP1;PSME1;TAP2;PSMB8;HLA-E;HLA-C;PSMD3;PSME2;HLA-B;PSMB10;B2M
protein localization to chromosome, centromeric region (GO:0071459)	-0.691959	-1.74355	0.00397614	0.1260799423613069	18	17	IK;BOD1;MIS12;CHAMP1;MTBP;BUB3;ZW10;CTCF;CDK1;RB1;ZWILCH;SPDL1;HASPIN;TTK;AURKB;CENPA;KNL1	CHAMP1;MTBP;BUB3;ZW10;CTCF;CDK1;RB1;ZWILCH;SPDL1;HASPIN;TTK;AURKB;CENPA;KNL1
regulation of phagocytosis (GO:0050764)	0.5889963491032773	1.7157867548651085	0.00573614	0.12687740076049844	59	34	FGR;PLSCR1;SLC11A1;FCER1G;SPHK1;IL15RA;LMAN2;GAS6;AHSG;IL15;LYAR;PIP4P2;SIRPB1;SYT7;FER1L5;SCARB1;CAMK1D;CALR;SIRPA;CYBA;PRTN3;DYSF;ABCA7;SYK;CD47;RACK1;ITGAV;SNX3;SYT11;MERTK;TGM2;RAB27A;IL2RB;GATA2	FGR;PLSCR1;SLC11A1;FCER1G;SPHK1;IL15RA;LMAN2;GAS6;AHSG;IL15
Nicotinate and nicotinamide metabolism	0.601111	1.7127838464921612	0.00596421	0.12938511962449314	36	28	ASPDH;AOX1;NMNAT2;NT5E;SIRT4;NADK2;NADK;BST1;NMNAT3;QPRT;SIRT2;NMNAT1;NADSYN1;PNP;NT5M;SIRT6;NAPRT;ENPP3;NMRK1;SIRT1;ENPP1;NT5C2;SIRT7;NAMPT;SIRT5;NT5C;SIRT3;NUDT12	ASPDH;AOX1;NMNAT2;NT5E;SIRT4;NADK2;NADK;BST1;NMNAT3;QPRT;SIRT2;NMNAT1;NADSYN1;PNP;NT5M
positive regulation of defense response to virus by host (GO:0002230)	0.6525	1.7093194742963997	0.00766284	0.13265597544860036	29	21	DDX58;PARP9;STAT1;DTX3L;APOBEC3G;IL23A;ZC3H12A;APOBEC3F;PTPN22;PQBP1;TRAF3IP2;EIF2AK4;MAVS;TRIM44;TOMM70;ZDHHC1;HSP90AA1;ZDHHC11;SIN3A;STING1;TRIM6	DDX58;PARP9;STAT1;DTX3L
amide biosynthetic process (GO:0043604)	0.5477057402744758	1.7048878739156035	0.00757576	0.13583733855891011	53	44	OTC;SPTSSB;RHD;RHCE;ASS1;ARG2;SPTLC2;AANAT;PAM;GBA;SMPD2;ASAH1;SLC25A15;CERS2;ALOXE3;PCSK5;CERS4;NAGS;FA2H;DEGS2;ASAH2;SMPD1;ASL;NANP;CERS5;PNPLA1;FURIN;SGMS2;CERS6;CYP4F22;CERS1;SPTLC3;SAMD8;SMPD4;NMRAL1;SPTSSA;AGK;DEGS1;SPTLC1;SGMS1;CPS1;TLCD3B;ALOX12B;CLN8	OTC;SPTSSB;RHD;RHCE;ASS1;ARG2;SPTLC2;AANAT;PAM;GBA;SMPD2;ASAH1;SLC25A15;CERS2;ALOXE3;PCSK5
DNA replication	-0.565996	-1.73294	0.002079	0.13593456450095864	37	36	POLD2;POLD4;RNASEH2C;RNASEH1;RPA1;POLD1;SSBP1;POLE4;RNASEH2B;POLE3;DNA2;RFC1;RFC2;MCM5;PRIM2;RFC5;POLA2;PCNA;RPA2;PRIM1;MCM3;POLE;RFC3;MCM2;POLE2;RFC4;FEN1;LIG1;RNASEH2A;MCM7;POLD3;RPA3;MCM4;MCM6;POLA1;RPA4	DNA2;RFC1;RFC2;MCM5;PRIM2;RFC5;POLA2;PCNA;RPA2;PRIM1;MCM3;POLE;RFC3;MCM2;POLE2;RFC4;FEN1;LIG1;RNASEH2A;MCM7;POLD3;RPA3;MCM4;MCM6;POLA1;RPA4
myeloid leukocyte differentiation (GO:0002573)	0.5314539329617555	1.7052543977138133	0	0.1367805049486375	72	56	BATF2;IFI16;LGALS9;CDKN1A;CSF1R;KIT;PML;IL31RA;MMP9;HLA-DRB1;IL15;BATF3;OSTM1;PARP1;CSF1;F2RL1;RUNX1;CASP8;PRTN3;PDE1B;SBNO2;GPR183;FOXP1;EP300;MAPK14;THOC5;RARA;PPARG;EPHA2;SIRT1;SRP54;GLO1;CBFA2T3;FARP2;CAMK4;PIR;GAB2;VEGFA;CDK2;CEBPA;CDK4;CDC42;RXRA;BMP4;TGFBR2;CD4;CCR7;SNX10;DEK;TNFRSF11A;PIK3CD;OSCAR;E2F1;MYH9;DHRS2;EFNA2	BATF2;IFI16;LGALS9;CDKN1A;CSF1R;KIT;PML;IL31RA;MMP9;HLA-DRB1
cytokine activity (GO:0005125)	0.4996221803253106	1.70059	0	0.14080121988752065	174	76	CCL5;EDN1;WNT9A;BMP2;IFNA1;INHBA;NRG1;WNT7A;TSLP;WNT4;IL7;TIMP1;NODAL;IFNE;IL17D;IL18;GDF15;MSTN;TGFB1;WNT3A;INHBB;IL15;IL1A;BMP7;WNT10B;WNT8B;WNT7B;IL12A;CXCL1;CSF1;BMP6;AIMP1;C5;LIF;FGF2;CLCF1;WNT5B;CRLF1;CD70;MIF;BMP5;LEFTY1;GDF11;CXCL16;IL11;WNT3;WNT11;FAM3C;TGFB3;CXCL8;TGFB2;CXCL3;CNTF;WNT10A;GDF7;CTF1;BMP8A;WNT6;VEGFA;WNT2B;KITLG;BMP8B;WNT16;BMP4;SCG2;CCL26;HMGB1;CKLF;EPO;GDF9;CXCL2;IL16;XC…	CCL5;EDN1;WNT9A;BMP2;IFNA1;INHBA;NRG1;WNT7A;TSLP;WNT4;IL7;TIMP1;NODAL;IFNE;IL17D;IL18;GDF15;MSTN;TGFB1;WNT3A;INHBB;IL15;IL1A;BMP7;WNT10B;WNT8B;WNT7B;IL12A
natural killer cell activation (GO:0030101)	0.6408403734369525	1.69499	0.00594059	0.14346100110390075	44	21	SLAMF7;IFNA1;TOX;ULBP2;IFNE;IL21R;SNX27;RASGRP1;CASP8;RABL3;ULBP1;BAG6;PBX1;NFIL3;PRDX1;AXL;KAT7;ELF4;PIK3CD;ULBP3;KLRK1	SLAMF7;IFNA1;TOX;ULBP2;IFNE
cellular defense response (GO:0006968)	0.6205190508868387	1.6952189880589583	0.004	0.14466750464090192	50	24	NCF2;CD300C;DCDC2;LGALS3BP;ADORA2B;PTK2B;KLRC2;FOSL1;CXCR2;RELA;CX3CR1;PRF1;ITGB1;TCIRG1;ZNF148;ADORA2A;BECN1;VEZF1;KLRG1;RAB23;LSP1;GNLY;KLRC3;C5AR1	NCF2;CD300C;DCDC2;LGALS3BP
positive regulation of viral genome replication (GO:0045070)	0.6098636671554275	1.6953644888967203	0.015384615384615385	0.14601023195783705	30	27	IFIT1;CCL5;ADAR;NR5A2;PKN2;HACD3;PPIH;PPID;DDX3X;TARBP2;PPIA;LARP1;PDE12;ADARB1;PABPC1;PPIE;CNOT7;STAU1;VAPB;TOP2B;RAD23A;DDB1;TMEM39A;SRPK1;PPARA;SRPK2;TOP2A	IFIT1;CCL5;ADAR;NR5A2
regulation of defense response to virus by host (GO:0050691)	0.6038053731107568	1.69546	0	0.14743752928162046	37	28	DDX58;PARP9;STAT1;DTX3L;APOBEC3G;IL23A;ZC3H12A;APOBEC3F;PTPN22;PQBP1;TRAF3IP2;RNF216;TARBP2;EIF2AK4;IFNLR1;MAVS;TRIM44;MUL1;TOMM70;MICB;ZDHHC1;HSP90AA1;ZDHHC11;DHX9;SIN3A;TNFAIP3;STING1;TRIM6	DDX58;PARP9;STAT1;DTX3L
steroid hormone biosynthetic process (GO:0120178)	0.6290365449516713	1.6880996490677367	0.00399202	0.15151819839109146	32	24	CYP17A1;TSPOAP1;FDXR;CYP21A2;CYP19A1;SRD5A1;FDX2;AKR1B1;HSD17B7;DHCR7;SRD5A3;TSPO;STARD3NL;HSD17B11;STARD3;MED1;FDX1;STAR;HSD17B3;HSD17B6;HSD17B1;HSD17B8;HSD17B14;CYP11A1	CYP17A1;TSPOAP1;FDXR;CYP21A2;CYP19A1;SRD5A1;FDX2;AKR1B1;HSD17B7
four-way junction DNA binding (GO:0000400)	-0.663	-1.71913	0.00606061	0.15311534738489183	18	17	YY1;WRN;RAD51C;ABL1;MEN1;XRCC3;MSH2;HMGB1;RAD51B;HMGB3;GEN1;XRCC2;MSH6;RAD51D;FANCM;BLM;HMGB2	MSH2;HMGB1;RAD51B;HMGB3;GEN1;XRCC2;MSH6;RAD51D;FANCM;BLM;HMGB2
mitotic cytokinesis (GO:0000281)	-0.538184	-1.71509	0.00420168	0.1545678925330744	50	47	UNC119;RASA1;SEPTIN6;ROCK2;RHOC;MITD1;JTB;TTC19;STAMBP;ANK3;KLHDC8B;RTKN;SPAST;USP8;CHMP4B;ARL3;SNX33;SNX9;TRIM36;EFHC1;PDCD6IP;ROCK1;APC;RAB35;SON;CUL7;RHOB;BBS4;SNX18;RACGAP1;CNTROB;MYH10;PLK1;SPTBN1;CKAP2;KIF23;STMN1;KIF4A;INCENP;CIT;CENPA;NUSAP1;ECT2;KIF20A;CEP55;ESPL1;ANLN	RHOB;BBS4;SNX18;RACGAP1;CNTROB;MYH10;PLK1;SPTBN1;CKAP2;KIF23;STMN1;KIF4A;INCENP;CIT;CENPA;NUSAP1;ECT2;KIF20A;CEP55;ESPL1;ANLN
metal ion transport (GO:0030001)	0.4989958047418098	1.679354412340778	0.00801603	0.1635069442458097	89	64	CCL5;LRP2;ATP2B2;CACNA1D;SLC11A1;RYR3;CHRNB2;CACNA1S;CACNG8;TUSC3;CACNA2D1;FYN;SLC30A9;NIPAL2;SLC8A2;NIPAL3;GRIN3A;CAV1;NIPA1;SLC41A1;MRS2;PSEN2;RAMP1;PSEN1;CALCRL;TRPV6;CDH23;TPT1;TRPV4;ITPR1;SLC39A8;MAGT1;CACNA1A;TRPC1;SLC3A2;KCNN4;SLC30A5;SELENOK;CACNB3;CHRNA7;NIPA2;NDFIP2;CNNM4;ATP2A3;TRPM2;ATP2C1;CACNA1B;NDFIP1;RYR1;MMGT1;PANX1;TRPM7;ATP2A1;CYP27B1;CACNA1C;NIPAL1;SLC30A1;SLC24A1;CACNG7;CATSP…	CCL5;LRP2;ATP2B2;CACNA1D;SLC11A1;RYR3;CHRNB2;CACNA1S;CACNG8;TUSC3;CACNA2D1;FYN;SLC30A9;NIPAL2;SLC8A2;NIPAL3;GRIN3A;CAV1;NIPA1;SLC41A1
chloride transmembrane transport (GO:1902476)	0.6027513668958222	1.6750920935917641	0.015625	0.16549741256994988	51	27	APOL1;SLC5A1;SLC1A3;CLCN1;GABRD;SLC12A6;LRRC8A;ANO4;ANO9;SLC4A8;SLC1A1;SLC12A8;CLCN3;SLC12A4;GABRQ;ANO6;SLC12A9;ANO5;ANO1;SLC12A2;CFTR;SLC12A7;ANO7;GABRG2;GABRE;SLC12A5;GABRR2	APOL1;SLC5A1;SLC1A3;CLCN1;GABRD;SLC12A6;LRRC8A;ANO4;ANO9;SLC4A8;SLC1A1;SLC12A8;CLCN3
DNA replication checkpoint signaling (GO:0000076)	-0.677987	-1.70615	0.011976047904191617	0.16560277406013968	18	16	ZNF830;TIPIN;HUS1;NAE1;TIMELESS;RAD9A;DNA2;RAD17;CDT1;CDC6;TOPBP1;ORC1;CDC45;TICRR;CLSPN;RAD9B	CDC6;TOPBP1;ORC1;CDC45;TICRR;CLSPN;RAD9B
epithelial cell development (GO:0002064)	0.6477814472567656	1.6739158396187257	0.014227642276422764	0.16570497626684563	22	18	ACTA2;WNT7A;PDZD7;POF1B;RAB25;GRHL2;WNT7B;SIX3;SLC4A7;RILPL1;WNT5B;CLDN3;EXPH5;BFSP1;SIPA1L3;TMEM79;RILPL2;LRTOMT	ACTA2;WNT7A;PDZD7;POF1B;RAB25;GRHL2;WNT7B;SIX3;SLC4A7;RILPL1;WNT5B;CLDN3
organic cyclic compound biosynthetic process (GO:1901362)	0.6049091256818766	1.6754979669364238	0.002079	0.16653662012892514	35	26	CYP17A1;FDXR;CYP21A2;NOXRED1;NFS1;CYP51A1;ALOX5;GCH1;CYP19A1;SRD5A1;MOCS3;MOCS2;LSS;GPHN;MOCS1;PYCR1;DHRS11;SCP2;FDFT1;STAR;HSD17B3;LIAS;HSD17B1;PYCR3;MOCOS;PYCR2	CYP17A1;FDXR;CYP21A2;NOXRED1;NFS1;CYP51A1;ALOX5;GCH1;CYP19A1;SRD5A1
negative regulation of binding (GO:0051100)	0.4929679498861027	1.6761616486829578	0.00186916	0.1670043976629701	89	76	IFIT1;IFIT2;IFI16;SP100;CDKN1A;SLPI;CFHR1;DKK1;DACT1;HMGA2;BAX;CAV1;CAMK1;SUMO3;DAB2;MDFI;STYX;GTF2F1;PARK7;MITD1;LRPAP1;DISC1;CTNNBIP1;PEX14;HABP4;SORL1;GNL3L;CSNK1E;JAK2;ILRUN;GTPBP4;AKT1;PPP1CA;RACK1;TFIP11;NES;SYMPK;DVL1;CTSZ;SUMO1;PEX19;KDM1A;NFKBIA;ACTB;ZFPM1;BTAF1;PRKCD;ITGB1BP1;JUN;WAPL;CPNE1;TFAP4;PSME3IP1;USP33;DNAJB2;ROCK1;ZNF304;PIN1;TLE5;RALB;RSF1;SMO;PDGFB;BAG2;EFHB;GOLGA2;MAPK8;DDX…	IFIT1;IFIT2;IFI16;SP100;CDKN1A;SLPI;CFHR1;DKK1
JAK-STAT signaling pathway	0.4583124346266422	1.6690300074812061	0.00375235	0.16888657101932752	163	105	IL7R;STAT1;IRF9;AOX1;CDKN1A;IL20RA;IFNGR1;IFNA1;TSLP;STAT4;STAT2;IL7;IFNE;IL17D;IL15RA;IL20RB;AKT2;PIAS3;STAT3;IL15;IL22RA1;IL27RA;IL23A;CSH2;IL21R;IL4R;CCND1;IL12A;IL10RA;SOCS2;CISH;MCL1;LIF;PIK3R2;PIK3R3;TYK2;SOCS4;IL13;BCL2L1;OSMR;PIAS2;PDGFA;JAK2;BCL2;IFNAR2;JAK3;AKT1;EP300;IL9R;IL10RB;IL11;AKT3;JAK1;FHL1;HRAS;STAT6;MYC;IFNLR1;THPO;MTOR;RAF1;CNTF;PIAS4;PTPN11;EGFR;STAM2;MPL;PIK3CB;IL6ST;PIAS1…	IL7R;STAT1;IRF9;AOX1;CDKN1A;IL20RA;IFNGR1;IFNA1;TSLP;STAT4;STAT2;IL7;IFNE;IL17D;IL15RA;IL20RB;AKT2;PIAS3;STAT3;IL15;IL22RA1;IL27RA;IL23A;CSH2;IL21R;IL4R;CCND1;IL12A
positive regulation of interleukin-1 beta production (GO:0032731)	0.5673154510046756	1.6701019955312417	0.011583011583011582	0.16896591128331265	57	33	IFI16;LGALS9;ORM2;ORM1;GBP5;MYD88;STAT3;NLRP1;INAVA;EGR1;MALT1;FZD5;RIPK2;F2RL1;CASP8;GSDMD;HSPB1;JAK2;NOD2;NLRP2;APP;NLRC4;ISL1;TMEM106A;USP50;PANX1;TRIM16;AGER;CARD8;P2RX7;STMP1;TLR6;CD36	IFI16;LGALS9;ORM2;ORM1;GBP5;MYD88
positive regulation of bone mineralization (GO:0030501)	0.584499	1.6707065654147888	0.00809717	0.16973010137096273	37	28	ISG15;FBN2;BMP2;WNT4;MEF2C;TGFB1;BMP7;FZD9;ATP2B1;ALOX5;OSR1;BMP6;ATRAID;ANO6;OSR2;ACVR1;TGFB3;ADGRV1;TFAP2A;BMPR2;GPM6B;PKDCC;CCN1;BMP4;ACVR2A;P2RX7;BMPR1A;ACVR2B	ISG15;FBN2;BMP2;WNT4;MEF2C;TGFB1;BMP7;FZD9;ATP2B1;ALOX5
gastrulation (GO:0007369)	0.6767313033466278	1.6635201312412213	0.026465028355387523	0.17634822133048064	21	15	NR4A3;LHX1;EOMES;LMBRD1;WNT8B;UGDH;GPC3;SMAD2;MKKS;MEGF8;MESP1;LRP5;TASOR;NPHP3;FGF8	NR4A3;LHX1;EOMES;LMBRD1;WNT8B;UGDH
negative regulation of multicellular organismal process (GO:0051241)	0.42886870633185004	1.6574675365122586	0	0.18541421612524828	215	174	ZNF750;TACSTD2;SRGN;HEY1;ALPK2;SLC11A1;LAMA4;HPN;IFNGR1;BMP2;ZNF423;DKK1;IL18R1;GJA1;HEY2;TBX5;MEF2C;PTPRR;PCTP;FOXC2;PROCR;RGCC;HDAC9;TIMP1;NODAL;IL17D;SMAD7;SPX;GDF15;GAS6;LDLRAD4;CLEC4A;TGFB1;FOXE3;NOVA2;FOXA1;FOXA2;NKX2-1;LNPEP;IL15;PLCL2;HOXC10;APOM;WNT10B;ACVR1C;GRHL2;GATA3;ATP2B1;CYP51A1;MCC;ARNTL;PROC;DUSP10;NPR3;EFNA1;RPS6KA4;KREMEN2;NKX3-1;RAB11FIP3;ARHGDIB;PGAM5;ABHD6;ROCK2;ATF4;SPRED3…	ZNF750;TACSTD2;SRGN;HEY1;ALPK2;SLC11A1;LAMA4;HPN;IFNGR1;BMP2;ZNF423;DKK1;IL18R1;GJA1;HEY2;TBX5;MEF2C;PTPRR;PCTP;FOXC2;PROCR;RGCC;HDAC9;TIMP1;NODAL;IL17D;SMAD7;SPX;GDF15;GAS6;LDLRAD4;CLEC4A;TGFB1;FOXE3;NOVA2;FOXA1;FOXA2;NKX2-1;LNPEP;IL15;PLCL2;HOXC10;APOM;WNT10B;ACVR1C;GRHL2;GATA3;ATP2B1;CYP51A1;MCC;ARNTL;PROC;DUSP10;NPR3
regulation of viral release from host cell (GO:1902186)	0.6216176604888726	1.6559172552245145	0.0136719	0.18641767337687393	23	21	TRIM21;PML;TRIM5;TRIM25;TRIM15;TRIM8;TRIM62;TRIM26;TRIM13;MID2;CHMP2A;TRIM32;VPS37B;TRIM35;TSG101;TRIM11;VPS4A;CHMP2B;TRIM28;DDB1;CHMP3	TRIM21;PML;TRIM5;TRIM25;TRIM15;TRIM8;TRIM62;TRIM26;TRIM13
positive regulation of ossification (GO:0045778)	0.5799580732685032	1.6543953383814554	0.00587084	0.1874507416421961	41	30	ISG15;FBN2;BMP2;WNT4;MEF2C;TGFB1;BMP7;FZD9;ATP2B1;ALOX5;OSR1;BMP6;ATRAID;ANO6;OSR2;ACVR1;TGFB3;ADGRV1;TGFB2;PTPN11;TFAP2A;BMPR2;GPM6B;PKDCC;CCN1;BMP4;ACVR2A;P2RX7;BMPR1A;ACVR2B	ISG15;FBN2;BMP2;WNT4;MEF2C;TGFB1;BMP7;FZD9;ATP2B1;ALOX5
Inflammatory bowel disease	0.5604820117865271	1.652961710602686	0.014925373134328358	0.18825178555098637	66	39	STAT1;HLA-DPA1;IFNGR1;IL18R1;STAT4;HLA-DOB;HLA-DRB1;IL18;TGFB1;STAT3;IL1A;IL23A;IL21R;HLA-DPB1;GATA3;IL4R;IL12A;TBX21;TLR5;IL13;RELA;HLA-DMA;NOD2;HLA-DMB;STAT6;SMAD2;NFATC1;TGFB3;SMAD3;TGFB2;JUN;NFKB1;HLA-DOA;RORA;RORC;HLA-DRA;IFNGR2;IL12RB2;FOXP3	STAT1;HLA-DPA1;IFNGR1;IL18R1;STAT4;HLA-DOB;HLA-DRB1;IL18;TGFB1;STAT3;IL1A;IL23A;IL21R;HLA-DPB1;GATA3;IL4R;IL12A;TBX21;TLR5
positive regulation of I-kappaB kinase/NF-kappaB signaling (GO:0043123)	0.4349345699790806	1.6511467611777348	0	0.189885	172	154	APOL3;HTR2B;LGALS9;BST2;TNFSF10;TRIM22;TRIM34;TRIM21;TRIM14;IFIT5;GJA1;MYD88;TRIM5;TRIM38;TRIM25;HLA-DRB1;TICAM2;SHISA5;BIRC3;SECTM1;TICAM1;CASP10;RNF31;PLK2;EDA2R;GPRC5B;TRIM8;LITAF;INAVA;TRIM62;WLS;TRAF6;GPR89A;MALT1;CFLAR;EEF1D;CD40;TRIM13;TRIM27;RBCK1;TRIML2;TRADD;TFG;LTBR;RHOC;RIPK2;PELI1;F2RL1;MID2;IRAK4;TRIM68;TIFA;CASP8;CC2D1A;DDX21;IKBKE;PLEKHG5;TMEM101;TRAF3IP2;UNC5CL;IKBKB;NEK6;RIPK1;F…	APOL3;HTR2B;LGALS9;BST2;TNFSF10;TRIM22;TRIM34;TRIM21;TRIM14;IFIT5;GJA1;MYD88;TRIM5;TRIM38;TRIM25;HLA-DRB1;TICAM2;SHISA5;BIRC3;SECTM1;TICAM1;CASP10;RNF31
amide transport (GO:0042886)	0.632155	1.6493740151753475	0.011472275334608031	0.1912321882344797	29	21	TAP1;ABCG2;PLEKHA8;TAP2;GLTPD2;SLC38A5;ABCA12;GLTP;ABCB9;SLC5A6;SLC46A1;CERT1;SLC27A1;FOLR1;AQP11;PLEKHA3;DISP1;SLC25A32;SLC19A1;CPTP;PLTP	TAP1;ABCG2;PLEKHA8;TAP2;GLTPD2;SLC38A5;ABCA12;GLTP;ABCB9;SLC5A6
negative regulation of epithelial to mesenchymal transition (GO:0010719)	0.5908719317440139	1.6473312016428021	0.013358778625954198	0.19324883641478433	30	27	ZNF750;HPN;TBX5;SMAD7;LDLRAD4;FOXA1;FOXA2;NKX2-1;FUZ;GATA3;EFNA1;SPRED3;ADIPOR1;BMP5;SPRY1;MAD2L2;DAB2IP;VASN;USF3;PTEN;PPP2CA;SPRY2;SPRED2;SDHAF2;IL17RD;OVOL2;SPRED1	ZNF750;HPN;TBX5;SMAD7;LDLRAD4;FOXA1;FOXA2;NKX2-1;FUZ;GATA3
negative regulation of response to biotic stimulus (GO:0002832)	0.5966589771221893	1.6448331832767884	0.018867924528301886	0.19450037998518782	32	25	IFI16;DHX58;TRIM21;IRAK3;NMI;SIGIRR;SIRT2;NFKBIL1;LYAR;NLRC3;TYRO3;C1QBP;ILRUN;MAPKBP1;ITCH;CACTIN;PCBP2;TRAF3IP1;MUL1;TRAFD1;TRIB1;PPM1B;RNF26;CARD8;TNFAIP3	IFI16;DHX58;TRIM21;IRAK3;NMI;SIGIRR;SIRT2;NFKBIL1;LYAR;NLRC3
wound healing, spreading of cells (GO:0044319)	0.6341315816500911	1.6452638913946345	0.012269938650306749	0.1954478437445346	25	20	CEACAM1;COL5A1;WNT7A;ARHGAP24;DDR1;ACVRL1;LCP1;RHOC;CD44;ADAM17;CARMIL2;PDCD10;CD151;TOR1A;MRTFA;ITGA5;RHOA;CCN1;ARHGAP35;FLNA	CEACAM1;COL5A1;WNT7A;ARHGAP24;DDR1;ACVRL1;LCP1
receptor signaling pathway via STAT (GO:0097696)	0.624373	1.6429309145909887	0.0200401	0.1963698971799675	26	20	STAT1;IL31RA;STAT4;STAT2;NMI;STAT3;SOCS2;CLCF1;STAMBP;JAK2;IFNAR2;STAT6;THPO;PKD1;PIAS1;SOCS6;STAT5B;IFNAR1;CTR9;PKD2	STAT1;IL31RA;STAT4;STAT2;NMI;STAT3
cellular response to cytokine stimulus (GO:0071345)	0.39679840240002123	1.639296010830021	0	0.19949489305032858	483	329	OAS1;IFIT1;CCL5;IL1R2;IFI16;GBP1;LGALS9;DOCK8;EDN2;IL1RN;STAT1;GBP5;LCN2;CDKN1A;PTPN7;CSF1R;HLA-DPA1;PTGS2;IL20RA;IRAK3;IFNGR1;IFNA1;KIT;HAX1;PNPT1;IL18R1;IL31RA;RUFY4;PDE2A;STAT4;STAT2;INPP5D;GBP3;FPR1;MMP9;IL7;FLT3;TIMP1;PTAFR;IFNE;IL18;GAS6;F3;IL20RB;TGFB1;DAPK1;FYN;EREG;STAT3;CBL;DUOX1;HYAL1;XBP1;IL1A;IL22RA1;AQP4;SOX2;IL27RA;GBA;IL23A;ADAMTS7;GRB10;IFITM2;GATA3;ITGAX;SDC1;ZC3H12A;S1PR1;IL4R;…	OAS1;IFIT1;CCL5;IL1R2;IFI16;GBP1;LGALS9;DOCK8;EDN2;IL1RN;STAT1;GBP5;LCN2;CDKN1A;PTPN7;CSF1R;HLA-DPA1;PTGS2;IL20RA;IRAK3;IFNGR1;IFNA1;KIT;HAX1;PNPT1;IL18R1;IL31RA;RUFY4;PDE2A;STAT4;STAT2;INPP5D;GBP3;FPR1;MMP9;IL7;FLT3;TIMP1;PTAFR;IFNE;IL18;GAS6;F3;IL20RB;TGFB1;DAPK1;FYN;EREG;STAT3;CBL;DUOX1;HYAL1;XBP1;IL1A;IL22RA1;AQP4;SOX2;IL27RA;GBA;IL23A;ADAMTS7;GRB10;IFITM2;GATA3;ITGAX;SDC1;ZC3H12A;S1PR1;IL4R;…
regulation of cell-cell adhesion (GO:0022407)	0.5554420066040752	1.6367098994207039	0.00924214	0.20104828366189306	44	35	CEACAM1;RNASE10;MDGA1;EFNA5;PTPRR;FUT3;ADA;FSTL3;NODAL;SMAD7;TGFB1;NF2;MAGI1;MINK1;SPINT2;CD47;AFDN;TENM3;EPHB3;GTPBP4;DPP4;CDH1;SRC;FUT4;CELSR2;ZDHHC2;CITED2;PTK2;PTPRG;FUT9;FLOT2;ADAM8;PODXL;FERMT3;JAG1	CEACAM1;RNASE10;MDGA1;EFNA5;PTPRR;FUT3;ADA;FSTL3;NODAL;SMAD7;TGFB1
release of cytochrome c from mitochondria (GO:0001836)	0.6587357813510702	1.6393273863561975	0.017475728155339806	0.20115206930916701	19	18	IFI6;BAK1;BOK;SFN;BAX;FZD9;BBC3;MFF;BCL2L1;TIMM50;BID;BCL2;BAD;FIS1;DNM1L;SOD2;GGCT;CLU	IFI6;BAK1;BOK;SFN;BAX;FZD9
endoderm formation (GO:0001706)	0.5984374438176825	1.6370885514927322	0.013461538461538462	0.20198890177019851	37	26	INHBA;DUSP2;MMP9;LHX1;NODAL;EOMES;HMGA2;COL12A1;COL4A2;DUSP5;DUSP4;LAMA3;MMP15;LAMB1;ITGA7;SOX7;MMP14;ITGAV;ITGB5;DUSP1;SETD2;ITGA5;COL7A1;FN1;LAMB3;COL6A1	INHBA;DUSP2;MMP9;LHX1;NODAL;EOMES;HMGA2;COL12A1;COL4A2;DUSP5;DUSP4
mononuclear cell differentiation (GO:1903131)	0.6256996427732568	1.6252578056281275	0.0266393	0.2208020395408373	27	19	IFI16;CSF1R;IL31RA;FLT3;BLK;GAS6;BATF3;RELB;LYN;PDE1B;THOC5;PPARG;TRPM2;AXL;PIR;VEGFA;BMP4;LY6D;MYH9	IFI16;CSF1R;IL31RA;FLT3;BLK;GAS6
defense response to bacterium (GO:0042742)	0.4830564712721946	1.6239718026076468	0.00769231	0.22157476735426063	177	73	OAS1;OAS2;FGR;ISG15;OAS3;LCN2;TLR3;SLPI;SLC11A1;FCER1G;MYD88;SERPINE1;DMBT1;LYZ;HLA-E;IFNE;NLRP1;OPTN;IL23A;S100A14;IL12A;LYST;HLA-A;ADGRB1;MR1;ANG;RPL39;GSDMD;RAB1A;RPS19;ANXA3;H2BC12;SYK;GBP2;NOD2;SHC1;PRB3;ADAM17;ROMO1;RPL30;PPP1R11;EPX;NLRC4;DROSHA;LYG1;PRKCD;MAVS;H2BC11;MICA;CFP;GSDMB;NOD1;AQP1;ANKRD17;NAIP;CEBPB;H2BC21;TF;TIRAP;IL6R;WFDC3;WFDC2;PLA2G6;GNLY;GSDMC;TLR6;RARRES2;HMGB2;TNFRSF14;…	OAS1;OAS2;FGR;ISG15;OAS3;LCN2;TLR3;SLPI;SLC11A1;FCER1G;MYD88;SERPINE1;DMBT1;LYZ;HLA-E;IFNE
regulation of ERBB signaling pathway (GO:1901184)	0.6672023342721332	1.6224795433970216	0.0221774	0.22275955810697268	17	15	IFI6;CEACAM1;RHBDF2;ERBB2;MVB12A;RHBDF1;PTPN12;LGMN;MVB12B;PTPN18;EGFR;EGF;FER;RBPJ;WDR54	IFI6;CEACAM1
positive regulation of cytokine production (GO:0001819)	0.403665	1.6194428648674615	0	0.22675749200094875	336	243	FGR;IRF7;IFI16;ISG15;DDX58;IFIH1;HTR2B;LGALS9;ORM2;ORM1;DHX58;GBP5;EIF2AK2;TLR3;SLC11A1;CSF1R;HLA-DPA1;PTGS2;FCER1G;C1QTNF4;FLT4;IL18R1;MYD88;CD274;TSLP;SULF2;SERPINE1;CCBE1;IL7;RGCC;RFTN1;HLA-E;SPHK1;NODAL;IL17D;IL18;ZP3;F3;TRIM15;TGFB1;TICAM1;EREG;STAT3;XBP1;IL15;IL1A;IL23A;TIGIT;BTN3A2;HLA-DPB1;GATA3;AGPAT1;BTN3A1;PRKD2;INAVA;IL12A;TRAF6;EGR1;TLR5;MALT1;PLA2R1;HYAL2;RASGRP1;NFKB2;HLA-A;STOML2;…	FGR;IRF7;IFI16;ISG15;DDX58;IFIH1;HTR2B;LGALS9;ORM2;ORM1;DHX58;GBP5;EIF2AK2;TLR3;SLC11A1;CSF1R;HLA-DPA1;PTGS2;FCER1G;C1QTNF4;FLT4;IL18R1;MYD88;CD274;TSLP;SULF2;SERPINE1;CCBE1;IL7;RGCC;RFTN1;HLA-E;SPHK1;NODAL;IL17D;IL18;ZP3;F3;TRIM15;TGFB1;TICAM1;EREG;STAT3
receptor signaling pathway via JAK-STAT (GO:0007259)	0.5916083054463802	1.6105000881288387	0.0299625	0.234655	32	23	STAT1;IL31RA;STAT4;STAT2;NMI;STAT3;IL15;SOCS2;CLCF1;STAMBP;JAK2;IFNAR2;JAK3;STAT6;PKD1;PIAS1;PTK6;SOCS6;STAT5B;IFNAR1;FER;CTR9;PKD2	STAT1;IL31RA;STAT4;STAT2;NMI;STAT3;IL15
epidermis development (GO:0008544)	0.49759665482315174	1.6092007638504595	0.00610998	0.23566933829771036	84	55	ZNF750;KRT83;KLK5;FGF7;SPRR2D;PTHLH;GRHL3;OVOL1;HLA-DRB1;COL17A1;GATA6;KLK7;LAMC2;EDA2R;GRHL2;WAS;LAMA3;FGFR2;HOXB13;DSP;EMP1;KRT32;DLL1;FABP5;CCN2;POU2F3;PLOD1;SPINK5;EVPL;GRHL1;UGCG;ATP2C1;GJB5;DCT;WNT10A;STS;EDAR;YBX1;COL7A1;ATP2A2;ALDH3A2;HDAC1;GLI1;FLOT2;LAMB3;SVEP1;CRABP2;OVOL2;KRTAP5-9;KRT5;HDAC2;KRT15;KLK14;KRTDAP;NTF4	ZNF750;KRT83;KLK5;FGF7;SPRR2D;PTHLH;GRHL3;OVOL1;HLA-DRB1;COL17A1;GATA6;KLK7;LAMC2
fat cell differentiation (GO:0045444)	0.5021276457060772	1.610808981062592	0.00591716	0.23573161204945878	59	49	NR4A3;EGR2;ATF5;NR4A1;PSMB8;MAFB;HMGA2;AKT2;PRDM16;INHBB;ERAP1;KLF4;TMEM120A;SDF4;ZNF516;NR4A2;ALOXE3;SENP2;STEAP4;BBS2;ZBTB7A;WNT5B;METRNL;TMEM120B;TRIM32;BSCL2;EP300;SMAD6;IL11;CTBP1;PPARG;MKKS;SIRT1;FOXO1;MED1;FAM120B;CTBP2;BBS9;OSBPL11;BBS7;CEBPA;PER2;SOX8;BBS4;CBY1;OSBPL8;TCF7L2;C1QTNF3;CLIP3	NR4A3;EGR2;ATF5;NR4A1;PSMB8;MAFB;HMGA2;AKT2;PRDM16;INHBB;ERAP1;KLF4;TMEM120A;SDF4;ZNF516;NR4A2;ALOXE3;SENP2;STEAP4
dendritic cell differentiation (GO:0097028)	0.6570377498195001	1.6113127973203756	0.029585798816568046	0.23658981840073912	25	15	BATF2;LGALS9;FLT3;BLK;GAS6;BATF3;F2RL1;PRTN3;LYN;TRPM2;AXL;CAMK4;TGFBR2;CCR7;DHRS2	BATF2;LGALS9;FLT3;BLK;GAS6
chloride transport (GO:0006821)	0.5028161693282304	1.6073767530383074	0.013207547169811321	0.23758821357682472	77	48	APOL1;SLC5A1;SLC1A3;CLIC5;CLCN1;GABRD;SLC12A6;LRRC8A;ANO10;ANO4;ANO9;SLC4A8;FXYD3;SLC1A1;SLC12A8;CLCN3;FXYD1;TTYH3;SLC12A4;SLC26A9;GABRQ;SLC26A6;ANO6;SLC26A1;SLC12A9;CLCN2;CLIC3;ANO5;ANO1;SLC12A2;CFTR;SLC12A7;CLCN4;TTYH1;ANO8;ANO7;GABRG2;GABRE;CLIC1;CLIC4;SLC26A7;CLCN6;CLCNKB;PACC1;SLC12A5;GABRR2;BEST1;CLCNKA	APOL1;SLC5A1;SLC1A3;CLIC5;CLCN1;GABRD;SLC12A6;LRRC8A;ANO10;ANO4;ANO9;SLC4A8;FXYD3;SLC1A1;SLC12A8;CLCN3;FXYD1;TTYH3;SLC12A4;SLC26A9;GABRQ;SLC26A6;ANO6;SLC26A1;SLC12A9;CLCN2;CLIC3;ANO5;ANO1;SLC12A2;CFTR
negative regulation of cysteine-type endopeptidase activity (GO:2000117)	0.5351996686452323	1.6055561858710143	0.017786561264822136	0.23803597946089972	54	42	IFI6;LAMP3;IFI16;DPEP1;GAS6;SFN;SNCA;KLF4;NGFR;TRIAP1;MAP2K5;BEX3;PAX2;MAGEA3;XIAP;CD44;DDX3X;AKT1;PCID2;CAST;IGBP1;LAMTOR5;GPX1;DNAJB6;SRC;RAF1;SH3RF1;CSNK2A1;RPS6KA3;VEGFA;DHCR24;FNIP1;ARL6IP1;THBS1;AQP1;YWHAE;NAIP;CARD8;RPS6KA1;CDKN2D;USP47;SIAH2	IFI6;LAMP3;IFI16;DPEP1;GAS6;SFN;SNCA;KLF4;NGFR
regulation of cysteine-type endopeptidase activity involved in apoptotic process (GO:0043281)	0.4676195672870277	1.6063790415926305	0.00572519	0.23804456385654874	90	76	IFI6;LAMP3;TNFSF10;BLID;FOXL2;NODAL;DPEP1;GAS6;DAPK1;SFN;MAP3K5;SNCA;SOX2;KLF4;NGFR;ACVR1C;ARL6IP5;NDUFA13;BCAP31;MALT1;TRIAP1;NKX3-1;MAP2K5;BEX3;PAX2;PPM1F;MAGEA3;HTRA2;GRAMD4;PDCD6;XIAP;SYK;CYCS;SOX7;CD44;BAD;DDX3X;AKT1;FIS1;IGBP1;NLRP2;BCL10;LAMTOR5;GPX1;MYC;DNAJB6;SIRT1;DELE1;SRC;RAF1;SH3RF1;CSNK2A1;RPS6KA3;F2R;PDCD5;PMAIP1;REST;CTSD;VEGFA;DHCR24;FNIP1;ARL6IP1;THBS1;NOD1;AQP1;YWHAE;NAIP;GPER1…	IFI6;LAMP3;TNFSF10;BLID;FOXL2;NODAL;DPEP1;GAS6;DAPK1;SFN;MAP3K5;SNCA;SOX2;KLF4;NGFR;ACVR1C;ARL6IP5;NDUFA13;BCAP31;MALT1;TRIAP1;NKX3-1;MAP2K5;BEX3;PAX2;PPM1F;MAGEA3;HTRA2;GRAMD4;PDCD6
tRNA aminoacylation (GO:0043039)	0.5317996419240678	1.6047100634007183	0.0171756	0.23807590481748328	39	38	YARS1;WARS1;AIMP2;CARS1;IARS1;FARSA;SARS1;GARS1;MARS2;HARS1;TARS1;AIMP1;EEF1E1;QARS1;MARS1;PPA1;PPA2;EPRS1;KARS1;SARS2;QRSL1;FARSB;YARS2;GATB;WARS2;RARS1;AARS1;NARS1;HARS2;GATC;LARS2;IARS2;FARS2;VARS1;DARS1;RARS2;DARS2;LARS1	YARS1;WARS1;AIMP2;CARS1;IARS1;FARSA;SARS1;GARS1;MARS2;HARS1;TARS1;AIMP1;EEF1E1;QARS1;MARS1;PPA1;PPA2;EPRS1;KARS1;SARS2;QRSL1;FARSB;YARS2;GATB
inflammatory response (GO:0006954)	0.4357597122124207	1.6114128283534679	0.00553506	0.23826339092307358	231	126	APOL3;CCL5;LGALS9;MEFV;IL1RN;ORM1;KRT16;ODAM;SLC11A1;CSF1R;BMP2;KIT;FPR1;BLNK;LYZ;HDAC9;IL17D;IL18;PLA2G4C;PTGER3;TGFB1;PTGER2;STAT3;BDKRB2;HYAL1;IL1A;C5AR2;CXCR4;CD96;TLR5;CXCL1;F11R;LTB4R;ALOX15;LTB4R2;CD40;PLA2G4B;RIPK2;RELB;HDAC5;CYBA;ANXA1;TRAF3IP2;IKBKB;CXCR2;RELA;PRDX5;PARP4;MAPKAPK2;CD44;MGLL;MFHAS1;FOS;IL10RB;HRH1;MMP25;REL;PXK;ITCH;HDAC4;NFATC3;TNFRSF1A;PTGER4;TBK1;CXCL8;NLRC4;RAC1;ADOR…	APOL3;CCL5;LGALS9;MEFV;IL1RN;ORM1;KRT16;ODAM;SLC11A1;CSF1R;BMP2;KIT;FPR1;BLNK;LYZ;HDAC9;IL17D;IL18;PLA2G4C;PTGER3;TGFB1;PTGER2;STAT3;BDKRB2;HYAL1;IL1A
steroid biosynthetic process (GO:0006694)	0.5102762539100544	1.6118515404737632	0.00956023	0.2392897594878046	66	48	CYP17A1;BAAT;FDXR;CYP21A2;HSD11B2;INSIG1;SLC27A2;CYP46A1;OSBPL6;CYP51A1;SLC27A5;OSBPL7;HSD17B10;CYP19A1;SRD5A1;TM7SF2;CYP27A1;DHCR7;AMACR;PRKAG2;ACOT8;AKR1C3;OSBPL1A;LSS;EBP;PMVK;OSBPL2;DHRS11;SCP2;OSBPL3;INSIG2;HSD17B4;MSMO1;OSBP;FDFT1;STAR;HSD17B3;SC5D;OSBPL9;HSD17B1;ACOX2;SQLE;HSD3B7;CYP11A1;LBR;HMGCR;CYP39A1;FAXDC2	CYP17A1;BAAT;FDXR;CYP21A2;HSD11B2;INSIG1;SLC27A2;CYP46A1;OSBPL6;CYP51A1;SLC27A5;OSBPL7;HSD17B10;CYP19A1;SRD5A1;TM7SF2;CYP27A1
Primary immunodeficiency	0.587374	1.6125917902229547	0.0289575	0.23939239711529353	39	24	IL7R;TAP1;ADA;CD79A;BLNK;TAP2;CD19;CD8A;RFX5;RFXANK;ZAP70;CD40;ORAI1;JAK3;RFXAP;IKBKG;CIITA;DCLRE1C;RAG1;CD4;UNG;LCK;TNFRSF13C;BTK	IL7R;TAP1;ADA;CD79A;BLNK;TAP2;CD19;CD8A;RFX5;RFXANK;ZAP70
positive regulation of cysteine-type endopeptidase activity (GO:2001056)	0.5041714313267847	1.6021663595919664	0.013461538461538462	0.24008038459846687	63	55	IFI16;MEFV;CIDEB;TNFSF10;BLID;FOXL2;BAK1;NODAL;DAPK1;FYN;MAP3K5;ACVR1C;CYFIP2;ARL6IP5;NDUFA13;BCAP31;MALT1;NKX3-1;PPM1F;HTRA2;GRAMD4;GRIN1;PDCD6;RIPK2;CASP8;TBC1D10A;SYK;CYCS;LGMN;SOX7;BAD;DDX3X;FIS1;NLRP2;BCL10;MYC;ASPH;SIRT1;NLRC4;FADD;F2R;PDCD5;PMAIP1;REST;CTSD;GRIN2B;USP50;NOD1;PERP;GPER1;UACA;CARD9;HMGB1;CARD8;GRIN2A	IFI16;MEFV;CIDEB;TNFSF10;BLID;FOXL2;BAK1;NODAL;DAPK1;FYN;MAP3K5;ACVR1C;CYFIP2;ARL6IP5;NDUFA13;BCAP31;MALT1;NKX3-1;PPM1F;HTRA2;GRAMD4;GRIN1;PDCD6;RIPK2
mitotic cell cycle phase transition (GO:0044772)	-0.408804	-1.66705	0	0.2401899362006495	210	200	CRLF3;CDKN1A;PLK3;INHBA;FBXL22;PLK2;OPTN;CCNJ;CDK7;CCNE1;CCNG1;CCND1;ACVR1B;CCNO;USH1C;PRKACA;LCMT1;HAUS7;TUBB4A;CCNI2;PPP2R1A;HAUS4;TPD52L1;SDCCAG8;ABCB1;NINL;CCNH;PPP2R2A;FBXL15;DYNLL1;TAF2;CLASP1;CHMP2A;MNAT1;CEP164;CDC23;PPP1R12B;TUBA1A;CSNK1E;GSPT1;CDC16;CDC34;CDKN1B;LATS2;HAUS2;DYNC1I2;CCNY;SKP2;CHMP7;CTDP1;PPME1;AJUBA;RCC1;NES;CEP41;ACTR1A;SPAST;CCDC57;EIF4EBP1;ZNF324;CSNK1D;PPP2R2D;SKP1;C…	HAUS5;FBXL8;PPP1CB;ENSA;NDE1;CCNJL;SPDYA;PLCB1;CDK1;CETN2;SSNA1;RB1;POLE;CKAP5;CDC27;HAUS6;USP37;CNTRL;CCP110;TUBB;CCNB1;CCNG2;E2F1;PCNT;DCTN3;HAUS8;ALMS1;PLK1;MASTL;KDM8;CEP78;BORA;CEP63;FBXL17;CDK5RAP2;CENPJ;CEP72;PKMYT1;AURKA;CDKN2D;CEP152;TUBB4B;E2F3;PPP6C;CDKN2B;CCNB2;FBXL3;HAUS3;PLK4;CEP135;PPP1R12A;UBE2C;UBE2S;ARPP19;TACC3;ANAPC1;CDC25C;USP26;FBXL12;WEE1;MELK;CDC25B;CDKN2C;NEK2;CDC25A;CCNF…
positive regulation of T cell proliferation (GO:0042102)	0.5464988631836352	1.6029600420615666	0.0211946	0.2401901583041365	67	35	CCL5;HLA-DPA1;CD274;IL18;ZP3;IL15;IL27RA;IL23A;NCKAP1L;HLA-DPB1;PNP;ANXA1;CD70;RPS3;EBI3;SYK;CD276;JAK3;SLC7A1;HLA-DMB;ICOSLG;IGFBP2;CD46;TFRC;FADD;NCK1;IL6ST;TNFSF4;NCK2;CCDC88B;TNFSF9;IGF2;HMGB1;AGER;TNFRSF13C	CCL5;HLA-DPA1;CD274;IL18;ZP3;IL15;IL27RA;IL23A;NCKAP1L;HLA-DPB1
regulation of protein-containing complex disassembly (GO:0043244)	0.6474759665060125	1.6012654762047294	0.049019607843137254	0.2402372902415771	19	16	SHFL;IRAK3;CLN3;GBA;CLEC16A;IGF1R;MTRF1;GSPT1;OGFOD1;ETF1;GLE1;INSR;HDAC6;TBC1D25;UPF1;BNIP3	SHFL;IRAK3;CLN3;GBA;CLEC16A;IGF1R
regulation of hydrolase activity (GO:0051336)	0.4899283922236004	1.5965149359632782	0.00924214	0.2415831717791213	74	64	NOS1;GPR137B;ARHGAP9;EFNA5;PRKG1;NTRK2;PLXNA2;PROM2;ADAP1;EPHA1;CHN1;PLXNC1;FGD5;CHN2;CAV1;FGD2;SCARB2;VAV1;EPHA4;FGD6;FGD3;ATP5IF1;SIPA1L1;STMN3;PLXNB3;BVES;FGD4;PLXNB1;RABGAP1;ARHGAP27;ARHGEF5;RAP1GAP;ARHGAP12;ARHGAP44;TDG;EPHB3;PLXNB2;RAB3GAP1;CDK5RAP3;PLXND1;NF1;DAB2IP;PLXNA3;OCRL;VAV2;WRN;ITGB1BP1;SOD1;FBXW11;CRK;FGD1;RAB3GAP2;NGEF;RASIP1;RDX;TBC1D15;PTK2;PAFAH1B1;CFAP73;SERPINA5;RALBP1;TBC1…	NOS1;GPR137B;ARHGAP9;EFNA5;PRKG1;NTRK2;PLXNA2;PROM2;ADAP1;EPHA1;CHN1;PLXNC1;FGD5;CHN2;CAV1;FGD2;SCARB2;VAV1;EPHA4;FGD6;FGD3;ATP5IF1;SIPA1L1;STMN3;PLXNB3;BVES;FGD4;PLXNB1
platelet degranulation (GO:0002576)	0.4455879521745478	1.5979574334254463	0.00359066	0.24184395814688311	126	102	FGG;A2M;ORM2;ORM1;SRGN;ALB;F5;ACTN2;SERPINE1;TIMP1;LGALS3BP;ITGB3;BLK;GAS6;TGFB1;AHSG;CLEC3B;VTI1B;CHID1;A1BG;VWF;CTSW;TTN;ENDOD1;PHACTR2;TPH1;CDC37L1;RAB27B;APOOL;CD109;SERPING1;STXBP1;OLA1;LYN;GTPBP2;SELENOP;TOR4A;PDGFA;HABP4;STXBP2;APLP2;CYRIB;ACTN1;ABCC4;QSOX1;CD63;SERPINA1;CFD;PROS1;F8;HRG;MANF;WDR1;MAGED2;APP;ACTN4;LHFPL2;FAM3C;TEX264;TGFB3;CYB5R1;TGFB2;LAMP2;CALM1;TUBA4A;CD9;TLN1;SOD1;TMSB…	FGG;A2M;ORM2;ORM1;SRGN;ALB;F5;ACTN2;SERPINE1;TIMP1;LGALS3BP;ITGB3;BLK;GAS6;TGFB1;AHSG;CLEC3B;VTI1B;CHID1;A1BG
Cytokine-cytokine receptor interaction	0.42036852569319055	1.597173893949984	0	0.24185529989380183	296	151	IL7R;CCL5;IL1R2;IL1RN;TNFSF10;CSF1R;IL20RA;CCL3L3;IFNGR1;BMP2;IFNA1;TNFRSF10C;INHBA;IL18R1;IL31RA;TSLP;IL7;FAS;TNFSF15;NODAL;IFNE;IL17D;IL18;IL15RA;TNFRSF6B;GDF15;TNFSF18;IL17B;MSTN;IL20RB;TGFB1;INHBB;ACVRL1;IL15;IL1A;IL22RA1;IL27RA;IL23A;BMP7;NGFR;EDA2R;CSH2;CXCR6;TNFSF12;ACVR1C;IL21R;IL4R;IL12A;CXCR4;IL10RA;IL17RE;ACVR1B;TNFRSF9;CXCL1;CSF1;IL1RAP;TNFRSF21;CD40;BMP6;IL1R1;LIF;TNFRSF18;LTBR;IL13;…	IL7R;CCL5;IL1R2;IL1RN;TNFSF10;CSF1R;IL20RA;CCL3L3;IFNGR1;BMP2;IFNA1;TNFRSF10C;INHBA;IL18R1;IL31RA;TSLP;IL7;FAS;TNFSF15;NODAL;IFNE;IL17D;IL18;IL15RA;TNFRSF6B;GDF15;TNFSF18;IL17B;MSTN;IL20RB;TGFB1;INHBB;ACVRL1;IL15;IL1A;IL22RA1;IL27RA;IL23A;BMP7;NGFR;EDA2R;CSH2;CXCR6;TNFSF12;ACVR1C;IL21R
positive regulation of T cell cytokine production (GO:0002726)	0.6329730538803384	1.5944715189224743	0.023529411764705882	0.24268161740342106	22	17	RSAD2;IL18R1;IL18;B2M;TRAF6;MALT1;HLA-A;FZD5;CD55;IL1R1;CD81;DENND1B;PRKCZ;TNFSF4;MAP3K7;TRAF2;XCL1	RSAD2;IL18R1;IL18;B2M;TRAF6;MALT1;HLA-A;FZD5;CD55;IL1R1;CD81
cellular metal ion homeostasis (GO:0006875)	0.47140708682975985	1.5936525779996618	0.00764818	0.24275857293112563	105	65	CCL5;HTR2B;EDN2;ATP2B2;SLC24A2;KCNJ2;EDN1;CALCB;ATP2C2;SLC24A4;CHERP;ATP1A3;SLC8A2;ATP2B1;ATP13A1;CAV1;TPCN2;SLC9A1;ATP12A;SLC41A1;STOML2;CD40;ATP13A2;DMPK;CALR;TPT1;TRPV4;ATP1B3;RMDN3;ANK2;SLC12A2;CHRNA7;SLC8B1;TESMIN;TMEM165;ATP2A3;STIM1;STC2;SLC10A7;ATP2C1;TMEM203;LETM1;TMCO1;ATP2B4;LETM2;ATP13A3;PTH1R;VAPB;TNNI3;ATP1A1;CTRC;ATP2A2;NEDD4L;ATP2A1;STIM2;SLC30A1;NPTN;SLC24A1;ATP4A;KCNMA1;STC1;CCR…	CCL5;HTR2B;EDN2;ATP2B2;SLC24A2;KCNJ2;EDN1;CALCB;ATP2C2;SLC24A4;CHERP;ATP1A3;SLC8A2;ATP2B1;ATP13A1;CAV1;TPCN2;SLC9A1;ATP12A;SLC41A1
positive regulation of interleukin-1 production (GO:0032732)	0.5290447897935371	1.598362054171043	0.018484288354898338	0.2427938118698948	63	37	IFI16;LGALS9;ORM2;ORM1;GBP5;MYD88;STAT3;NLRP1;INAVA;EGR1;MALT1;FZD5;TMED10;RIPK2;F2RL1;CASP8;GSDMD;HSPB1;S100A13;JAK2;NOD2;NLRP2;APP;NLRC4;ISL1;TMEM106A;USP50;PANX1;TRIM16;HMGB1;AGER;CARD8;P2RX7;STMP1;IL16;TLR6;CD36	IFI16;LGALS9;ORM2;ORM1;GBP5;MYD88
translation (GO:0006412)	0.4076432106619013	1.599311627213797	0	0.24279841198000982	215	205	YARS1;EEF1A2;WARS1;MRPL51;MRPL23;RPL22L1;AIMP2;CARS1;IARS1;RPL26L1;FARSA;ZC3H15;EEFSEC;SARS1;RPS4Y1;MRPL55;RPL27A;RPL7;RPL34;GARS1;MARS2;HARS1;RPL11;TARS1;MRPL27;RPS26;RPS29;APEH;RPS6;EEF1B2;EEF1D;AIMP1;EEF1E1;QARS1;MRPL2;RPS6KB2;MARS1;MRPL28;RPS18;RPLP2;MRPS2;RPS10;MRPS15;PPA1;PPA2;HBS1L;RPL39;MRPS24;TUFM;MRRF;RPL27;MRPS33;RPL36;MRPL32;EPRS1;PABPC4;KARS1;SARS2;RPL23A;QRSL1;MRPS12;MRPL9;FARSB;UBA…	YARS1;EEF1A2;WARS1;MRPL51;MRPL23;RPL22L1;AIMP2;CARS1;IARS1;RPL26L1;FARSA;ZC3H15;EEFSEC;SARS1;RPS4Y1;MRPL55;RPL27A;RPL7;RPL34;GARS1;MARS2;HARS1;RPL11;TARS1;MRPL27;RPS26;RPS29;APEH;RPS6;EEF1B2;EEF1D;AIMP1;EEF1E1;QARS1;MRPL2;RPS6KB2;MARS1;MRPL28;RPS18;RPLP2;MRPS2;RPS10;MRPS15;PPA1;PPA2;HBS1L;RPL39;MRPS24;TUFM;MRRF;RPL27;MRPS33;RPL36;MRPL32;EPRS1;PABPC4;KARS1;SARS2;RPL23A;QRSL1;MRPS12;MRPL9;FARSB;UBA…
regulation of cellular catabolic process (GO:0031329)	0.48588426089083486	1.5915730092801674	0.015238095238095238	0.24392511411819512	66	61	LAMP3;IFI16;NUPR1;GPR137B;ACER2;BOK;DAPK1;GPR137;RRAGB;DRAM1;TPCN2;OSBPL7;SCARB2;TRIB3;PIP4K2C;PIK3R2;DAPK3;ITPR1;HSPB1;MTMR4;CISD2;DAPK2;MAPK15;SMCR8;TYSND1;EP300;ABL2;RPTOR;ABCD1;RRAGA;VPS29;WDR91;WDR41;DDIT3;RRAGD;FBXL2;DEPDC5;DRAM2;HDAC6;MAPT;PIP4K2B;PRKN;PIP4K2A;RMC1;ATM;USP10;USP33;LONP2;ROCK1;PSAP;KEAP1;WDR24;ABL1;MTMR3;USP13;KAT8;SOGA1;RAB8A;DCAF12;RRAGC;DEPP1	LAMP3;IFI16;NUPR1;GPR137B;ACER2;BOK;DAPK1;GPR137;RRAGB
stem cell differentiation (GO:0048863)	0.5383224628520714	1.5922707434595404	0.027131782945736434	0.24413273581224007	41	33	HTR2B;KIT;WNT7A;MEF2C;HMGA2;JARID2;METTL5;ELL3;LRP6;ZNF281;TP53;EPCAM;OSR1;FGFR2;PAX2;MLLT3;EPOP;SHH;FOXO4;UFL1;MTF2;TGFB2;ACE;NELFB;SETD2;HOXB4;GPM6A;PUM1;SETD6;LMBR1L;MEOX1;FBXL17;PSMD11	HTR2B;KIT;WNT7A;MEF2C;HMGA2;JARID2;METTL5;ELL3;LRP6;ZNF281;TP53;EPCAM;OSR1;FGFR2
negative regulation of blood coagulation (GO:0030195)	0.5693335231959686	1.5945695167469363	0.018	0.24417376214379416	41	26	FGG;A2M;EDN1;SERPINE1;PLAUR;F3;F12;THBD;PROC;PLAU;SERPING1;KLKB1;SERPINE2;NOS3;PDGFA;F8;HRG;PLAT;F10;GP1BA;PDGFB;TFPI;C1QTNF1;SERPINF2;APOE;ADTRP	FGG;A2M;EDN1;SERPINE1;PLAUR;F3;F12;THBD
receptor ligand activity (GO:0048018)	0.4142706250795478	1.5875896164483463	0	0.24872995396612566	308	160	CCL5;EDN2;FGF7;AREG;EDN1;WNT9A;PTHLH;BMP2;IFNA1;TAFA4;DKK1;INHBA;NRG1;WNT7A;TSLP;WNT4;IL7;TIMP1;SEMA3E;NODAL;IFNE;IL17D;IL18;ZP3;GDF15;BTC;GAS6;MSTN;TGFB1;TAFA3;EREG;WNT3A;INHBB;IL15;SEMA7A;IL1A;BMP7;CSH2;TNFSF12;ADA2;WNT10B;WNT8B;TAFA2;WNT7B;SEMA5B;PGF;IL12A;CSPG5;CGB2;CCK;CXCL1;FGF1;HBEGF;CSF1;BMP6;AIMP1;LIF;SEMA6A;JAG2;OSGIN2;SEMA6B;FGF2;CLCF1;LRPAP1;WNT5B;METRNL;METRN;CRLF1;CD70;MIF;SEMA4D;BM…	CCL5;EDN2;FGF7;AREG;EDN1;WNT9A;PTHLH;BMP2;IFNA1;TAFA4;DKK1;INHBA;NRG1;WNT7A;TSLP;WNT4;IL7;TIMP1;SEMA3E;NODAL;IFNE;IL17D;IL18;ZP3;GDF15;BTC;GAS6;MSTN;TGFB1;TAFA3;EREG;WNT3A;INHBB;IL15;SEMA7A;IL1A;BMP7;CSH2;TNFSF12;ADA2;WNT10B;WNT8B;TAFA2;WNT7B;SEMA5B;PGF;IL12A;CSPG5;CGB2;CCK
NAD+ ADP-ribosyltransferase activity (GO:0003950)	0.5846500281401621	1.5881102152946065	0.029644268774703556	0.2494669316075068	27	23	PARP9;PARP10;PARP14;ZC3HAV1;ART5;SIRT4;SIRT2;PARP8;PARP1;PARP16;SIRT6;PARP3;PARP2;PARP4;SIRT1;PARP6;TNKS2;SIRT5;TIPARP;PARP11;SIRT3;TNKS;PARP15	PARP9;PARP10;PARP14;ZC3HAV1;ART5;SIRT4
DNA secondary structure binding (GO:0000217)	-0.551127	-1.65801	0.011160714285714286	0.25361934412745185	34	31	MEF2C;HMGA2;HMGA1;YY1;XPC;RBBP8;ERCC5;MAPT;WRN;RAD18;RAD51C;ABL1;MEN1;XRCC3;KMT2A;MSH2;RECQL4;HMGB1;RAD51B;HMGB3;GEN1;XRCC2;MSH6;RAD51D;LIN54;FANCM;BLM;RAD51AP1;NEIL3;CLSPN;HMGB2	KMT2A;MSH2;RECQL4;HMGB1;RAD51B;HMGB3;GEN1;XRCC2;MSH6;RAD51D;LIN54;FANCM;BLM;RAD51AP1;NEIL3;CLSPN;HMGB2
mitochondrial electron transport, NADH to ubiquinone (GO:0006120)	0.5209840088090145	1.580821435940551	0.011516314779270634	0.26058289559031206	40	39	NDUFB11;NDUFA3;NDUFAF1;NDUFA13;NDUFV1;NDUFS4;NDUFS6;NDUFB9;NDUFB2;NDUFB8;NDUFS2;NDUFS8;NDUFA8;NDUFA2;NDUFS1;NDUFB10;NDUFS5;NDUFA7;NDUFA1;NDUFA12;NDUFA9;NDUFA11;NDUFS7;NDUFB1;NDUFC2;NDUFA10;NDUFV2;NDUFAB1;NDUFB4;NDUFV3;NDUFA6;NDUFB6;NDUFS3;NDUFB7;NDUFB3;NDUFC1;NDUFB5;NDUFA4;NDUFA5	NDUFB11;NDUFA3;NDUFAF1;NDUFA13;NDUFV1;NDUFS4;NDUFS6;NDUFB9;NDUFB2;NDUFB8;NDUFS2;NDUFS8;NDUFA8;NDUFA2;NDUFS1;NDUFB10;NDUFS5;NDUFA7;NDUFA1;NDUFA12;NDUFA9;NDUFA11;NDUFS7;NDUFB1;NDUFC2
sensory perception of sound (GO:0007605)	0.4674324232012834	1.5774382543068632	0.00585938	0.26601899527303546	92	68	LRP2;ATP2B2;SLC26A4;CACNA1D;HPN;CHRNB2;KIT;SNAI2;CLIC5;DCDC2;KCNQ1;WFS1;MYO3B;TMC1;CRYM;PDZD7;KCNE1;USH1C;HOXA1;GSDME;WHRN;NDUFB9;SERPINB6;CDH23;MARVELD2;CCDC50;TIMM13;EML2;ATP6V0A4;TIMM8B;EPS8L2;TIMM9;SLC52A3;TBX1;ROR1;USP53;WDR1;CEMIP;COL1A1;TIMM10;TMIE;MKKS;ADGRV1;MYH14;CDC14A;LRTOMT;SOD1;TFAP2A;MYO7A;MYO1A;ZNF354A;PJVK;LHFPL5;NIPBL;SPTBN4;TBL1X;TPRN;TSPEAR;USH1G;ALDH7A1;ESPNL;BIRC5;COL4A3;HOM…	LRP2;ATP2B2;SLC26A4;CACNA1D;HPN;CHRNB2;KIT;SNAI2;CLIC5;DCDC2;KCNQ1;WFS1;MYO3B;TMC1;CRYM;PDZD7;KCNE1
intracellular protein transmembrane transport (GO:0065002)	0.5139742429916232	1.574378075097185	0.00806452	0.27108539818983846	45	43	TIMM17A;PEX16;DNAJC15;AKT2;PEX5;ZFAND2B;TIMM44;SEC61B;SEC61A1;AIFM1;TOMM20;PEX26;SEC62;HSPA5;TOMM40L;PEX14;DNAJC19;PEX2;SEC63;GRPEL1;PEX7;PAM16;SEC61G;TIMM23B;TIMM50;ROMO1;SEC61A2;PEX1;DNLZ;TOMM40;TIMM17B;RTN2;SRP54;TIMM23;C2CD5;PEX10;TOMM70;PEX6;HSPD1;PEX12;TIMM21;CHCHD4;GRPEL2	TIMM17A;PEX16;DNAJC15;AKT2;PEX5;ZFAND2B;TIMM44;SEC61B;SEC61A1;AIFM1;TOMM20;PEX26;SEC62;HSPA5;TOMM40L;PEX14;DNAJC19;PEX2;SEC63;GRPEL1;PEX7;PAM16;SEC61G;TIMM23B;TIMM50
response to zinc ion (GO:0010043)	-0.646087	-1.64606	0.00840336	0.27689981067725467	30	16	PAM;ATP13A2;P2RX4;SLC30A4;SLC30A3;SLC30A5;KHK;MT1E;ZNF658;D2HGDH;MT1X;CRIP1;MT2A;MT1F;HVCN1;ZACN	MT1F;HVCN1;ZACN
female gonad development (GO:0008585)	0.6243258065343726	1.5690712819890356	0.022044088176352707	0.28103640472021707	23	18	ZFP42;KIT;INHBA;FOXL2;INHBB;NR2F2;CYP19A1;ANG;EIF2B2;EIF2B4;NR5A1;ZNF830;EIF2B5;SOD1;VEGFA;CEBPB;COL9A3;NUP107	ZFP42;KIT;INHBA;FOXL2;INHBB;NR2F2;CYP19A1;ANG;EIF2B2
vascular endothelial growth factor receptor signaling pathway (GO:0048010)	0.4684235122286905	1.5673582018073173	0.0169492	0.28133735870876136	68	60	NCF2;NRP2;FLT4;NCF4;ITGB3;FYN;SH2D2A;NCKAP1L;PXN;CYFIP2;PRKD2;PGF;DOCK1;VAV1;PTK2B;ROCK2;PIK3R2;PDCD6;AAMP;CYBA;WASF2;HSPB1;MAPKAPK2;MAPKAPK3;CYFIP1;MAPK14;NCKAP1;ITGAV;BAIAP2;DAB2IP;BCAR1;AXL;VAV2;RAC1;SRC;NRP1;NCK1;ABI1;KDR;CRK;PIK3CB;NCK2;PIK3CA;VEGFA;VEGFB;ROCK1;SHB;SHC2;PAK2;CDC42;PTK2;RHOA;MAPK11;BRK1;HSP90AA1;ELMO2;CYBB;PRKD1;VEGFD;PIK3R1	NCF2;NRP2;FLT4;NCF4;ITGB3;FYN;SH2D2A;NCKAP1L;PXN;CYFIP2;PRKD2;PGF;DOCK1;VAV1
positive regulation of phosphatidylinositol 3-kinase activity (GO:0043552)	0.5738785738746818	1.5679870048839792	0.034274193548387094	0.28176571911777903	29	23	FGR;KIT;FLT3;EPHA8;CD19;P2RY12;TGFB1;PTK2B;TNFAIP8L3;IRS1;FGF2;AMBRA1;FGFR3;NOD2;AGAP2;ATG14;PDGFRB;PTK2;PDGFB;PIK3R4;CCR7;PRKD1;TEK	FGR;KIT;FLT3;EPHA8;CD19;P2RY12;TGFB1
neuronal action potential (GO:0019228)	-0.645032	-1.63868	0.014112903225806451	0.28874245066332277	23	16	SCN2A;CACNA1H;SCN8A;ANK3;SCN5A;SCN1A;MYH14;KCNMB4;SCN3A;CACNA1I;GPER1;SCN9A;CACNA1G;SCN4A;KCNMB2;SCN11A	CACNA1I;GPER1;SCN9A;CACNA1G;SCN4A;KCNMB2;SCN11A
regulation of T cell mediated cytotoxicity (GO:0001914)	0.6203994224251044	1.560009886402734	0.0234375	0.2969899952654268	30	16	CEACAM1;HLA-F;AZGP1;HLA-DRB1;HLA-E;HLA-B;IL23A;KLRD1;IL12A;HLA-A;CYRIB;FADD;STX7;AGER;HLA-DRA;XCL1	CEACAM1;HLA-F;AZGP1;HLA-DRB1;HLA-E;HLA-B;IL23A;KLRD1;IL12A
neutrophil chemotaxis (GO:0030593)	0.5533898908694522	1.556212745999001	0.0326296	0.3043922926710671	71	26	CCL5;EDN2;EDN1;FCER1G;PPIB;NCKAP1L;CXCL1;CXCR2;SYK;LGALS3;PPIA;CXCL8;SRP54;TGFB2;BSG;CXCL3;PDE4B;PIP5K1C;GBF1;CXADR;CCL26;PIK3CD;CKLF;CXCL2;PIKFYVE;XCL1	CCL5;EDN2;EDN1;FCER1G
cellular calcium ion homeostasis (GO:0006874)	0.442739	1.554270890850568	0.00761905	0.3071535274787378	137	89	CCL5;HTR2B;EDN2;ATP2B2;SLC24A2;EDN1;CALB1;PML;CALCB;ATP2C2;BAK1;SLC24A4;FKBP1B;WFS1;CHERP;CLN3;CAV2;KCTD17;SLC8A2;BAX;FZD9;ATP2B1;ATP13A1;HERPUD1;CAV1;TPCN2;PRKACA;STOML2;MAIP1;CD40;PSEN1;CALB2;ATP13A2;MCUB;CDH23;DMPK;CALR;TPT1;TRPV4;RMDN3;TRPC1;SELENOK;ANK2;CHRNA7;SLC8B1;BCL2;CCDC47;PACS2;MICU2;TMEM165;MCU;ATP2A3;STIM1;STC2;SLC10A7;ATP2C1;SMDT1;CAMK2D;TMEM203;LETM1;TMCO1;ATP2B4;ATP13A3;HRC;PTH1R…	CCL5;HTR2B;EDN2;ATP2B2;SLC24A2;EDN1;CALB1;PML;CALCB;ATP2C2;BAK1;SLC24A4;FKBP1B;WFS1;CHERP;CLN3;CAV2;KCTD17;SLC8A2;BAX;FZD9;ATP2B1;ATP13A1;HERPUD1;CAV1;TPCN2
phosphatidic acid biosynthetic process (GO:0006654)	0.5117629416694501	1.5522102238751152	0.019230769230769232	0.31020742558133585	49	40	GPD1;PLA2G10;PLA2G2F;LPCAT1;PLA2G4D;DGKA;GPAT3;GPAT2;DGKQ;PNPLA3;AGPAT1;DGKH;PLD6;LPCAT4;PLA2G4B;PLD1;AGPAT2;PLA2G4A;DGKZ;AGPAT4;SLC27A1;ACP6;DGKD;GNPAT;ABHD4;AGPAT5;PLA2G12A;GPD1L;AGPAT3;LIPH;ABHD8;DGKE;GPAT4;DDHD1;GPAM;ABHD5;PLD2;LCLAT1;DGKG;DDHD2	GPD1;PLA2G10;PLA2G2F;LPCAT1;PLA2G4D;DGKA;GPAT3;GPAT2;DGKQ;PNPLA3;AGPAT1;DGKH;PLD6;LPCAT4;PLA2G4B;PLD1;AGPAT2;PLA2G4A;DGKZ
regulation of bone mineralization (GO:0030500)	0.5119092855897606	1.5509477545444397	0.017892644135188866	0.3113226868457716	58	46	ISG15;FBN2;SRGN;BMP2;WNT4;MEF2C;TGFB1;AHSG;BMP7;FZD9;ATP2B1;S1PR1;ALOX5;DDR2;OSR1;PTK2B;BMP6;ANKH;TRPM4;ATRAID;TWIST1;ANO6;SGMS2;TXLNG;OSR2;ACVR1;NBR1;TGFB3;ADGRV1;ENPP1;TFAP2A;BMPR2;ECM1;GPM6B;PKDCC;CYP27B1;NOTUM;CCN1;BMP4;BMP2K;BCOR;ACVR2A;P2RX7;BMPR1A;ACVR2B;CCR1	ISG15;FBN2;SRGN;BMP2;WNT4;MEF2C;TGFB1;AHSG;BMP7;FZD9;ATP2B1;S1PR1;ALOX5;DDR2
positive regulation of interleukin-6 production (GO:0032755)	0.4845173715391659	1.5501333074810915	0.013461538461538462	0.3113342991816071	77	49	DDX58;IFIH1;LGALS9;TLR3;C1QTNF4;MYD88;TSLP;IL17D;EREG;STAT3;XBP1;IL1A;INAVA;HYAL2;PLCG2;F2RL1;CYBA;TWIST1;SYK;ARHGEF2;MAPK13;NOD2;IL17RA;SETD4;BCL10;SPHK2;APP;MAVS;PTPN11;F2R;ISL1;TNFSF4;TMEM106A;HSPD1;MBP;CD74;SIGLEC16;DHX9;SCIMP;CARD9;HMGB1;TIRAP;AGER;TLR1;IL6R;IL16;TLR6;POU2F2;TLR9	DDX58;IFIH1;LGALS9;TLR3;C1QTNF4;MYD88;TSLP;IL17D;EREG;STAT3;XBP1;IL1A
double-strand break repair via homologous recombination (GO:0000724)	-0.444156	-1.62398	0	0.311358	98	95	REC8;SAMHD1;REV3L;NABP1;SLX1A;SWSAP1;NBN;PARP1;POLN;SFPQ;NSMCE2;MCMDC2;YY1;AP5Z1;RAD51AP2;SWI5;UBE2N;NABP2;SFR1;RPA1;FAN1;AP5S1;POLL;RECQL5;ZSWIM7;FBH1;RBBP8;ERCC5;MUS81;HUS1;SEM1;ZFYVE26;WRN;PSMD14;ERCC4;INO80;PALB2;RAD51C;MRE11;XRCC1;RAD52;RAD50;SPIDR;SMC5;SMC6;MCM9;NSMCE1;GINS4;NIPBL;EXD2;CDC7;MCM5;HELQ;MORF4L1;LIG3;GINS2;XRCC3;RPA2;MCM3;RNF138;MCM2;RECQL4;RFWD3;RAD51B;RECQL;FEN1;BRCA1;GEN1;TO…	RNF138;MCM2;RECQL4;RFWD3;RAD51B;RECQL;FEN1;BRCA1;GEN1;TONSL;RAD54L;RAD21;MCM7;RPA3;XRCC2;AUNIP;NUCKS1;SLX4;RAD51D;MCM4;MMS22L;MCM6;MCM8;FANCM;RMI1;BLM;RAD51;RAD51AP1;RAD54B;BRCA2;CDC45;KDM4D;POLQ;FANCB;RPA4;MEIOB
Antigen processing and presentation	0.4888223465008771	1.5482419238236558	0.0169492	0.31203505720900326	79	50	HLA-DPA1;HLA-F;TAP1;PSME1;HLA-DOB;HLA-DRB1;TAP2;HLA-E;HLA-C;PSME2;HLA-B;CD8A;IFI30;B2M;RFX5;HLA-DPB1;RFXANK;PDIA3;KLRD1;CTSL;HLA-A;KLRC2;HSPA1L;CANX;HSPA5;CALR;LGMN;HLA-DMA;HSPA4;HSPA2;HLA-DMB;CTSS;NFYC;PSME3;TAPBP;RFXAP;CIITA;NFYB;CTSB;HSPA1A;CD74;HLA-DOA;HSP90AA1;CD4;CREB1;HSPA1B;NFYA;HLA-DRA;KLRC3;KLRC4	HLA-DPA1;HLA-F;TAP1;PSME1;HLA-DOB;HLA-DRB1;TAP2;HLA-E;HLA-C;PSME2;HLA-B;CD8A;IFI30;B2M;RFX5;HLA-DPB1;RFXANK;PDIA3;KLRD1
sphingosine metabolic process (GO:0006670)	0.6041516546159484	1.5489334046969558	0.0320641	0.31223649854245544	20	18	ACER2;SPHK1;SPTLC2;GBA;PLPP2;ASAH2B;ASAH1;SGPP1;PLPP3;SGPP2;ASAH2;ACER3;NAAA;ABCA2;SPHK2;SPTLC3;PLPP1;SPTLC1	ACER2;SPHK1;SPTLC2;GBA;PLPP2;ASAH2B;ASAH1;SGPP1;PLPP3;SGPP2
regulation of cell cycle G2/M phase transition (GO:1902749)	-0.451989	-1.61761	0.0042735	0.31285902479869215	86	82	ATF5;MACROH2A1;TP53;PRKACA;HAUS7;TUBB4A;PPP2R1A;HAUS4;SDCCAG8;NINL;NEK10;DYNLL1;CLASP1;CEP164;TUBA1A;CSNK1E;HAUS2;DYNC1I2;CEP41;ACTR1A;CSNK1D;CEP70;DCTN2;PRKAR2B;NPM1;TUBA4A;MAPRE1;OFD1;DYNC1H1;CEP57;TUBG1;SFI1;CEP192;NEDD1;HAUS1;CEP76;CDK2;DYRK3;PCM1;DCTN1;CEP131;YWHAG;AKAP9;CEP250;ODF2;HSP90AA1;PAFAH1B1;CEP290;YWHAE;HAUS5;NDE1;CDK1;CETN2;SSNA1;CKAP5;HAUS6;CNTRL;CCP110;TUBB;PCNT;DCTN3;HAUS8;ALMS…	YWHAG;AKAP9;CEP250;ODF2;HSP90AA1;PAFAH1B1;CEP290;YWHAE;HAUS5;NDE1;CDK1;CETN2;SSNA1;CKAP5;HAUS6;CNTRL;CCP110;TUBB;PCNT;DCTN3;HAUS8;ALMS1;PLK1;CEP78;CEP63;CDK5RAP2;CENPJ;CEP72;AURKA;CEP152;TUBB4B;HAUS3;PLK4;CEP135;TPX2;GTSE1;NEK2;KIF14;ATAD5;CENPF;HMMR
mitotic spindle checkpoint signaling (GO:0071174)	-0.59353	-1.62535	0.022132796780684104	0.3161924403881153	22	21	KLHL22;IK;MAD2L2;ATM;MAD1L1;TPR;APC;TEX14;CDC20;BUB3;ZNF207;ZW10;TRIP13;PLK1;BUB1;ZWINT;BUB1B;KNTC1;TTK;MAD2L1;CENPF	APC;TEX14;CDC20;BUB3;ZNF207;ZW10;TRIP13;PLK1;BUB1;ZWINT;BUB1B;KNTC1;TTK;MAD2L1;CENPF
response to peptide (GO:1901652)	0.5360894460655776	1.5443070704055388	0.031936127744510975	0.31804620004812173	40	29	STAT1;STAT4;STAT2;MMP9;FYN;STAT3;NLRP1;INAVA;EIF2B2;EIF2B4;IRS1;EIF2B3;ANXA1;CACNA1A;ERBIN;MMP13;CHRNA7;NOD2;STAT6;EIF2B5;IRF5;CACNA1B;KAT7;PRNP;GNAI1;EIF2B1;STAT5B;CALCR;AGER	STAT1;STAT4;STAT2;MMP9;FYN;STAT3;NLRP1
alpha-amino acid catabolic process (GO:1901606)	0.5889463484379961	1.5450598736897247	0.038461538461538464	0.3181387238702957	31	22	KYNU;DDO;OTC;HPD;TAT;HGD;SARDH;ALDH4A1;FAH;HSD17B10;KYAT1;PRODH;ACADSB;ACAT1;AADAT;GOT2;GSTZ1;HOGA1;MTRR;BLMH;ACMSD;IL4I1	KYNU;DDO;OTC;HPD;TAT;HGD
negative regulation of mitotic metaphase/anaphase transition (GO:0045841)	-0.605076	-1.61843	0.0105932	0.3190228570831898	23	22	KLHL22;IK;MAD2L2;ATM;MAD1L1;TPR;APC;TEX14;CDC20;BUB3;ZNF207;ZW10;TRIP13;PLK1;BUB1;ZWINT;BUB1B;KNTC1;TTK;MAD2L1;FBXO5;CENPF	BUB3;ZNF207;ZW10;TRIP13;PLK1;BUB1;ZWINT;BUB1B;KNTC1;TTK;MAD2L1;FBXO5;CENPF
replication fork processing (GO:0031297)	-0.519528	-1.59555	0.0102041	0.3207306240679514	40	37	SAMHD1;EME2;RTEL1;ATRX;CDK9;ATR;FBH1;THOC1;SMARCAL1;WRN;ALYREF;SETMAR;BOD1L1;MRE11;DNA2;EXD2;CENPX;FAM111A;PCNA;CENPS;DDX11;ETAA1;RFWD3;ZGRF1;GEN1;ZRANB3;TONSL;PRIMPOL;TRAIP;NUCKS1;MMS22L;FANCM;BLM;RAD51;BRCA2;EME1;CORT	FAM111A;PCNA;CENPS;DDX11;ETAA1;RFWD3;ZGRF1;GEN1;ZRANB3;TONSL;PRIMPOL;TRAIP;NUCKS1;MMS22L;FANCM;BLM;RAD51;BRCA2;EME1;CORT
Notch signaling pathway (GO:0007219)	0.47804924272013444	1.539811118921494	0.0189394	0.32313218202614535	61	54	STAT1;DTX3L;HEY1;BMP2;ZNF423;SUSD5;HEY2;SNAI2;MAML3;TRAF7;NOTCH4;DLL4;GMDS;PSEN2;MAML2;PSEN1;JAG2;WWC1;NLE1;MIB1;DLL1;POFUT1;HEYL;PSENEN;GALNT11;NRARP;ADAM17;KAT2B;NOTCH3;APH1A;EP300;NOTCH2;PLXND1;SNAI1;NOTCH1;PBX1;ITCH;DTX2;NCSTN;MYC;SNW1;DTX1;MDK;MAML1;YBX1;DTX4;ADAM10;CREBBP;HOXD3;HES1;RBPJ;DLGAP5;APH1B;JAG1	STAT1;DTX3L;HEY1;BMP2;ZNF423;SUSD5;HEY2;SNAI2;MAML3;TRAF7;NOTCH4;DLL4
regulation of cell adhesion mediated by integrin (GO:0033628)	0.5521091107015517	1.5405093582351026	0.0241449	0.3233388168367136	35	29	SERPINE1;SNAI2;FOXC2;ADA;ACER2;EPHA8;P2RY12;NCKAP1L;RET;TESC;EFNA1;PLAU;LIF;LYN;CIB1;SYK;RAC3;DPP4;HRG;PDE3B;EPHA2;TGFB2;ADAM9;ITGB1BP1;PTPN11;PTK2;MUC1;CYP1B1;FERMT3	SERPINE1;SNAI2;FOXC2;ADA;ACER2;EPHA8;P2RY12;NCKAP1L;RET;TESC;EFNA1;PLAU
cardiac ventricle development (GO:0003231)	0.6161204308799987	1.5371548668077117	0.0504032	0.3241469268878056	21	16	HEY1;PDE2A;HEY2;TBX5;GATA3;DLL4;TMEM65;ENG;HEYL;SCN5A;NOTCH1;HECTD1;MDM4;MATR3;STRA6;HES1	HEY1;PDE2A;HEY2;TBX5;GATA3;DLL4;TMEM65;ENG
neural crest cell differentiation (GO:0014033)	0.6136702466653224	1.5408409679008501	0.0487329	0.3244330994413284	20	15	HTR2B;NRG1;MEF2C;SNAI2;LRP6;PDCD6;TAPT1;NOLC1;PEF1;KLHL12;SOX8;KBTBD8;TCOF1;FAM172A;FBXL17	HTR2B;NRG1;MEF2C;SNAI2
Mismatch repair	-0.582026	-1.59656	0.016913319238900635	0.3255682520464091	24	23	POLD2;POLD4;RPA1;MLH3;PMS2;POLD1;SSBP1;MLH1;RFC1;RFC2;RFC5;PCNA;RPA2;RFC3;MSH2;RFC4;MSH3;LIG1;POLD3;RPA3;MSH6;EXO1;RPA4	RFC1;RFC2;RFC5;PCNA;RPA2;RFC3;MSH2;RFC4;MSH3;LIG1;POLD3;RPA3;MSH6;EXO1;RPA4
positive regulation of signaling receptor activity (GO:2000273)	0.5373030205938367	1.537237630899294	0.023346303501945526	0.32577135628201465	38	30	AREG;EDN1;ADRA2B;BTC;BUD31;EREG;ADRB2;HBEGF;PARK7;SHANK3;JAK2;TGFA;ADRA2A;ADAM17;NCOA3;NLGN3;ITGB1;HDAC6;NRP1;ADRA2C;EPGN;HIF1A;HFE;EPHB2;EGF;ARC;FBXW7;HDAC1;TAF1;HDAC2	AREG;EDN1;ADRA2B;BTC;BUD31;EREG;ADRB2
negative regulation of neurogenesis (GO:0050768)	0.5384967591775986	1.5320299588720447	0.035503	0.32591998047111675	36	28	WNT7A;MCF2;PAX6;OMG;WNT3A;B2M;NGFR;LINGO1;HOOK3;SORL1;RTN4;GDI1;GORASP1;RAPGEF2;NOTCH1;NF1;DYNLT1;LRP4;YWHAH;REST;PTEN;RTN4R;APPL2;PCM1;RUFY3;EFNB3;RHOA;ARHGDIA	WNT7A;MCF2;PAX6;OMG;WNT3A;B2M;NGFR
N-acyltransferase activity (GO:0016410)	0.5504327556243962	1.5341937927107816	0.027888446215139442	0.32609166944633056	40	29	PLAAT4;BAAT;NAT8L;SATL1;PLAAT3;SAT1;CERS2;CERS4;NAA10;SAT2;NAT14;EP300;CERS5;CERS6;GLYAT;SIRT1;CERS1;NAA80;SMARCE1;ESCO1;PLAAT2;SIRT7;NMT2;NAA50;TGM2;TLCD3B;NAT10;GNPNAT1;NMT1	PLAAT4;BAAT;NAT8L;SATL1
negative regulation of protein binding (GO:0032091)	0.4611415064663469	1.5354833681883227	0.020284	0.3265724609970618	75	63	IFIT1;IFIT2;CDKN1A;SLPI;CFHR1;DKK1;DACT1;ADRB2;B2M;BAX;CAV1;CAMK1;MAP2;DAB2;ADAM15;STYX;GTF2F1;PARK7;MITD1;LRPAP1;DISC1;CTNNBIP1;PEX14;SORL1;GNL3L;CSNK1E;AKT1;PPP1CA;RACK1;TFIP11;NES;ATP2A3;SYMPK;DVL1;CTSZ;KDM1A;ACTB;ZFPM1;PRKCD;PTPRF;ITGB1BP1;HFE;PSME3IP1;ARRB2;USP33;DNAJB2;ROCK1;PIN1;TLE5;ATP2A2;RALB;TTBK2;PDGFB;BAG2;EFHB;GOLGA2;MAPK8;DDX11;TMC8;AURKA;GSK3B;TMBIM6;AURKB	IFIT1;IFIT2;CDKN1A;SLPI;CFHR1;DKK1
positive regulation of lymphocyte proliferation (GO:0050671)	0.49297445708076215	1.533130426032828	0.0155642	0.3269334530787825	76	45	CCL5;HLA-DPA1;CHRNB2;CD274;MEF2C;IL7;HLA-E;IL18;ZP3;IL15;BST1;IL23A;NCKAP1L;HLA-DPB1;IL12A;PNP;CD40;ZNF335;CD81;CLCF1;ANXA1;CD70;MIF;GPR183;BCL2;CD276;JAK3;SLC7A1;HLA-DMB;CD320;NFATC2;CD46;TFRC;NCK1;IL6ST;TNFSF4;NCK2;IRS2;EPHB2;CCDC88B;CD74;TIRAP;TNFRSF13C;TNFSF13B;TLR9	CCL5;HLA-DPA1;CHRNB2;CD274;MEF2C;IL7;HLA-E;IL18;ZP3;IL15;BST1;IL23A;NCKAP1L;HLA-DPB1;IL12A
Hepatitis B	0.41431866643096926	1.5344011975166993	0.00535714	0.3274135974535806	163	139	IRF7;DDX58;IFIH1;STAT1;TLR3;EGR3;CDKN1A;IFNA1;MYD88;STAT4;EGR2;STAT2;MMP9;FAS;MAPK10;TICAM2;TGFB1;AKT2;TICAM1;CASP10;MAP2K2;STAT3;CCNE1;BAX;DDB2;TRAF6;TP53;CREB5;PRKCA;ATP6AP1;PTK2B;ATF4;PRKCG;PIK3R2;TRAF3;PIK3R3;TYK2;IRAK4;CREB3;CASP8;ELK1;IKBKE;IKBKB;ARAF;RELA;CREB3L1;CYCS;MAP2K4;TAB1;BID;JAK2;MAPK13;BCL2;JAK3;MAPK3;BAD;FOS;DDX3X;AKT1;EP300;MAPK14;KRAS;ATF6B;CASP9;AKT3;JAK1;HRAS;STAT6;IRF3;NFAT…	IRF7;DDX58;IFIH1;STAT1;TLR3;EGR3;CDKN1A;IFNA1;MYD88;STAT4;EGR2;STAT2;MMP9;FAS;MAPK10;TICAM2;TGFB1;AKT2;TICAM1;CASP10;MAP2K2;STAT3
positive regulation of epithelial cell proliferation (GO:0050679)	0.4263210482323097	1.5373281282828777	0.00729927	0.32745326530371344	124	100	PTPRN;HTR2B;NR4A3;FGF7;EGR3;AREG;NRP2;ODAM;HPN;BMP2;FLT4;WNT7A;NR4A1;ITGB3;NODAL;MYDGF;F3;FOXE3;HYAL1;XBP1;TNFSF12;THBS4;TGM1;PRKD2;CLDN1;PGF;CDH3;FGF1;NME1;OSR1;PRKCA;FGFR2;ERBB2;ANG;BMP6;PAX2;PLXNB3;PDCD6;FGF2;LAMB1;SOX9;STXBP4;ZNF703;PDCL3;BMP5;EMC10;RREB1;TGFA;RTN4;NOD2;NRARP;BAD;AKT1;TBX1;ZNF580;NOTCH2;SCN5A;AKT3;HRAS;OSR2;MYC;SIRT1;NRP1;EGFL7;MDK;EPGN;NME2;KDR;HIF1A;GRN;EGFR;VEGFA;EGF;VEGFB…	PTPRN;HTR2B;NR4A3;FGF7;EGR3;AREG;NRP2;ODAM;HPN;BMP2;FLT4;WNT7A;NR4A1;ITGB3;NODAL;MYDGF;F3;FOXE3;HYAL1;XBP1;TNFSF12;THBS4;TGM1;PRKD2;CLDN1;PGF;CDH3;FGF1;NME1;OSR1;PRKCA;FGFR2;ERBB2;ANG;BMP6
Ribosome	0.41156119725632073	1.5321268120586748	0.00531915	0.32753658197055263	159	128	RPS27L;MRPL23;RPL22L1;RPL26L1;MRPS9;FAU;RPS4Y1;RPL27A;RPL7;RPL34;RPL11;MRPL27;RPS26;RPS29;RPS6;MRPL2;MRPL28;RPS18;RPLP2;MRPS2;RPS10;MRPL4;MRPS15;RPL39;RPL27;RPL36;MRPL32;MRPL22;RPL23A;MRPL1;MRPL21;MRPS12;MRPS10;MRPL9;UBA52;RPL24;RPLP1;MRPS18A;MRPS17;RPS20;MRPL12;RPL26;RPS19;RPL9;RPL31;MRPL35;RPL6;RPS13;RPL21;RPS9;RPS3;RPL3L;RPL36AL;RPS17;RPL35A;MRPS7;RPS4X;MRPL10;RPS5;RPS21;RPL32;RPS8;MRPS18C;RPS…	RPS27L;MRPL23;RPL22L1;RPL26L1;MRPS9;FAU;RPS4Y1;RPL27A;RPL7;RPL34;RPL11;MRPL27;RPS26;RPS29;RPS6;MRPL2;MRPL28;RPS18;RPLP2;MRPS2;RPS10;MRPL4;MRPS15;RPL39;RPL27;RPL36;MRPL32;MRPL22;RPL23A;MRPL1;MRPL21;MRPS12;MRPS10;MRPL9;UBA52;RPL24;RPLP1;MRPS18A;MRPS17;RPS20;MRPL12;RPL26;RPS19;RPL9;RPL31;MRPL35;RPL6;RPS13;RPL21;RPS9;RPS3;RPL3L;RPL36AL;RPS17;RPL35A;MRPS7;RPS4X;MRPL10;RPS5;RPS21;RPL32;RPS8;MRPS18C;RPS…
positive regulation of T cell mediated immunity (GO:0002711)	0.5667174161855694	1.5292684243366625	0.036328871892925434	0.32889881223238604	37	25	HLA-F;AZGP1;HLA-DRB1;HLA-E;ZP3;HLA-B;B2M;IL23A;IL12A;TRAF6;MALT1;HLA-A;FZD5;CD55;CYRIB;ZBTB1;FADD;FBXO38;TNFSF4;HSPD1;MAP3K7;STX7;TRAF2;HLA-DRA;XCL1	HLA-F;AZGP1;HLA-DRB1;HLA-E;ZP3;HLA-B;B2M;IL23A;IL12A;TRAF6;MALT1;HLA-A;FZD5;CD55
regulation of tissue remodeling (GO:0034103)	0.6291385197678152	1.530071058915143	0.050880626223091974	0.32891282889694573	21	15	CEACAM1;FLT4;IL18;TGFB1;IL15;IL23A;THBS4;DDR2;SYT7;RUNX1;CST3;MDK;SUCO;LEPR;GPNMB	CEACAM1;FLT4;IL18;TGFB1;IL15;IL23A;THBS4;DDR2
NADH dehydrogenase (ubiquinone) activity (GO:0008137)	0.512929	1.5282098860444149	0.0273438	0.32956465817530406	36	35	NDUFA3;NDUFA13;NDUFV1;NDUFS4;NDUFS6;NDUFB9;NDUFB2;NDUFB8;NDUFS2;NDUFS8;NDUFA8;NDUFA2;NDUFS1;NDUFB10;NDUFS5;NDUFA7;NDUFA1;NDUFA12;NDUFA9;NDUFS7;NDUFB1;NDUFC2;NDUFA10;NDUFV2;NDUFB4;NDUFV3;NDUFA6;NDUFB6;NDUFS3;NDUFB7;NDUFB3;NDUFC1;NDUFB5;NDUFA4;NDUFA5	NDUFA3;NDUFA13;NDUFV1;NDUFS4;NDUFS6;NDUFB9;NDUFB2;NDUFB8;NDUFS2;NDUFS8;NDUFA8;NDUFA2;NDUFS1;NDUFB10;NDUFS5;NDUFA7;NDUFA1;NDUFA12;NDUFA9;NDUFS7;NDUFB1;NDUFC2
positive regulation of interferon-gamma production (GO:0032729)	0.5000518178722345	1.5231498117057276	0.032567049808429116	0.32979470926619103	58	38	ISG15;LGALS9;TLR3;SLC11A1;HLA-DPA1;IL18R1;IL18;ZP3;IL23A;BTN3A2;HLA-DPB1;BTN3A1;IL12A;RASGRP1;HLA-A;FZD5;TRIM27;TXK;IL1R1;F2RL1;PTPN22;EBI3;SCRIB;CD276;CYRIB;ZFPM1;FADD;ISL1;TNFSF4;HSPD1;PDE4B;CEBPG;SLC7A5;CD226;PDE4D;IL12RB2;CD14;TLR9	ISG15;LGALS9;TLR3;SLC11A1;HLA-DPA1;IL18R1;IL18;ZP3;IL23A;BTN3A2;HLA-DPB1;BTN3A1;IL12A;RASGRP1;HLA-A;FZD5;TRIM27;TXK;IL1R1
aspartate family amino acid catabolic process (GO:0009068)	0.596498	1.527350866097113	0.0481928	0.32988522995154584	20	18	DDO;MAT1A;SDS;CRYM;SLC25A21;OGDH;SDSL;GCDH;GOT1;PHYKPL;AADAT;DLD;HYKK;GOT2;DLST;AASS;ALDH7A1;PIPOX	DDO;MAT1A;SDS;CRYM;SLC25A21;OGDH;SDSL;GCDH
endopeptidase regulator activity (GO:0061135)	0.518356	1.5188301514228761	0.034482758620689655	0.33020917616753753	47	32	ITIH2;A2M;SLPI;PSME1;PSME2;AHSG;SERPIND1;VSIR;SPINK2;SPINT2;PSMF1;PSENEN;CSTB;ABCA2;APH1A;CAST;PROS1;HRG;PSME3;CST3;NLRC4;RECK;PSMD14;ADRM1;UCHL5;USP14;TFPI;RENBP;SERPINF2;WFDC2;APH1B;ITIH4	ITIH2;A2M;SLPI;PSME1;PSME2;AHSG;SERPIND1
mitotic spindle assembly checkpoint signaling (GO:0007094)	-0.59353	-1.60294	0.028282828282828285	0.33054129598304255	22	21	KLHL22;IK;MAD2L2;ATM;MAD1L1;TPR;APC;TEX14;CDC20;BUB3;ZNF207;ZW10;TRIP13;PLK1;BUB1;ZWINT;BUB1B;KNTC1;TTK;MAD2L1;CENPF	APC;TEX14;CDC20;BUB3;ZNF207;ZW10;TRIP13;PLK1;BUB1;ZWINT;BUB1B;KNTC1;TTK;MAD2L1;CENPF
NADH dehydrogenase (quinone) activity (GO:0050136)	0.512929	1.5233636158961794	0.025193798449612403	0.33098892303783406	36	35	NDUFA3;NDUFA13;NDUFV1;NDUFS4;NDUFS6;NDUFB9;NDUFB2;NDUFB8;NDUFS2;NDUFS8;NDUFA8;NDUFA2;NDUFS1;NDUFB10;NDUFS5;NDUFA7;NDUFA1;NDUFA12;NDUFA9;NDUFS7;NDUFB1;NDUFC2;NDUFA10;NDUFV2;NDUFB4;NDUFV3;NDUFA6;NDUFB6;NDUFS3;NDUFB7;NDUFB3;NDUFC1;NDUFB5;NDUFA4;NDUFA5	NDUFA3;NDUFA13;NDUFV1;NDUFS4;NDUFS6;NDUFB9;NDUFB2;NDUFB8;NDUFS2;NDUFS8;NDUFA8;NDUFA2;NDUFS1;NDUFB10;NDUFS5;NDUFA7;NDUFA1;NDUFA12;NDUFA9;NDUFS7;NDUFB1;NDUFC2
Homologous recombination	-0.513011	-1.58934	0.016985138004246284	0.3311363512433274	42	41	SYCP3;POLD2;POLD4;NBN;TOP3B;BABAM2;BABAM1;RPA1;RBBP8;POLD1;SSBP1;MUS81;SEM1;ATM;UIMC1;PALB2;RAD51C;MRE11;RAD52;RAD50;BRCC3;TOP3A;ABRAXAS1;XRCC3;RPA2;RAD51B;BRCA1;RAD54L;TOPBP1;POLD3;RPA3;XRCC2;RAD51D;BARD1;BLM;RAD51;RAD54B;BRCA2;EME1;BRIP1;RPA4	RAD51B;BRCA1;RAD54L;TOPBP1;POLD3;RPA3;XRCC2;RAD51D;BARD1;BLM;RAD51;RAD54B;BRCA2;EME1;BRIP1;RPA4
superoxide metabolic process (GO:0006801)	0.5730097756487246	1.5239688617432583	0.036468330134357005	0.33137954736165465	33	22	NCF2;TAFA4;NCF4;DUOX1;PREX1;NOXO1;PRDX2;SH3PXD2A;NOXA1;CYBA;NOS3;ATP7A;PRDX1;CYB5R4;SOD2;SOD1;DUOX2;NOX5;CCS;SH3PXD2B;CYBB;ALOX12	NCF2;TAFA4;NCF4
Hematopoietic cell lineage	0.4755217698576439	1.5210793120894934	0.029069767441860465	0.33144701253736975	100	56	IL7R;IL1R2;CSF1R;HLA-DPA1;KIT;HLA-DOB;IL7;HLA-DRB1;FLT3;CD19;ITGB3;CD8A;IL1A;ITGA2;HLA-DPB1;IL4R;GP1BB;ITGA1;ITGAM;GP5;CSF1;CD55;IL1R1;CD33;FLT3LG;ITGA3;HLA-DMA;HLA-DMB;CD44;IL9R;IL11;CD59;THPO;TFRC;CD37;CD9;CR2;GP1BA;ITGA5;ITGA6;IL11RA;CD22;KITLG;HLA-DOA;ITGA2B;EPOR;CD4;CSF2RA;HLA-DRA;ANPEP;IL6R;EPO;CD36;CD5;CD14;CD7	IL7R;IL1R2;CSF1R;HLA-DPA1;KIT;HLA-DOB;IL7;HLA-DRB1;FLT3;CD19;ITGB3;CD8A;IL1A;ITGA2;HLA-DPB1;IL4R;GP1BB;ITGA1;ITGAM;GP5
macrophage activation (GO:0042116)	0.5665476494076187	1.5244685172532433	0.0344168	0.3316611649360568	37	23	IFI35;EDN2;SLC11A1;IFNGR1;NMI;SNCA;ITGAM;PLCG2;FER1L5;IL13;DYSF;SBNO2;SYK;JAK2;FOXP1;APP;MAPT;TMEM106A;CLU;CRTC3;AGER;TLR1;C5AR1	IFI35;EDN2;SLC11A1;IFNGR1;NMI
cytoplasmic translation (GO:0002181)	0.43554860688149455	1.518939964319853	0.012939001848428836	0.33170099162934724	94	89	EIF3I;RPL22L1;RPL26L1;ZC3H15;RPL27A;RPL7;RPL34;RPL11;RPS26;EIF3M;RPS29;RPS6;RPS18;RPS10;RPL39;RPL27;RPL36;RPL23A;UBA52;RPL24;RPLP1;EIF2B3;RPS20;RPL26;RPS19;RPL9;RPL31;RPL6;RPS13;RPL21;RPS9;RPS3;RPS17;RPL35A;RPS4X;RPS5;RPS21;RPL32;RPS8;RPS23;DRG2;RPS12;RPL18;RPS28;RPS3A;RPS24;RPL29;GSPT1;ETF1;RPS27A;RPS15;RPL8;TMA7;RPL18A;RPS27;RPS16;RPL37A;EIF4A1;RPL10;RPS15A;DRG1;RPL19;RPL17;RPS14;RPL30;RPL7A;RP…	EIF3I;RPL22L1;RPL26L1;ZC3H15;RPL27A;RPL7;RPL34;RPL11;RPS26;EIF3M;RPS29;RPS6;RPS18;RPS10;RPL39;RPL27;RPL36;RPL23A;UBA52;RPL24;RPLP1;EIF2B3;RPS20;RPL26;RPS19;RPL9;RPL31;RPL6;RPS13;RPL21;RPS9;RPS3;RPS17;RPL35A;RPS4X;RPS5;RPS21;RPL32;RPS8;RPS23;DRG2;RPS12;RPL18;RPS28;RPS3A;RPS24;RPL29;GSPT1;ETF1;RPS27A;RPS15;RPL8;TMA7;RPL18A;RPS27;RPS16;RPL37A;EIF4A1;RPL10;RPS15A;DRG1;RPL19;RPL17;RPS14;RPL30;RPL7A
Necroptosis	0.417769	1.5250723883423476	0.00961538	0.3319387133409797	160	117	H2AC13;STAT1;TNFSF10;IRF9;EIF2AK2;TLR3;IFNGR1;IFNA1;STAT4;STAT2;FAS;MAPK10;TICAM2;PLA2G4D;PLA2G4C;BIRC3;TICAM1;RNF31;STAT3;IL1A;MACROH2A1;SLC25A5;SLC25A6;BAX;CHMP6;SLC25A4;AIFM1;CAMK2B;ALOX15;CFLAR;PARP1;PYGL;GLUD2;RBCK1;CHMP5;PLA2G4B;PGAM5;MLKL;TRADD;MACROH2A2;CHMP4C;CHMP1B;TYK2;PLA2G4A;XIAP;SPATA2L;CASP8;VPS4B;CAPN1;RIPK1;CHMP2A;PYGB;VDAC1;SMPD1;H2AC11;BID;CHMP4A;TNFRSF10A;JAK2;CAPN2;BCL2;IFNAR…	H2AC13;STAT1;TNFSF10;IRF9;EIF2AK2;TLR3;IFNGR1;IFNA1;STAT4;STAT2;FAS;MAPK10;TICAM2;PLA2G4D;PLA2G4C;BIRC3;TICAM1;RNF31;STAT3;IL1A;MACROH2A1;SLC25A5;SLC25A6;BAX
Fanconi anemia pathway	-0.484124	-1.59693	0.00625	0.3321428447121521	55	54	ERCC1;REV3L;RMI2;EME2;SLX1A;FANCC;POLN;POLH;TOP3B;CENPS-CORT;FANCF;FAAP100;RPA1;FAN1;FANCL;ATR;WDR48;PMS2;SLX1B;MUS81;POLI;TELO2;ATRIP;ERCC4;PALB2;RAD51C;MLH1;FANCE;REV1;POLK;CENPX;TOP3A;RPA2;CENPS;HES1;FANCG;FANCD2;FAAP24;BRCA1;RPA3;FANCI;SLX4;USP1;FANCA;FANCM;RMI1;BLM;RAD51;BRCA2;UBE2T;EME1;BRIP1;FANCB;RPA4	HES1;FANCG;FANCD2;FAAP24;BRCA1;RPA3;FANCI;SLX4;USP1;FANCA;FANCM;RMI1;BLM;RAD51;BRCA2;UBE2T;EME1;BRIP1;FANCB;RPA4
tRNA aminoacylation for protein translation (GO:0006418)	0.4865290372267379	1.521414667563323	0.025490196078431372	0.3324226310413887	44	43	YARS1;WARS1;AIMP2;CARS1;IARS1;FARSA;SARS1;GARS1;MARS2;HARS1;TARS1;AIMP1;EEF1E1;QARS1;MARS1;PPA1;PPA2;EPRS1;KARS1;SARS2;NARS2;FARSB;YARS2;TARS3;CARS2;EARS2;WARS2;RARS1;AARS1;NARS1;HARS2;PARS2;TARS2;LARS2;IARS2;FARS2;VARS1;VARS2;DARS1;AARS2;RARS2;DARS2;LARS1	YARS1;WARS1;AIMP2;CARS1;IARS1;FARSA;SARS1;GARS1;MARS2;HARS1;TARS1;AIMP1;EEF1E1;QARS1;MARS1;PPA1;PPA2;EPRS1;KARS1;SARS2;NARS2;FARSB;YARS2;TARS3;CARS2
prostaglandin biosynthetic process (GO:0001516)	0.6238005702602099	1.5149514398566086	0.0425532	0.3327707998623136	20	16	EDN2;PTGS2;EDN1;PTGS1;PLA2G4A;MIF;AKR1C3;PTGES2;TBXAS1;DAGLB;PRXL2B;PNPLA8;PTGES;CD74;PTGDS;PTGES3	EDN2;PTGS2;EDN1
negative regulation of cell-substrate adhesion (GO:0010812)	0.5256460617355652	1.5191511666245239	0.0221774	0.33282	41	32	GBP1;TACSTD2;EFNA5;ACER2;SPOCK1;SEMA3E;CORO2B;NF2;RASA1;ADAM15;CASK;MAP4K4;GCNT2;TBCD;NOTCH1;ACTN4;MELTF;KANK1;ITGB1BP1;FBLN1;FZD4;CDKN2A;HOXA7;RHOA;SPRY4;AP1AR;DMTN;THBS1;FZD7;RCC2;CORO1C;JAG1	GBP1;TACSTD2;EFNA5;ACER2;SPOCK1;SEMA3E;CORO2B
mesenchyme morphogenesis (GO:0072132)	0.6187360971564583	1.513405808575593	0.049896	0.3332047720995578	18	16	HEY1;NOG;BMP2;ACVRL1;ENG;SOX9;NOS3;HEYL;NOTCH1;SMAD2;ACVR1;TGFB2;TBX2;ISL1;MDM4;BMPR1A	HEY1;NOG;BMP2;ACVRL1
positive regulation of lipid kinase activity (GO:0090218)	0.5485418729333011	1.5251795345700023	0.0340681	0.3334637866276362	31	25	FGR;KIT;FLT3;EPHA8;CD19;P2RY12;TGFB1;EEF1A2;PTK2B;CD81;TNFAIP8L3;IRS1;FGF2;DGKZ;AMBRA1;FGFR3;NOD2;ATG14;PDGFRB;PTK2;PDGFB;PIK3R4;CCR7;PRKD1;TEK	FGR;KIT;FLT3;EPHA8;CD19;P2RY12;TGFB1;EEF1A2
peptide metabolic process (GO:0006518)	0.4470171163826159	1.5194695153964515	0.016100178890876567	0.3337647811515245	84	67	CPZ;CPXM1;GSTA2;MIPEP;RHD;CPQ;RHCE;SEC11C;ERAP2;DPEP1;OPLAH;GSTT2B;ERAP1;LNPEP;GSTT2;MGAT3;ETHE1;CPM;SPCS1;GSTK1;DNPEP;HM13;CTNS;TRHDE;BACE2;PCSK5;ABCB9;APEH;PSEN2;PSEN1;SEC11A;LTA4H;SPCS2;G6PD;PARL;CLN5;CPE;SPCS3;FURIN;GGT1;THOP1;MMACHC;GPX1;ACE;GSTA1;SOD1;GSTZ1;NLN;GSTM4;GSTP1;TPP1;ADAMTS13;ENPEP;GSR;NPEPPS;GLRX2;CPD;GSTM2;SPPL3;BACE1;IDE;GSTA4;ANPEP;CARNMT1;LVRN;NAALADL1;CPXM2	CPZ;CPXM1;GSTA2;MIPEP;RHD;CPQ;RHCE;SEC11C;ERAP2;DPEP1;OPLAH;GSTT2B;ERAP1;LNPEP;GSTT2;MGAT3;ETHE1;CPM;SPCS1;GSTK1;DNPEP;HM13;CTNS;TRHDE;BACE2;PCSK5;ABCB9;APEH;PSEN2
regulation of cytokine production involved in inflammatory response (GO:1900015)	0.536225	1.5137308576914286	0.0357853	0.3340745969010635	44	29	MEFV;APOD;GBP5;MYD88;IL17D;TICAM1;STAT3;CHID1;ADCY7;ZC3H12A;ALOX5;CUEDC2;NLRC3;PER1;PLD3;SIRPA;NOD2;MAPK14;IL17RA;ABCD1;PDCD4;HIF1A;APPL2;MACIR;CARD9;APPL1;PPARA;TLR6;ABCD2	MEFV;APOD;GBP5;MYD88;IL17D;TICAM1;STAT3;CHID1;ADCY7;ZC3H12A;ALOX5;CUEDC2;NLRC3
regulation of mitotic sister chromatid separation (GO:0010965)	-0.65273	-1.60452	0.0164609	0.33426753906502055	17	15	NEK6;CDC23;CDC16;ANAPC7;HECW2;TPR;RIOK2;CDC27;PLK1;CDC6;PTTG1;UBE2C;TACC3;ANAPC1;CENPE	CDC27;PLK1;CDC6;PTTG1;UBE2C;TACC3;ANAPC1;CENPE
RNA cap binding (GO:0000339)	0.5924635808682632	1.515026379979694	0.045275590551181105	0.3343717009826808	20	18	EIF4E1B;IFIT5;CYFIP2;LSM1;EIF3D;NCBP2;CYFIP1;EIF4E2;EIF4A1;GEMIN5;LARP1;AGO2;DCPS;EIF4E;SNUPN;EIF4E3;NCBP1;NCBP3	EIF4E1B;IFIT5
regulation of vascular associated smooth muscle cell proliferation (GO:1904705)	0.510507	1.5153276087230032	0.032586558044806514	0.3353742615142859	38	31	NR4A3;CDKN1A;GJA1;MEF2C;MMP9;PRKG1;MFN2;MEF2D;FGF2;LDLRAP1;P2RY6;CDKN1B;CNN1;ERN1;PDCD4;TPM1;FOXJ2;PPARG;TGFB3;EFEMP2;SOD2;JUN;PTEN;PDGFB;FGF9;APLN;GPER1;DNMT1;BMPR1A;IGFBP5;HTR1B	NR4A3;CDKN1A;GJA1;MEF2C;MMP9;PRKG1;MFN2;MEF2D
spindle assembly checkpoint signaling (GO:0071173)	-0.59353	-1.59859	0.014957264957264958	0.3355816931442503	22	21	KLHL22;IK;MAD2L2;ATM;MAD1L1;TPR;APC;TEX14;CDC20;BUB3;ZNF207;ZW10;TRIP13;PLK1;BUB1;ZWINT;BUB1B;KNTC1;TTK;MAD2L1;CENPF	APC;TEX14;CDC20;BUB3;ZNF207;ZW10;TRIP13;PLK1;BUB1;ZWINT;BUB1B;KNTC1;TTK;MAD2L1;CENPF
regulation of interleukin-1 beta production (GO:0032651)	0.47299666223116643	1.5155964964799373	0.018975332068311195	0.33650791229133786	84	47	IFI16;LGALS9;MEFV;ORM2;ORM1;GBP5;MYD88;STAT3;NLRP1;ZC3H12A;INAVA;EGR1;SERPINB1;MALT1;FZD5;CD33;RIPK2;F2RL1;CASP8;GSDMD;SIRPA;HSPB1;CX3CR1;JAK2;NOD2;FOXP1;NLRP2;APP;NLRC4;F2R;ISL1;TMEM106A;GSTP1;USP50;PANX1;CPTP;GIT1;TRIM16;CCR7;AGER;CARD8;P2RX7;TNFAIP3;STMP1;TLR6;CD36;GHRL	IFI16;LGALS9;MEFV;ORM2;ORM1;GBP5;MYD88
positive regulation of biomineral tissue development (GO:0070169)	0.5256622602540838	1.5108239534674763	0.0444874	0.33672254304481886	42	31	ISG15;FBN2;BMP2;WNT4;MEF2C;TGFB1;BMP7;FZD9;ATP2B1;ALOX5;OSR1;BMP6;ATRAID;ANO6;OSR2;ACVR1;TGFB3;ADGRV1;TFAP2A;WNT6;BMPR2;GPM6B;PKDCC;CCN1;CEBPB;BMP4;ACVR2A;P2RX7;BMPR1A;ACVR2B;FBXO5	ISG15;FBN2;BMP2;WNT4;MEF2C;TGFB1;BMP7;FZD9;ATP2B1;ALOX5
Osteoclast differentiation	0.4243353892186775	1.5114393248560856	0.00383142	0.33675421946029305	128	98	NCF2;STAT1;IRF9;CSF1R;IFNGR1;ACP5;NCF4;FCGR2A;STAT2;BLNK;MAPK10;ITGB3;TGFB1;AKT2;FYN;FHL2;IL1A;TRAF6;NFKB2;CSF1;PLCG2;SIRPB1;IL1R1;MITF;FOSL1;PIK3R2;PIK3R3;JUNB;TYK2;RELB;FOSB;SIRPA;CYBA;IKBKB;SYK;RELA;TAB1;MAPK13;IFNAR2;MAPK3;FOSL2;FOS;AKT1;MAPK14;AKT3;JAK1;TEC;CTSK;PPP3CC;NFATC2;PPARG;TNFRSF1A;NFATC1;NFKBIA;PPP3CA;RAC1;MAP2K1;TGFB2;CHUK;MAP2K7;IKBKG;MAPK9;CAMK4;PIK3CB;JUN;PIK3CA;GAB2;MAP3K7;NFK…	NCF2;STAT1;IRF9;CSF1R;IFNGR1;ACP5;NCF4;FCGR2A;STAT2;BLNK;MAPK10;ITGB3;TGFB1;AKT2;FYN;FHL2;IL1A
B cell differentiation (GO:0030183)	0.4996611684001262	1.508566222671844	0.0333333	0.3369232301386834	62	38	IFNA1;KIT;CD79B;CD79A;FLT3;BLNK;HDAC9;IFNE;SLC25A5;DNAJB9;PLCG2;ZBTB7A;CLCF1;HDAC5;RABL3;SYVN1;HHEX;JAK3;ADAM17;IL11;ITGB1;IRF2BP2;HDAC4;TPD52;PTPRJ;LYL1;CR2;DCAF1;NHEJ1;TCF3;RAG1;FNIP1;GPS2;KLF6;CEBPG;MSH2;PTPN2;NFAM1	IFNA1;KIT;CD79B;CD79A;FLT3;BLNK;HDAC9;IFNE;SLC25A5;DNAJB9
Lysosome	0.4098710678512713	1.5077516460917566	0.00541516	0.33720923135657555	129	121	LAMP3;CD68;SLC11A1;ACP5;CTSO;AP1M2;NAGA;CLN3;HYAL1;CTSC;GNS;ATP6V0D1;GBA;ATP6V0B;NEU1;ARSA;FUCA1;IGF2R;HEXB;LITAF;AP3B2;ATP6V0C;DNASE2;AP3S2;GLB1;CTNS;CTSL;ASAH1;PSAPL1;SCARB2;ACP2;HYAL2;ATP6V0A2;CTSH;FUCA2;AP1S1;CTSW;ABCB9;ATP6AP1;GM2A;LIPA;ATP6V0A1;CLTC;PLA2G15;SGSH;ATP6V1H;AP1B1;CTSA;ATP6V0A4;GALNS;AP3D1;AP3B1;GAA;PPT1;SMPD1;GUSB;LGMN;NPC1;CLTB;CLN5;NPC2;AP3M2;NAGPA;MANBA;NAGLU;CTSS;ABCA2;CD63…	LAMP3;CD68;SLC11A1;ACP5;CTSO;AP1M2;NAGA;CLN3;HYAL1;CTSC;GNS;ATP6V0D1;GBA;ATP6V0B;NEU1;ARSA;FUCA1;IGF2R;HEXB;LITAF;AP3B2;ATP6V0C;DNASE2;AP3S2;GLB1;CTNS;CTSL;ASAH1;PSAPL1;SCARB2;ACP2;HYAL2;ATP6V0A2;CTSH;FUCA2;AP1S1;CTSW;ABCB9;ATP6AP1;GM2A;LIPA;ATP6V0A1
regulation of humoral immune response (GO:0002920)	0.5316942915125507	1.5087610513335605	0.0404858	0.33811096181411554	55	31	CFB;CFH;CFHR1;CD19;C2;C8G;ZP3;GATA6;C5AR2;SUSD4;CD55;C5;CD81;PHB2;C1QBP;C4A;SERPING1;C1S;PROS1;CD46;CD59;C3AR1;CR2;C1R;CFI;CFP;C4B;CLU;CCR7;C3;C5AR1	CFB;CFH;CFHR1;CD19;C2;C8G;ZP3;GATA6
recombinational repair (GO:0000725)	-0.455191	-1.60606	0	0.33855416075194095	80	78	SAMHD1;REV3L;NABP1;SLX1A;SWSAP1;NBN;PARP1;POLN;SFPQ;NSMCE2;YY1;AP5Z1;RAD51AP2;SWI5;UBE2N;NABP2;SFR1;RPA1;FAN1;AP5S1;POLL;RECQL5;ZSWIM7;FBH1;RBBP8;ERCC5;HUS1;SEM1;ZFYVE26;WRN;PSMD14;ERCC4;INO80;PALB2;RAD51C;MRE11;XRCC1;RAD52;RAD50;SPIDR;SMC5;SMC6;MCM9;NSMCE1;EXD2;HELQ;MORF4L1;LIG3;XRCC3;RPA2;RNF138;RECQL4;RFWD3;RAD51B;RECQL;FEN1;BRCA1;RHNO1;GEN1;TONSL;RPA3;XRCC2;AUNIP;NUCKS1;SLX4;RAD51D;MMS22L;MCM…	RNF138;RECQL4;RFWD3;RAD51B;RECQL;FEN1;BRCA1;RHNO1;GEN1;TONSL;RPA3;XRCC2;AUNIP;NUCKS1;SLX4;RAD51D;MMS22L;MCM8;RMI1;BLM;RAD51;RAD51AP1;RAD54B;BRCA2;KDM4D;POLQ;RPA4;MEIOB
positive regulation of phosphatidylinositol 3-kinase signaling (GO:0014068)	0.46538852100309663	1.5090140465197346	0.0263158	0.3392909845132901	78	57	FGR;CCL5;KIT;HAX1;PIK3AP1;NTRK2;FLT3;IL18;MYDGF;PIK3R5;CBL;GAB1;IGF1R;NKX3-1;ERBB3;NEDD4;PLXNB1;F2RL1;FGF2;NTRK1;SOX9;LYN;SEMA4D;UNC5B;PDGFA;JAK2;ROR1;INSR;SIRT1;TGFB2;SRC;HCLS1;KDR;BECN1;F2R;PIK3CB;IRS2;PIK3CA;EGF;FGFR1;PTPN6;FN1;PDGFRB;MAZ;PTK2;PDGFB;PDGFC;EPOR;WNT16;ROR2;GPER1;PIK3CD;NTF3;EPO;PIK3R1;HCST;TEK	FGR;CCL5;KIT;HAX1;PIK3AP1;NTRK2;FLT3;IL18;MYDGF;PIK3R5;CBL
cardiac muscle cell action potential involved in contraction (GO:0086002)	0.5546853824517469	1.5061809024678563	0.0433884	0.3396247066797337	32	23	CACNA1D;KCNJ2;GJA1;SCN3B;KCNQ1;CACNA2D1;KCNE1;SCN4B;SCN1B;SNTA1;ANK2;KCNH2;SCN5A;SCN1A;GPD1L;PKP2;ATP1A1;KCNE5;GJC1;NEDD4L;CACNA1C;CACNA1G;SCN2B	CACNA1D;KCNJ2;GJA1;SCN3B;KCNQ1;CACNA2D1;KCNE1;SCN4B
regulation of heterotypic cell-cell adhesion (GO:0034114)	0.6087360361370305	1.5044853818335522	0.0570866	0.3421430034354422	26	16	FGG;IL1RN;KLF4;BMP7;MAP2K5;SKAP1;GCNT2;CD44;MYADM;WNK1;MBP;MAPK7;FLOT2;AGER;FLOT1;LCK	FGG;IL1RN
granulocyte chemotaxis (GO:0071621)	0.5255071387321666	1.4963279504195608	0.0546559	0.3476919008465367	74	29	CCL5;EDN2;EDN1;FCER1G;PPIB;NCKAP1L;CXCL1;ADGRE2;ANXA1;CXCR2;SYK;LGALS3;PPIA;CXCL8;SRP54;TGFB2;BSG;CXCL3;PDE4B;PIP5K1C;GBF1;CXADR;SCG2;CCL26;PIK3CD;CKLF;CXCL2;PIKFYVE;XCL1	CCL5;EDN2;EDN1;FCER1G
positive regulation of viral life cycle (GO:1903902)	0.5697616771072705	1.5006337000572763	0.0513834	0.3485799460181757	25	21	LGALS9;TRIM38;HLA-DRB1;TMPRSS4;TYRO3;KPNA6;FMR1;P4HB;CHMP2A;VPS37B;LGALS1;TSG101;AXL;TRIM11;VPS4A;CHMP2B;DDB1;CD74;CHMP3;KPNA2;CD4	LGALS9;TRIM38;HLA-DRB1;TMPRSS4
negative regulation of biomineral tissue development (GO:0070168)	0.6085202538997329	1.4965523776404448	0.0371901	0.348797	23	17	SRGN;HEY1;HEY2;GAS6;TGFB1;AHSG;PTK2B;TRPM4;ROCK2;SOX9;NOS3;NOTCH1;ENPP1;ECM1;ROCK1;BCOR;CCR1	SRGN;HEY1;HEY2;GAS6;TGFB1;AHSG
regulation of striated muscle contraction (GO:0006942)	0.5981364419682578	1.5010505958168794	0.0380228	0.34911182352091025	31	18	NOS1;MYBPC3;TNNI3K;SMAD7;MYBPH;TNNI1;PRKACA;SRI;GRK2;P2RX4;MYL2;ANK2;RNF207;ASB3;CALM1;CALM2;HCN4;CALM3	NOS1;MYBPC3;TNNI3K;SMAD7;MYBPH;TNNI1;PRKACA;SRI
neutrophil migration (GO:1990266)	0.5359855585873968	1.4968073947474383	0.045098039215686274	0.3497719282110362	78	28	CCL5;EDN2;EDN1;FCER1G;PPIB;NCKAP1L;CXCL1;IRAK4;PRTN3;CXCR2;SYK;LGALS3;PPIA;CXCL8;SRP54;TGFB2;BSG;CXCL3;PDE4B;PIP5K1C;GBF1;CXADR;CCL26;PIK3CD;CKLF;CXCL2;PIKFYVE;XCL1	CCL5;EDN2;EDN1;FCER1G
positive regulation of smooth muscle cell proliferation (GO:0048661)	0.5139540090695581	1.4981658478296156	0.0322581	0.349818	47	34	CCL5;STAT1;NR4A3;EDN1;GJA1;MMP9;IL18;MFN2;EREG;MEF2D;RBPMS2;FGF2;ID2;PHB;LDLRAP1;P2RY6;FOXP1;AKT1;ERN1;FOXJ2;JUN;PDGFRB;PDGFB;FGF9;THBS1;BMP4;CCN4;DNMT1;BMPR1A;IL6R;SERPINF2;IGFBP5;HMOX1;HTR1B	CCL5;STAT1;NR4A3;EDN1;GJA1;MMP9;IL18;MFN2;EREG
phosphatidylinositol-3,5-bisphosphate binding (GO:0080025)	0.5784688190050451	1.4984656556167297	0.0493097	0.3507007704764701	25	21	CLVS1;PLEKHA4;JPH2;WDR45;PHLDA3;WDR45B;ATP13A2;PLEKHA5;HIP1R;WIPI1;WASHC2C;SNX14;SNX3;MAPKAP1;COMMD1;HIP1;GBF1;KIF16B;SH3PXD2B;SESTD1;WIPI2	CLVS1;PLEKHA4;JPH2;WDR45;PHLDA3
negative regulation of viral life cycle (GO:1903901)	0.6083555308053205	1.4970264200549805	0.0632411	0.350934	21	16	IFITM1;BST2;IFITM3;TRIM5;TRIM15;IFITM2;TRIM26;LY6E;MID2;PPIA;SNX3;GSN;TRIM11;CIITA;FCN3;PTX3	IFITM1;BST2;IFITM3;TRIM5;TRIM15
negative regulation of protein localization to plasma membrane (GO:1903077)	0.5975628641579753	1.4988767833825534	0.0482625	0.35144869581192484	22	18	GBP1;LRRC15;AP2M1;TGFB1;DAB2;MRAP2;CLTC;BCL2L1;TMBIM1;NUMB;CSK;TMEM59;PPFIA1;PPP2R5A;RHOQ;PICALM;PKDCC;RSC1A1	GBP1;LRRC15;AP2M1;TGFB1
positive regulation of release of cytochrome c from mitochondria (GO:0090200)	0.5405532870111378	1.4940158212783055	0.0414201	0.35202941299532764	26	24	CIDEB;TNFSF10;MMP9;PLAUR;HRK;BIK;BAX;TP53;BBC3;MFF;BID;FAM162A;MOAP1;BAD;BCL2L11;DNM1L;PINK1;PPIF;PDCD5;PMAIP1;GPER1;BNIP3;MLLT11;BMF	CIDEB;TNFSF10;MMP9;PLAUR;HRK;BIK;BAX;TP53;BBC3
Phototransduction	-0.606847	-1.57116	0.0320641	0.35566555664022337	29	17	PDE6A;CNGB1;GNGT1;GUCA1B;GUCY2D;CALM1;CALM2;CALML6;SLC24A1;RGS9;CNGA1;GNB1;CALM3;GNAT2;CALML4;GNAT1;GUCY2F	CALML6;SLC24A1;RGS9;CNGA1;GNB1;CALM3;GNAT2;CALML4;GNAT1;GUCY2F
cell cycle G2/M phase transition (GO:0044839)	-0.411476	-1.57834	0.0021978	0.3564361107592681	132	129	CDKN1A;PLK3;FBXL22;OPTN;CDK7;USH1C;PRKACA;LCMT1;HAUS7;TUBB4A;PPP2R1A;HAUS4;TPD52L1;SDCCAG8;ABCB1;NINL;CCNH;PPP2R2A;FBXL15;DYNLL1;TAF2;CLASP1;MNAT1;CEP164;PPP1R12B;TUBA1A;CSNK1E;HAUS2;DYNC1I2;CCNY;SKP2;PPME1;AJUBA;AKAP8L;NES;CEP41;ACTR1A;CCDC57;AKAP8;CSNK1D;SKP1;CEP70;FBXL6;DCTN2;PRKAR2B;BRSK1;PHLDA1;LATS1;CUL1;TUBA4A;BRSK2;FBXW11;MAPRE1;DNM2;OFD1;DYNC1H1;CEP57;TUBG1;CHEK2;CDK14;SFI1;CEP192;NEDD1;…	YWHAG;AKAP9;CEP250;ODF2;HSP90AA1;BTRC;PAFAH1B1;KHDRBS1;CEP290;YWHAE;HAUS5;FBXL8;PPP1CB;ENSA;NDE1;PLCB1;CDK1;CETN2;SSNA1;CKAP5;HAUS6;CNTRL;CCP110;TUBB;CCNB1;PCNT;DCTN3;HAUS8;ALMS1;PLK1;MASTL;KDM8;CEP78;BORA;CEP63;FBXL17;CDK5RAP2;CENPJ;CEP72;PKMYT1;AURKA;CEP152;TUBB4B;CDKN2B;CCNB2;FBXL3;HAUS3;PLK4;CEP135;PPP1R12A;ARPP19;CDC25C;FBXL12;WEE1;MELK;CDC25B;NEK2;CDC25A;CCNA2;FOXM1
G2/M transition of mitotic cell cycle (GO:0000086)	-0.411591	-1.57323	0.00441501	0.3570606202598614	131	128	CDKN1A;PLK3;FBXL22;OPTN;CDK7;USH1C;PRKACA;LCMT1;HAUS7;TUBB4A;PPP2R1A;HAUS4;TPD52L1;SDCCAG8;ABCB1;NINL;CCNH;PPP2R2A;FBXL15;DYNLL1;TAF2;CLASP1;MNAT1;CEP164;PPP1R12B;TUBA1A;CSNK1E;BACH1;HAUS2;DYNC1I2;CCNY;SKP2;PPME1;AJUBA;NES;CEP41;ACTR1A;CCDC57;CSNK1D;SKP1;CEP70;FBXL6;DCTN2;PRKAR2B;BRSK1;PHLDA1;LATS1;CUL1;TUBA4A;BRSK2;FBXW11;MAPRE1;DNM2;OFD1;DYNC1H1;CEP57;TUBG1;CHEK2;CDK14;SFI1;CEP192;NEDD1;HAUS1;C…	YWHAG;AKAP9;CEP250;ODF2;HSP90AA1;BTRC;PAFAH1B1;KHDRBS1;CEP290;YWHAE;HAUS5;FBXL8;PPP1CB;ENSA;NDE1;PLCB1;CDK1;CETN2;SSNA1;CKAP5;HAUS6;CNTRL;CCP110;TUBB;CCNB1;PCNT;DCTN3;HAUS8;ALMS1;PLK1;MASTL;KDM8;CEP78;BORA;CEP63;FBXL17;CDK5RAP2;CENPJ;CEP72;PKMYT1;AURKA;CEP152;TUBB4B;CDKN2B;CCNB2;FBXL3;HAUS3;PLK4;CEP135;PPP1R12A;ARPP19;CDC25C;FBXL12;WEE1;MELK;CDC25B;NEK2;CDC25A;CCNA2;FOXM1
B cell receptor signaling pathway	0.44647223823006676	1.4885275754714526	0.025735294117647058	0.35803107035845844	82	66	IFITM1;DAPP1;RASGRP3;CD79B;INPP5D;CD79A;PIK3AP1;BLNK;CD19;CD72;AKT2;MAP2K2;MALT1;VAV1;PLCG2;CD81;PIK3R2;PIK3R3;NFKBIB;INPPL1;LYN;IKBKB;SYK;RELA;NFKBIE;RAC3;MAPK3;FOS;AKT1;KRAS;AKT3;HRAS;BCL10;PPP3CC;NFATC2;NFATC3;NFATC1;NFKBIA;PPP3CA;VAV2;RAC1;MAP2K1;CHUK;RAF1;IKBKG;CR2;PIK3CB;JUN;PIK3CA;NFKB1;CD22;PTPN6;PPP3R1;SOS1;RAC2;PPP3CB;SOS2;GRB2;PIK3CD;MAPK1;NRAS;GSK3B;PIK3R1;CARD11;BTK;LILRA6	IFITM1;DAPP1;RASGRP3;CD79B;INPP5D;CD79A;PIK3AP1;BLNK;CD19;CD72;AKT2;MAP2K2
calcium ion homeostasis (GO:0055074)	0.45443501985497997	1.4897031492256123	0.025641	0.35815	98	63	CCL5;HTR2B;EDN2;ATP2B2;SLC24A2;EDN1;CALCB;ATP2C2;SLC24A4;JPH2;WFS1;CHERP;SNCA;SLC8A2;S100A14;ATP2B1;ATP13A1;CAV1;TPCN2;CIB2;STOML2;CD40;TRPV6;ATP13A2;GRIN1;DMPK;CALR;TPT1;TRPV4;RMDN3;ANK2;CHRNA7;SLC8B1;TMEM165;ATP2A3;STIM1;TMTC2;STC2;SLC10A7;ATP2C1;TMEM203;SELENON;TMCO1;ATP2B4;ATP13A3;PTH1R;VAPB;TNNI3;CTRC;ATP2A2;ATP2A1;STIM2;CYP27B1;SLC30A1;NPTN;FAM20A;SLC24A1;STC1;CCR1;ATP1B1;ATP6V1B1;ATP13A4;D…	CCL5;HTR2B;EDN2;ATP2B2;SLC24A2;EDN1;CALCB;ATP2C2;SLC24A4;JPH2;WFS1;CHERP;SNCA;SLC8A2;S100A14;ATP2B1;ATP13A1;CAV1;TPCN2
toll-like receptor signaling pathway (GO:0002224)	0.4347360063318211	1.488845784741318	0.021778584392014518	0.3587454663830596	92	71	OAS1;FGG;LGALS9;TLR3;IRAK3;MYD88;NMI;PIK3AP1;RFTN1;TICAM2;BIRC3;TICAM1;S100A14;TRAF6;HSP90B1;CTSL;TLR5;ITGAM;PLCG2;RIPK2;TRAF3;IRAK2;IRAK4;CASP8;UNC93B1;UBA52;IKBKB;RIPK1;TAB1;LGMN;MAPKAPK2;RPS27A;MAPKAPK3;CTSS;TNIP2;TAB3;CTSK;CNPY3;BCL10;S100A1;EPG5;CHUK;FADD;IKBKG;BIRC2;RPS6KA3;HSPD1;MAP3K7;PIK3C3;UBE2D1;CTSB;UBB;UBC;PIK3R4;TNIP1;UBE2D3;UBE2D2;MAP3K1;IRAK1;SCIMP;HMGB1;TIRAP;SCARA3;TLR1;TAB2;TLR…	OAS1;FGG;LGALS9;TLR3;IRAK3;MYD88;NMI;PIK3AP1;RFTN1;TICAM2;BIRC3;TICAM1
interstrand cross-link repair (GO:0036297)	-0.472571	-1.57508	0.00412371	0.358964	56	55	ERCC1;XPA;SLX1A;FANCC;EXO5;POLN;UBA52;RAD51AP2;FANCF;ERCC6L2;FAAP100;FAAP20;RPS27A;RNF8;RPA1;FAN1;FANCL;ATR;WDR48;MUS81;ATRIP;ERCC4;DCLRE1C;DCLRE1B;FANCE;UBB;MCM9;UBC;HROB;CENPX;XRCC3;RPA2;CENPS;VCP;RFWD3;RNF168;FANCG;FANCD2;FAAP24;DCLRE1A;RPA3;FANCI;MSH6;NUCKS1;SLX4;MCM8;USP1;FANCA;FANCM;RAD51;RAD51AP1;UBE2T;EME1;FANCB;NEIL3	VCP;RFWD3;RNF168;FANCG;FANCD2;FAAP24;DCLRE1A;RPA3;FANCI;MSH6;NUCKS1;SLX4;MCM8;USP1;FANCA;FANCM;RAD51;RAD51AP1;UBE2T;EME1;FANCB;NEIL3
regulation of protein tyrosine kinase activity (GO:0061097)	0.5228800279430826	1.4897714765783785	0.048507462686567165	0.35959220953813753	40	30	CSF1R;GAS6;DOK7;GPRC5B;NEDD9;CASS4;CAV1;SRCIN1;UNC119;EFNA1;HYAL2;EPHA4;ERBB3;LRP8;MVP;DLG4;SHC1;APP;PTPN1;SH3BP5;RAP2B;ACE;SH3BP5L;PRNP;NCK2;PTK6;DLG3;PDGFB;RAP2C;GRM5	CSF1R;GAS6;DOK7;GPRC5B;NEDD9;CASS4;CAV1;SRCIN1;UNC119;EFNA1;HYAL2;EPHA4;ERBB3
natural killer cell mediated cytotoxicity (GO:0042267)	0.5837138765069725	1.489925709640364	0.0591603	0.36081994620800306	23	18	SLAMF7;ULBP2;RAET1G;LYST;RAET1E;PLEKHM2;ULBP1;ARL8B;VAMP7;VAMP2;KIF5B;CORO1A;MICA;CEBPG;TUBB;ULBP3;TUBB4B;KLRK1	SLAMF7;ULBP2;RAET1G
regulation of I-kappaB kinase/NF-kappaB signaling (GO:0043122)	0.37847157931208814	1.486012916487837	0	0.36258715053060775	225	198	APOL3;HTR2B;LGALS9;BST2;STAT1;TNFSF10;TRIM22;TRIM34;TRIM21;TRIM14;IFIT5;GJA1;MYD88;TRIM5;TRIM38;TRIM25;HLA-DRB1;TICAM2;SHISA5;BIRC3;SECTM1;TICAM1;CASP10;RNF31;PLK2;OPTN;EDA2R;GPRC5B;TRIM8;ZC3H12A;LITAF;INAVA;TRIM62;ESR1;TANK;WLS;TRAF6;GPR89A;ZMYND11;MALT1;NLRC3;CFLAR;PLCG2;EEF1D;CD40;TRIM13;TLE1;TRIM27;RBCK1;PER1;TRIML2;TRADD;TFG;LTBR;RHOC;RIPK2;TRAF3;PELI1;F2RL1;MID2;IRAK4;TRIM68;TIFA;CASP8;CC2D…	APOL3;HTR2B;LGALS9;BST2;STAT1;TNFSF10;TRIM22;TRIM34;TRIM21;TRIM14;IFIT5;GJA1;MYD88;TRIM5;TRIM38;TRIM25;HLA-DRB1;TICAM2;SHISA5;BIRC3;SECTM1;TICAM1;CASP10;RNF31;PLK2;OPTN;EDA2R;GPRC5B;TRIM8;ZC3H12A;LITAF;INAVA;TRIM62;ESR1;TANK;WLS;TRAF6;GPR89A
regulation of vasoconstriction (GO:0019229)	0.5534867906123198	1.4840215889460933	0.050100200400801605	0.3627687013092228	31	22	FGG;SMTNL1;ADRA1D;SMTNL2;BDKRB2;ADRA1B;ATP2B1;CAV1;TRPM4;ZDHHC21;ECE1;KCNMB4;ACE;F2R;BMPR2;AVPR2;PER2;TBXA2R;OXTR;AVPR1A;ADM;KCNMB2	FGG;SMTNL1;ADRA1D;SMTNL2;BDKRB2;ADRA1B;ATP2B1;CAV1
inorganic anion transmembrane transport (GO:0098661)	0.4793821207044136	1.4844167536058281	0.0341556	0.36341021454006994	66	42	APOL1;SLC5A1;SLC1A3;CLCN1;GABRD;SLC12A6;LRRC8A;ANO4;ANO9;SLC4A8;SLC5A6;SLC1A1;SLC25A10;SLC12A8;SLC37A1;CLCN3;SLC37A2;SLC12A4;GABRQ;ANO6;XPR1;SLC12A9;ANO5;ANO1;SLC12A2;CFTR;SLC12A7;SLC25A3;ANO7;GABRG2;SLC37A4;GABRE;SLC20A2;SLC25A11;SLC20A1;SLC25A14;SLC37A3;SLC12A5;GABRR2;SLC5A5;SLC26A2;SLC25A30	APOL1;SLC5A1;SLC1A3;CLCN1;GABRD;SLC12A6;LRRC8A;ANO4;ANO9;SLC4A8;SLC5A6;SLC1A1;SLC25A10;SLC12A8;SLC37A1;CLCN3
positive regulation of immune system process (GO:0002684)	0.6047710900539179	1.4847685925284937	0.0650888	0.3641447521027696	22	16	RSAD2;LGALS9;ZP3;TNFSF18;IL15;NCKAP1L;TNFRSF18;ANXA1;MIA3;TGFB2;PIK3CB;VEGFA;PIK3CD;HCAR2;AQP3;MADCAM1	RSAD2;LGALS9;ZP3;TNFSF18;IL15;NCKAP1L
regulation of phosphatidylinositol 3-kinase activity (GO:0043551)	0.510733	1.4827062829195485	0.0390625	0.36460394167017574	36	31	FGR;KIT;FLT3;EPHA8;CD19;P2RY12;TGFB1;PTK2B;PIK3R2;TNFAIP8L3;PIK3R3;IRS1;FGF2;AMBRA1;FGFR3;NOD2;WDR81;WDR91;DAB2IP;RUBCN;WASHC1;ATG14;PDGFRB;PTK2;PDGFB;PIK3R4;PIK3IP1;CCR7;PRKD1;PIK3R1;TEK	FGR;KIT;FLT3;EPHA8;CD19;P2RY12;TGFB1
negative regulation of cysteine-type endopeptidase activity involved in apoptotic process (GO:0043154)	0.47181402192221855	1.4803702648106343	0.019342359767891684	0.3657546517931912	56	48	IFI6;LAMP3;MMP9;PLAUR;DPEP1;GAS6;SFN;SNCA;KLF4;NGFR;TRIAP1;MAP2K5;BCL2L12;BEX3;PAX2;MAGEA3;PARK7;XIAP;RNF34;CAAP1;CD44;DDX3X;AKT1;IGBP1;LAMTOR5;GPX1;DNAJB6;SRC;PIH1D1;RAF1;SH3RF1;CSNK2A1;RPS6KA3;NOL3;VEGFA;DHCR24;PAK2;FNIP1;ARL6IP1;THBS1;AQP1;YWHAE;NAIP;RPS6KA1;CDKN2D;USP47;RFFL;SIAH2	IFI6;LAMP3;MMP9;PLAUR;DPEP1;GAS6;SFN;SNCA;KLF4;NGFR
phospholipase activity (GO:0004620)	0.46417609199844534	1.4804460793284477	0.017543859649122806	0.36720697182451795	74	55	PLAAT4;PLA2G10;PLA2G2F;PLA2G4D;PLA2G4C;PLCB4;SMPDL3A;SMPD2;GPLD1;PDIA3;GDPD1;PNPLA3;ABHD3;SEC23IP;PNPLA6;PLAAT3;GDE1;PLD6;LYPLA2;ABHD12B;PLA2G4B;PLD3;ABHD6;PLA2G15;PLA2G4A;PRDX6;LYPLA1;LIPG;SMPD3;PLB1;ABHD12;SMPD1;LYPLAL1;NAPEPLD;PLBD2;MGLL;PLCB3;ABHD16A;PNPLA7;FAM83B;ABHD4;PLA2G12A;LIPH;SMPD4;PLAAT2;DDHD1;PLCE1;PNPLA8;ENPP2;PLA2G4F;PITPNM3;PLA2G6;PLCB2;DDHD2;GDPD3	PLAAT4;PLA2G10;PLA2G2F;PLA2G4D;PLA2G4C;PLCB4;SMPDL3A;SMPD2;GPLD1;PDIA3;GDPD1;PNPLA3;ABHD3;SEC23IP;PNPLA6;PLAAT3;GDE1;PLD6;LYPLA2;ABHD12B;PLA2G4B;PLD3;ABHD6;PLA2G15;PLA2G4A;PRDX6;LYPLA1;LIPG;SMPD3;PLB1
epithelium development (GO:0060429)	0.4121271723511812	1.4808843684554935	0.00568182	0.36770492366517443	123	99	KRT12;STAT1;IHH;DHRS9;KRT16;GSTA2;BMP2;TBX5;EHF;WNT4;ERRFI1;DMBT1;SNAI2;LHX1;DNPH1;DACT1;GATA6;TGFB1;HAND1;CDHR2;GRHL2;MFSD2A;WNT7B;UPK2;GSTK1;SIX1;OSR1;FGFR2;ANXA4;ANXA7;PAX2;PPP2R3A;SOX9;DLX3;TOLLIP;ACTL8;TST;VDAC1;DLL1;AHI1;SHH;BDH2;CNN3;UPK1A;JAK2;NDRG4;SPINK5;TBX1;LGALS3;RIPK4;WNT3;DVL1;PPARG;CPT1A;PIH1D1;KDR;ALDOC;PTCH1;PKD1;GSTA1;PTER;FN3K;MTHFD1;SLC9A3R1;TBX2;TPP1;VEGFA;TAGLN;CTSB;LOXL3;T…	KRT12;STAT1;IHH;DHRS9;KRT16;GSTA2;BMP2;TBX5;EHF;WNT4;ERRFI1;DMBT1;SNAI2;LHX1;DNPH1;DACT1;GATA6;TGFB1;HAND1;CDHR2
regulation of keratinocyte differentiation (GO:0045616)	0.5097134552687103	1.4786558267425873	0.054409005628517824	0.3686413221951341	35	30	PLAAT4;ERRFI1;CBFB;ZBED2;MACROH2A1;ABCA12;VDR;GRHL2;PRKCH;CTSL;SGPP1;MACROH2A2;ROCK2;RUNX1;ETV4;NCOA3;CTSK;MED1;NME2;ZFP36;SRSF6;NUMA1;ROCK1;FOXC1;HOXA7;CYP27B1;CTSV;ZFP36L1;TRIM16;AQP3	PLAAT4;ERRFI1;CBFB;ZBED2;MACROH2A1;ABCA12;VDR;GRHL2;PRKCH;CTSL
positive regulation of phospholipase activity (GO:0010518)	0.5987559505558993	1.4779176052631033	0.055776892430278883	0.36887125719554675	25	17	CCL5;KIT;ARF4;ESR1;FGFR2;FGF2;PLCG1;FGFR3;ABL2;HRAS;PLAA;PDPK1;ARL1;FGFR1;PDGFRB;GNA13;NTF3	CCL5;KIT;ARF4
regulation of chemokine production (GO:0032642)	0.5537349180588526	1.47574	0.0450098	0.37134951628701923	43	23	LGALS9;EIF2AK2;TLR3;CSF1R;TSLP;SNAI2;IL7;IL18;SIGIRR;EGR1;C5;F2RL1;FOXP1;ADAM17;APP;HIF1A;TNFSF4;CD74;AGER;IL6R;HMOX1;ALOX15B;TLR9	LGALS9;EIF2AK2;TLR3;CSF1R;TSLP;SNAI2;IL7;IL18
cardiac muscle cell differentiation (GO:0055007)	0.579426	1.4762992498024932	0.0499002	0.37138969013003537	25	18	ALPK2;BMP2;NRG1;MEF2C;SIK1;ALPK3;TCAP;TTN;IRX3;ACVR1;KDM6B;SHOX2;MESP1;VEGFA;CXADR;AKAP13;CBY1;MYH11	ALPK2;BMP2;NRG1;MEF2C
negative regulation of transport (GO:0051051)	0.47376	1.4739109643728205	0.0399202	0.37263044924243566	52	43	BST2;PLSCR1;NRG1;CRYAB;ITGB3;TRIM15;SNCA;ARL6IP5;YRDC;PIP4P2;ERBB3;PPM1F;FER1L5;SCAMP5;SIRPA;PRTN3;DYSF;ABCA7;LRSAM1;NR1H2;RACK1;LGALS3;NDFIP2;PACSIN3;ITGAV;PXK;RUBCN;WWP2;SNX3;RAB7A;SNX12;SYT11;SNX33;PRKN;NDFIP1;PTEN;EGF;MCTP1;MTMR2;NR1H3;CTTNBP2NL;PRKD1;RSC1A1	BST2;PLSCR1;NRG1;CRYAB;ITGB3;TRIM15;SNCA
regulation of protein localization to membrane (GO:1905475)	0.5262804720111145	1.4731047903141457	0.0481696	0.37302610084968707	31	26	GBP1;FYN;CLN3;SLC5A3;VTI1B;CDK5;STX8;VAMP8;LDLRAP1;GPC4;NECAB2;MMP14;GPC3;PDZK1;GPC2;GSN;ACTB;PRKN;VPS4A;GPC1;CRIPT;ZDHHC7;ZDHHC2;STX7;APPL1;SPTBN1	GBP1;FYN;CLN3;SLC5A3;VTI1B;CDK5
sodium channel regulator activity (GO:0017080)	0.5103222116720907	1.4712125385293913	0.0576132	0.3732689516437294	38	31	FGF14;NOS1;SCN3B;SGK1;FXYD5;GPLD1;SCN4B;PCSK9;SCN1B;FXYD3;NEDD4;SNTA1;SGK3;FXYD1;PRSS8;PTPN3;RANGRF;FXYD6;FXYD7;CAMK2D;GPD1L;COMMD1;YWHAH;PKP2;ATP2B4;NEDD4L;FGF11;SGK2;RSC1A1;SCN2B;FGF13	FGF14;NOS1;SCN3B;SGK1;FXYD5;GPLD1;SCN4B;PCSK9;SCN1B;FXYD3;NEDD4;SNTA1;SGK3;FXYD1;PRSS8
cell surface receptor signaling pathway involved in heart development (GO:0061311)	0.5857410760822085	1.4741916878547532	0.0773481	0.3734530914213786	18	17	HEY1;NOG;BMP2;HEY2;SNAI2;TGFB1;DLL4;HEYL;GALNT11;NOTCH2;SNAI1;NOTCH1;ACVR1;BMP4;RBPJ;BMPR1A;JAG1	HEY1;NOG;BMP2;HEY2;SNAI2;TGFB1
NADH dehydrogenase complex assembly (GO:0010257)	0.44717686625399444	1.4712936300492927	0.019011406844106463	0.3745938962912092	59	58	NDUFB11;NDUFA3;NDUFAF1;NDUFAF4;NDUFA13;NDUFV1;NDUFS4;NDUFS6;TMEM126B;OXA1L;NDUFB9;NDUFAF2;NDUFB2;NDUFB8;NDUFS2;NDUFS8;NDUFA8;NDUFA2;TMEM126A;BCS1L;NDUFS1;NDUFB10;ECSIT;NDUFS5;NDUFAF8;NDUFA7;NDUFA1;NDUFA12;NDUFA9;NDUFA11;NDUFS7;NDUFB1;NDUFC2;NDUFA10;TIMMDC1;NDUFV2;NDUFAB1;DMAC1;NDUFB4;NDUFAF3;NDUFV3;NDUFA6;NDUFB6;NDUFS3;NDUFAF7;NDUFB7;NDUFB3;NDUFAF5;NDUFC1;NDUFB5;ACAD9;NDUFAF6;FOXRED1;COA1;DMAC2;T…	NDUFB11;NDUFA3;NDUFAF1;NDUFAF4;NDUFA13;NDUFV1;NDUFS4;NDUFS6;TMEM126B;OXA1L;NDUFB9;NDUFAF2;NDUFB2;NDUFB8;NDUFS2;NDUFS8;NDUFA8;NDUFA2;TMEM126A;BCS1L;NDUFS1;NDUFB10;ECSIT;NDUFS5;NDUFAF8;NDUFA7;NDUFA1;NDUFA12;NDUFA9;NDUFA11;NDUFS7;NDUFB1;NDUFC2
cholesterol binding (GO:0015485)	0.4855863386300392	1.4700551017422199	0.027027	0.3746790429428979	51	41	APOD;SIDT1;PROM2;PROM1;ERLIN2;OSBP2;OSBPL6;TSPO2;CAV1;OSBPL7;GRAMD1A;SCARB2;OSBPL10;CD81;SULT2B1;STARD4;SYP;GRAMD1C;VDAC1;OSBPL1A;NPC1;NPC2;TSPO;VDAC2;OSBPL2;OSBPL5;SCP2;OSBPL3;STARD3NL;STARD3;ABCA1;ABCG1;STAR;PTCH1;GRAMD1B;ANXA6;STARD5;SOAT1;NR1H3;OSBPL8;ERLIN1	APOD;SIDT1;PROM2;PROM1;ERLIN2;OSBP2;OSBPL6;TSPO2;CAV1;OSBPL7;GRAMD1A;SCARB2
ciliary basal body-plasma membrane docking (GO:0097711)	-0.427407	-1.56234	0.00638298	0.37502323298770995	96	94	PRKACA;MARK4;CEP83;RAB11A;HAUS7;TUBB4A;NPHP4;B9D2;PPP2R1A;HAUS4;SDCCAG8;NINL;DYNLL1;CLASP1;B9D1;CEP164;AHI1;TUBA1A;CSNK1E;HAUS2;DYNC1I2;CC2D2A;CEP41;ACTR1A;MKS1;CSNK1D;IQCB1;CEP70;RAB3IP;TCTN3;DCTN2;PRKAR2B;TUBA4A;MAPRE1;OFD1;DYNC1H1;CEP57;TUBG1;TMEM67;SFI1;CEP192;NEDD1;HAUS1;CEP76;TCTN2;C2CD3;CEP162;PCM1;DCTN1;TTBK2;CEP131;YWHAG;AKAP9;TMEM216;CEP250;ODF2;HSP90AA1;PAFAH1B1;CEP290;YWHAE;HAUS5;NPHP…	YWHAG;AKAP9;TMEM216;CEP250;ODF2;HSP90AA1;PAFAH1B1;CEP290;YWHAE;HAUS5;NPHP1;TCTN1;NDE1;CDK1;CETN2;SSNA1;CKAP5;FBF1;HAUS6;CNTRL;CCP110;TUBB;SCLT1;PCNT;CEP89;DCTN3;HAUS8;ALMS1;PLK1;CEP78;CEP63;CDK5RAP2;CENPJ;CEP72;CEP152;TUBB4B;HAUS3;PLK4;CEP135;RPGRIP1L;KIF24;NEK2;CEP97
cellular modified amino acid biosynthetic process (GO:0042398)	0.5610001946908707	1.4692889491144365	0.0664137	0.3752469660700247	21	20	PLSCR1;GSS;OPLAH;PTDSS1;MGST2;CHAC1;PTDSS2;GAMT;GCLC;FPGS;SLC27A1;HAGH;GGT1;CNDP2;PLOD2;GGCT;CHAC2;MTHFS;GATM;GCLM	PLSCR1;GSS;OPLAH;PTDSS1;MGST2;CHAC1;PTDSS2
regulation of viral transcription (GO:0046782)	0.47676036357664175	1.4715375463395948	0.050980392156862744	0.37545282072444053	42	40	TRIM21;TRIM14;IFITM3;TRIM62;POLR2G;SUPT4H1;TRIM13;SUPT5H;TRIM27;HEXIM1;GTF2F1;POLR2I;MID2;CDK9;POLR2H;NELFE;GTF2F2;POLR2K;TRIM32;POLR2F;POLR2D;CTDP1;POLR2C;POLR2L;TARBP2;CCNT1;POLR2A;NELFA;POLR2B;POLR2J;TRIM11;LARP7;NELFCD;NELFB;ZFP36;POLR2E;RSF1;UBP1;MDFIC;DHX9	TRIM21;TRIM14;IFITM3;TRIM62;POLR2G;SUPT4H1;TRIM13;SUPT5H;TRIM27;HEXIM1;GTF2F1;POLR2I;MID2;CDK9;POLR2H
SRP-dependent cotranslational protein targeting to membrane (GO:0006614)	0.4166971673127542	1.465306321982978	0.00907441	0.37941	91	87	ZFAND2B;SEC61B;SEC61A1;RPS4Y1;RPL27A;RPL7;RPL34;RPL11;RPS26;RPS29;RPS6;RPS18;RPLP2;RPS10;RPL39;RPL27;RPL36;RPL23A;UBA52;SRP19;RPL24;RPLP1;RPS20;RPL26;RPS19;RPL9;RPL31;RPL6;SEC63;RPS13;RPL21;RPS9;SRP68;RPS3;RPS17;RPL35A;RPS4X;RPS5;RPS21;RPL32;RPS8;RPS23;RPS12;RPL18;RPS28;RPS3A;RPS24;RPL29;RPS27A;RPS15;RPL8;RPL18A;RPS27;RPS16;RPL37A;SRP14;RPL10;RPS15A;RPL19;RPL17;RPS14;RPL30;RPL7A;SRP72;RPL22;SEC61…	ZFAND2B;SEC61B;SEC61A1;RPS4Y1;RPL27A;RPL7;RPL34;RPL11;RPS26;RPS29;RPS6;RPS18;RPLP2;RPS10;RPL39;RPL27;RPL36;RPL23A;UBA52;SRP19;RPL24;RPLP1;RPS20;RPL26;RPS19;RPL9;RPL31;RPL6;SEC63;RPS13;RPL21;RPS9;SRP68;RPS3;RPS17;RPL35A;RPS4X;RPS5;RPS21;RPL32;RPS8;RPS23;RPS12;RPL18;RPS28;RPS3A;RPS24;RPL29;RPS27A;RPS15;RPL8;RPL18A;RPS27;RPS16;RPL37A;SRP14;RPL10;RPS15A;RPL19;RPL17;RPS14;RPL30;RPL7A;SRP72
oxidoreduction-driven active transmembrane transporter activity (GO:0015453)	0.45499800753116154	1.4646563924640073	0.0368217	0.37949803201440085	59	55	CYB561D2;CYB5A;NDUFA3;NDUFA13;COX10;NDUFA4L2;NDUFV1;NDUFS4;NDUFS6;NDUFB9;UQCRQ;COX5A;NDUFB2;NDUFB8;NDUFS2;UQCRC1;NDUFS8;NDUFA8;NDUFA2;NDUFS1;UQCRH;NDUFB10;NDUFS5;COX4I1;UQCRFS1;NDUFA7;NDUFA1;NDUFA12;NDUFA9;NDUFS7;NDUFB1;NDUFC2;COX8A;COX6B1;NDUFA10;CYBRD1;COX5B;NDUFV2;NDUFB4;NDUFV3;NDUFA6;NDUFB6;CYB561A3;NDUFS3;NDUFB7;NDUFB3;COX6A1;NDUFC1;NDUFB5;NDUFA4;UQCR11;COX15;UQCR10;NDUFA5;COX7A2L	CYB561D2;CYB5A;NDUFA3;NDUFA13;COX10;NDUFA4L2;NDUFV1;NDUFS4;NDUFS6;NDUFB9;UQCRQ;COX5A;NDUFB2;NDUFB8;NDUFS2;UQCRC1;NDUFS8;NDUFA8;NDUFA2;NDUFS1;UQCRH;NDUFB10;NDUFS5;COX4I1;UQCRFS1;NDUFA7;NDUFA1;NDUFA12;NDUFA9;NDUFS7;NDUFB1;NDUFC2;COX8A;COX6B1;NDUFA10;CYBRD1;COX5B;NDUFV2
acidic amino acid transport (GO:0015800)	0.5927896569626441	1.4654375244895743	0.0613383	0.380594	19	16	SLC25A18;SLC1A3;GJA1;SLC25A22;ARL6IP5;PRAF2;SLC25A12;SLC1A1;GIPC1;LRRC8D;SLC1A2;SLC25A13;SLC6A13;LRRC8E;SLC9A3R1;SLC6A6	SLC25A18;SLC1A3;GJA1;SLC25A22;ARL6IP5;PRAF2;SLC25A12;SLC1A1
regulation of interferon-gamma production (GO:0032649)	0.4497695191386172	1.4656255249958934	0.031446540880503145	0.3816170373858908	87	58	ISG15;LGALS9;LGALS9B;TLR3;SLC11A1;HLA-DPA1;INHBA;IL18R1;CD274;HLA-DRB1;IL18;ZP3;GAS6;IL23A;BTN3A2;HLA-DPB1;ZC3H12A;BTN3A1;IL12A;RASGRP1;VSIR;HLA-A;FZD5;TRIM27;TXK;IL1R1;C1QBP;F2RL1;PTPN22;SIRPA;EBI3;CD47;SCRIB;CD276;CYRIB;DDIT3;RARA;AXL;ZFPM1;FADD;PRNP;ISL1;TNFSF4;HSPD1;PDE4B;CEBPG;SLC7A5;CD226;CCR7;HMGB1;PDE4D;XCL1;LAPTM5;HAVCR2;IL12RB2;CD14;FOXP3;TLR9	ISG15;LGALS9;LGALS9B;TLR3;SLC11A1;HLA-DPA1;INHBA;IL18R1;CD274;HLA-DRB1;IL18;ZP3;GAS6;IL23A;BTN3A2;HLA-DPB1;ZC3H12A;BTN3A1;IL12A;RASGRP1;VSIR;HLA-A;FZD5;TRIM27;TXK;IL1R1
endoplasmic reticulum calcium ion homeostasis (GO:0032469)	0.5639335349421867	1.4658115662119466	0.0614828	0.38272881870295694	21	20	PML;BAK1;WFS1;KCTD17;BAX;HERPUD1;BCAP31;PSEN1;RAP1GDS1;SELENOK;BCL2;CCDC47;PACS2;FIS1;THADA;CAMK2D;TMCO1;ATP2A2;ATP2A1;TGM2	PML;BAK1;WFS1;KCTD17;BAX;HERPUD1;BCAP31
regulation of substrate adhesion-dependent cell spreading (GO:1900024)	0.4674981357561827	1.4610524416348702	0.026465028355387523	0.3872501657897157	52	45	FGG;GBP1;TACSTD2;EFNA5;TRIOBP;NEDD9;CASS4;CARMIL1;CSPG5;DOCK1;LIMS2;C1QBP;CALR;P4HB;CIB1;DOCK5;RREB1;RAC3;WASHC2C;FERMT2;ACTN4;MYADM;RAC1;MELTF;KANK1;ILK;NRP1;MDK;ITGB1BP1;CRK;FBLN1;S100A10;TESK1;ABL1;CDC42;PTK2;SPRY4;AP1AR;DMTN;ARHGEF7;RCC2;CRKL;CORO1C;LIMS1;FLNA	FGG;GBP1;TACSTD2;EFNA5;TRIOBP;NEDD9;CASS4;CARMIL1;CSPG5;DOCK1
regulation of response to external stimulus (GO:0032101)	0.4072709346700423	1.4573747776570998	0.026975	0.3877871888946909	131	101	FGR;USP18;HERC5;DHX58;PTGS2;MYD88;SAMHD1;TRIM5;PIK3AP1;LRRC19;P2RY12;GATA6;BIRC3;AHSG;NLRP1;FOXA2;ERAP1;SEMA7A;BST1;PDE6A;BCL6B;CASP4;CAV1;ALOX5;CXCR4;BCL6;ALOX15;IRF1;CD55;CNGB1;IL1R1;PPEF1;PARK7;LRP8;TRAF3;F2RL1;XIAP;PTPN22;CASP8;ANXA1;P2RX4;STK24;SBNO2;RELA;FNTA;JAK2;CYRIB;NOD2;FOXP1;MGLL;GUCA1B;AKNA;ZMPSTE24;HRG;GGT1;UFL1;PSMA6;N4BP1;AREL1;GUCY2D;METAP1;LACC1;DAGLB;CALM1;RNF135;BIRC2;GRN;F2R;…	FGR;USP18;HERC5;DHX58;PTGS2;MYD88;SAMHD1;TRIM5;PIK3AP1;LRRC19;P2RY12;GATA6;BIRC3;AHSG;NLRP1;FOXA2;ERAP1;SEMA7A;BST1;PDE6A;BCL6B;CASP4;CAV1;ALOX5;CXCR4;BCL6
intrinsic apoptotic signaling pathway in response to DNA damage by p53 class mediator (GO:0042771)	0.5650288544134504	1.4579161962288631	0.0698152	0.387868	22	20	IFI16;PML;AEN;RPS27L;PHLDA3;TMEM109;CDIP1;TP53;EP300;BAG6;SIRT1;SNW1;DYRK2;TP73;USP28;HIPK1;HIPK2;MSH2;BCL3;DDIT4	IFI16;PML;AEN;RPS27L;PHLDA3;TMEM109;CDIP1
positive regulation of alpha-beta T cell activation (GO:0046635)	0.5960498627077084	1.4583819987770723	0.0880626	0.3880220441720441	21	15	IHH;HLA-DRB1;HLA-E;IL23A;IL12A;HLA-A;PNP;CD55;EBI3;SYK;SHH;NKAP;TNFSF4;HSPH1;HLA-DRA	IHH;HLA-DRB1;HLA-E;IL23A;IL12A;HLA-A;PNP;CD55
mitochondrial respiratory chain complex I assembly (GO:0032981)	0.44717686625399444	1.4566801968293714	0.038817005545286505	0.3880500671474482	59	58	NDUFB11;NDUFA3;NDUFAF1;NDUFAF4;NDUFA13;NDUFV1;NDUFS4;NDUFS6;TMEM126B;OXA1L;NDUFB9;NDUFAF2;NDUFB2;NDUFB8;NDUFS2;NDUFS8;NDUFA8;NDUFA2;TMEM126A;BCS1L;NDUFS1;NDUFB10;ECSIT;NDUFS5;NDUFAF8;NDUFA7;NDUFA1;NDUFA12;NDUFA9;NDUFA11;NDUFS7;NDUFB1;NDUFC2;NDUFA10;TIMMDC1;NDUFV2;NDUFAB1;DMAC1;NDUFB4;NDUFAF3;NDUFV3;NDUFA6;NDUFB6;NDUFS3;NDUFAF7;NDUFB7;NDUFB3;NDUFAF5;NDUFC1;NDUFB5;ACAD9;NDUFAF6;FOXRED1;COA1;DMAC2;T…	NDUFB11;NDUFA3;NDUFAF1;NDUFAF4;NDUFA13;NDUFV1;NDUFS4;NDUFS6;TMEM126B;OXA1L;NDUFB9;NDUFAF2;NDUFB2;NDUFB8;NDUFS2;NDUFS8;NDUFA8;NDUFA2;TMEM126A;BCS1L;NDUFS1;NDUFB10;ECSIT;NDUFS5;NDUFAF8;NDUFA7;NDUFA1;NDUFA12;NDUFA9;NDUFA11;NDUFS7;NDUFB1;NDUFC2
regulation of extrinsic apoptotic signaling pathway via death domain receptors (GO:1902041)	0.49829374818508826	1.458914891616004	0.0603113	0.38816167105548716	43	36	FGG;TNFSF10;SP100;SERPINE1;FAS;CFLAR;TRADD;CASP8;RNF34;ICAM1;PEA15;BCL2L1;TMBIM1;MADD;RIPK1;NOS3;BMP5;STX4;ARHGEF2;TNFRSF10A;DDX3X;LGALS3;FAIM;GPX1;TNFRSF10B;FADD;PMAIP1;FEM1B;THBS1;TRAF2;TMC8;BRCA1;TNFAIP3;GSK3B;RFFL;HMOX1	FGG;TNFSF10;SP100;SERPINE1;FAS
transmembrane receptor protein tyrosine kinase activity (GO:0004714)	0.46810968719801577	1.4591594410879511	0.046875	0.38901264531235197	61	49	NRP2;CSF1R;FLT4;KIT;NTRK2;FLT3;TIE1;EPHA8;DDR1;MET;EPHB1;EPHA1;IGF2R;RET;DDR2;IGF1R;EPHA4;FGFR2;ERBB2;ERBB3;TYRO3;FGFR4;NTRK1;MST1R;FGFR3;EPHB3;LTK;ROR1;CRIM1;INSR;EPHA2;EPHB4;AXL;EPHA10;EPHB6;ERBB4;NRP1;KDR;FGFRL1;EGFR;EPHB2;FGFR1;MERTK;PDGFRB;LMTK2;ROR2;RYK;INSRR;TEK	NRP2;CSF1R;FLT4;KIT;NTRK2;FLT3;TIE1;EPHA8;DDR1;MET;EPHB1;EPHA1;IGF2R;RET;DDR2;IGF1R;EPHA4;FGFR2;ERBB2;ERBB3;TYRO3
Toll-like receptor signaling pathway	0.4318032591804061	1.4594003285579593	0.0159363	0.3898232118600198	105	71	IRF7;CCL5;STAT1;TLR3;CCL3L3;IFNA1;MYD88;MAPK10;TICAM2;AKT2;TICAM1;MAP2K2;MAP3K8;IL12A;TRAF6;TLR5;CD40;PIK3R2;TRAF3;PIK3R3;IRAK4;CASP8;IKBKE;IKBKB;TOLLIP;RIPK1;RELA;MAP2K4;TAB1;MAPK13;IFNAR2;MAPK3;FOS;AKT1;MAPK14;AKT3;CTSK;IRF3;NFKBIA;TBK1;IRF5;CXCL8;MAP2K3;RAC1;MAP2K1;CHUK;MAP2K7;FADD;IKBKG;MAPK9;PIK3CB;JUN;PIK3CA;MAP3K7;NFKB1;MAPK11;MAP2K6;IFNAR1;MAPK8;IRAK1;MAPK12;TIRAP;PIK3CD;MAPK1;TLR1;TAB2;P…	IRF7;CCL5;STAT1;TLR3;CCL3L3;IFNA1;MYD88;MAPK10;TICAM2;AKT2;TICAM1;MAP2K2
peptide biosynthetic process (GO:0043043)	0.38995626195910493	1.4552344875620733	0.010771992818671455	0.3902339458650283	163	146	RHD;RHCE;EEF1A2;WARS1;MRPL51;MRPL23;CARNS1;SARS1;RPS4Y1;MRPL55;RPL27A;RPL7;RPL34;HARS1;RPL11;MRPL27;RPS26;PCSK5;RPS29;RPS6;RPS6KB2;MRPL28;RPS18;RPLP2;RPS10;MRPS15;HBS1L;RPL39;MRRF;RPL27;MRPS33;RPL36;MRPL32;PABPC4;RPL23A;MRPS12;MRPL9;FARSB;YARS2;RPL24;RPLP1;MRPS18A;DHPS;MRPS17;RPS20;RPL26;RPS19;RPL9;RPL31;MRPL35;RPL6;RPS13;RPL21;RPS9;RPS3;RPL3L;RPS17;RPL35A;MRPS7;RPS4X;MRPL10;GGT7;RPS5;RPS21;IGF2B…	RHD;RHCE;EEF1A2;WARS1;MRPL51;MRPL23;CARNS1;SARS1;RPS4Y1;MRPL55;RPL27A;RPL7;RPL34;HARS1;RPL11;MRPL27;RPS26;PCSK5;RPS29;RPS6;RPS6KB2;MRPL28;RPS18;RPLP2;RPS10;MRPS15;HBS1L;RPL39;MRRF;RPL27;MRPS33;RPL36;MRPL32;PABPC4;RPL23A;MRPS12;MRPL9;FARSB;YARS2;RPL24;RPLP1;MRPS18A;DHPS;MRPS17;RPS20;RPL26;RPS19;RPL9;RPL31;MRPL35;RPL6;RPS13;RPL21;RPS9;RPS3;RPL3L;RPS17;RPL35A;MRPS7;RPS4X;MRPL10;GGT7;RPS5;RPS21;IGF2B…
regulation of inflammatory response (GO:0050727)	0.39233311642739915	1.4543640025407245	0.00359712	0.3912322840304756	207	141	CCL5;MEFV;USP18;IFI35;TLR3;PTGS2;MYD88;PDE2A;TSLP;SERPINE1;MMP9;NMI;PIK3AP1;LRRC19;SPHK1;IL18;ZP3;CD200R1;BIRC3;AHSG;NLRP1;SNCA;IL15;SEMA7A;KLF4;DDT;GBA;MGST2;BST1;IL23A;PLA2G7;GPRC5B;BCL6B;CASP4;SMPDL3B;FNDC4;GATA3;GPR4;ALOX5;BCL6;AOAH;PROC;NFKBIZ;HYAL2;NLRC3;ALOX15;NINJ1;IL1R1;TYRO3;LPCAT3;SELENOS;TRADD;PARK7;XIAP;IL13;SIRPA;METRNL;ANXA1;RIPK1;SBNO2;CD47;RELA;ABCC1;PPARD;NAPEPLD;ENPP3;DAGLA;JAK…	CCL5;MEFV;USP18;IFI35;TLR3;PTGS2;MYD88;PDE2A;TSLP;SERPINE1;MMP9;NMI;PIK3AP1;LRRC19;SPHK1;IL18;ZP3;CD200R1;BIRC3;AHSG;NLRP1;SNCA;IL15;SEMA7A;KLF4;DDT;GBA;MGST2;BST1;IL23A;PLA2G7;GPRC5B;BCL6B;CASP4;SMPDL3B;FNDC4;GATA3;GPR4;ALOX5;BCL6;AOAH;PROC
pentosyltransferase activity (GO:0016763)	0.49525888713629157	1.4531546282615204	0.038910505836575876	0.3912546530033352	39	34	PARP9;PARP10;PARP14;ZC3HAV1;ART5;SIRT4;QPRT;SIRT2;PARP8;PARP1;PARP16;PNP;LARGE2;SIRT6;PARP3;TYMP;PARP2;QTRT2;QTRT1;PARP4;UMPS;SIRT1;LACC1;PPAT;PARP6;TNKS2;SIRT5;TIPARP;PARP11;UPP1;LARGE1;SIRT3;TNKS;PARP15	PARP9;PARP10;PARP14;ZC3HAV1;ART5;SIRT4
positive regulation of receptor signaling pathway via JAK-STAT (GO:0046427)	0.5779395885902799	1.4534245073968346	0.0722656	0.39200022964807896	34	17	CCL5;CRLF3;KIT;CSH2;IL10RA;OCIAD2;PTK2B;OCIAD1;JAK2;IL10RB;NOTCH1;ERBB4;F2R;PIBF1;HES1;CENPJ;CYP1B1	CCL5;CRLF3;KIT
endocrine system development (GO:0035270)	0.572778	1.4506781300538742	0.0753968	0.394744	25	17	TG;WNT4;DKK3;HESX1;NKX2-1;SOX2;SIX3;SIX1;TBX1;NF1;WNT11;GLI2;MDK;HOXD3;STRA6;TGFBR1;PAX8	TG;WNT4;DKK3;HESX1;NKX2-1;SOX2;SIX3;SIX1
cardiac muscle cell contraction (GO:0086003)	0.5683845733469877	1.4507992202855138	0.0718563	0.3959195383812753	20	17	CACNA1D;KCNJ2;SCN3B;CACNA2D1;KCNE1;SCN4B;SCN1B;SCN5A;SCN1A;GSN;CAMK2D;PKP2;PIK3CA;ATP1A1;CACNA1C;CACNA1G;SCN2B	CACNA1D;KCNJ2;SCN3B;CACNA2D1;KCNE1;SCN4B
dicarboxylic acid transport (GO:0006835)	0.5361312580501436	1.449481998617907	0.055776892430278883	0.39645449011796485	30	22	SLC25A18;SLC1A3;GJA1;SLC25A22;SLC13A5;ARL6IP5;PRAF2;SLC25A12;SLC1A1;SLC25A10;GIPC1;SLC46A1;SLC26A6;SLC26A1;SLC1A2;FOLR1;SLC25A13;SLC25A32;SLC26A7;SLC19A1;ABCC2;SLC13A3	SLC25A18;SLC1A3;GJA1;SLC25A22;SLC13A5;ARL6IP5;PRAF2;SLC25A12;SLC1A1;SLC25A10
branching morphogenesis of an epithelial tube (GO:0048754)	0.4831837856617819	1.4473609602093902	0.045627376425855515	0.4006397186036383	45	37	BMP2;HOXD11;TIE1;SEMA3E;MET;NKX2-1;SLIT2;NOTCH4;DLL4;LRP6;SIX1;ENG;COL4A1;NKX3-1;PAX2;FGF2;SHH;NRARP;HOXA11;CITED1;PAK1;EPHA2;MYC;NPNT;GLI2;NRP1;KDR;PKD1;LRP5;CTNNB1;VEGFA;RASIP1;BMP4;TGFBR2;TCF21;PKD2;PAX8	BMP2;HOXD11;TIE1;SEMA3E;MET;NKX2-1;SLIT2;NOTCH4;DLL4;LRP6;SIX1;ENG;COL4A1;NKX3-1
ribosomal large subunit assembly (GO:0000027)	0.5386381216755128	1.44521	0.0729783	0.4050012736537186	26	23	TRAF7;MDN1;RPL11;BOP1;DDX28;RRS1;RPL23A;RPL24;NLE1;RPL6;RPL3L;NOP2;MRPL20;RPL10;NOP53;RPLP0;RPL3;RSL24D1;BRIX1;RPF2;DHX30;PPAN;FASTKD2	TRAF7;MDN1;RPL11;BOP1;DDX28;RRS1;RPL23A;RPL24;NLE1;RPL6;RPL3L;NOP2
protein processing (GO:0016485)	0.4149563066902218	1.4434091045228823	0.016853932584269662	0.4051517949637248	107	84	CPZ;SRGN;CPXM1;MYRFL;ADAM19;KLK6;SEC11C;TMPRSS4;F3;PRSS3;CLN3;F12;ASPRV1;CASP4;KEL;PCSK6;CPM;SPCS1;TMEM208;HM13;CTSL;PCSK9;PHEX;CTSH;VSIR;STOML2;PCSK5;XPNPEP3;PSEN2;PSEN1;HTRA2;MYRF;SEC11A;PCSK7;OMA1;KLKB1;OGT;SPCS2;LGMN;PARL;CLN5;PSENEN;TYSND1;CTSS;ADAM17;MMP14;APH1A;CPE;ZMPSTE24;SPRTN;SPCS3;FURIN;RCE1;GGT1;NCSTN;ATP23;DDI2;PITRM1;C1RL;PIDD1;YME1L1;ECE1;FXN;PTCH1;SPG7;C1R;MMEL1;AFG3L2;LONP2;ADAM…	CPZ;SRGN;CPXM1;MYRFL;ADAM19;KLK6;SEC11C;TMPRSS4;F3;PRSS3;CLN3;F12;ASPRV1;CASP4;KEL;PCSK6;CPM;SPCS1;TMEM208;HM13;CTSL;PCSK9;PHEX;CTSH;VSIR;STOML2;PCSK5;XPNPEP3
regulation of ruffle assembly (GO:1900027)	0.5383540961334127	1.4445538337038646	0.0787402	0.4053130579749218	25	21	TACSTD2;ARHGAP24;EPS8L3;P2RY12;CAV1;EPS8L1;P2RX4;PLEKHM1;EPS8L2;CARMIL2;HRAS;DEF8;KANK1;NDEL1;PFN1;RDX;EVL;FAM98A;EPS8;NLGN1;PFN2	TACSTD2;ARHGAP24;EPS8L3;P2RY12
Kaposi sarcoma-associated herpesvirus infection	0.38061468555909184	1.442691256009393	0.00571429	0.4055814122971059	194	160	IRF7;STAT1;IRF9;EIF2AK2;TLR3;CDKN1A;PTGS2;HLA-F;IFNGR1;IFNA1;CLEC2B;STAT2;FAS;GABARAP;MAPK10;BAK1;HLA-E;HLA-C;CD200R1;AKT2;PIK3R5;TICAM1;MAP2K2;HLA-B;STAT3;BAX;CCND1;GNB5;TP53;PREX1;CXCL1;GNG5;ITPR2;HLA-A;PLCG2;GNG10;TCF7;GNGT1;TRADD;GNG7;PIK3R2;TRAF3;PIK3R3;TYK2;FGF2;GABARAPL2;CASP8;ICAM1;UBA52;ITPR1;GNG3;IKBKE;PLCG1;LYN;IKBKB;SYK;RELA;CYCS;MAP2K4;BID;ATG3;JAK2;MAPK13;IFNAR2;MAPKAPK2;MAPK3;RPS27…	IRF7;STAT1;IRF9;EIF2AK2;TLR3;CDKN1A;PTGS2;HLA-F;IFNGR1;IFNA1;CLEC2B;STAT2;FAS;GABARAP;MAPK10;BAK1;HLA-E;HLA-C;CD200R1;AKT2;PIK3R5;TICAM1;MAP2K2;HLA-B;STAT3
modulation by host of symbiont process (GO:0051851)	0.511607	1.4414944146119004	0.0711462	0.40572960919968487	33	29	CCL5;HPN;LRRC19;HMGA2;CX3CR1;NAPEPLD;POU2F3;TAF11;EP300;CHD1;CTDP1;CCNT1;SMARCB1;SAP30;ZNF639;SNW1;SAP30BP;JUN;TFAP4;REST;TARDBP;SP1;HDAC1;INPP5K;AQP1;SMARCA4;CARD9;RRP1B;NUCKS1	CCL5;HPN;LRRC19;HMGA2
negative regulation of protein localization to membrane (GO:1905476)	0.5427528038528664	1.4437034003958034	0.0610236	0.4059417022924605	27	22	GBP1;LRRC15;AP2M1;TGFB1;KCNE1;DAB2;MRAP2;CLTC;BCL2L1;TMBIM1;NUMB;GDI1;TMEM59;PPFIA1;PPP2R5A;RHOQ;ITGB1BP1;PICALM;LZTFL1;DMTN;INPP5K;RSC1A1	GBP1;LRRC15;AP2M1;TGFB1;KCNE1
positive regulation of epidermal cell differentiation (GO:0045606)	0.5818753114600768	1.441943541986395	0.0670611	0.40596900938441155	21	18	PLAAT4;SFN;ZBED2;MACROH2A1;VDR;PRKCH;MACROH2A2;SULT2B1;ETV4;KDF1;NCOA3;MED1;NME2;NUMA1;FOXC1;CYP27B1;BMP4;TRIM16	PLAAT4;SFN;ZBED2;MACROH2A1;VDR;PRKCH
positive regulation of multicellular organismal process (GO:0051240)	0.35661062645659825	1.4391985509443042	0.00180505	0.4074146397489589	346	257	FGR;PLAAT4;FGG;IFI16;HTR2B;SMTNL1;NLRP5;EIF2AK2;LCN2;SLC11A1;NOG;BMP2;ADRA1D;INHBA;GJA1;CFL1;TBX5;SERPINE1;HDAC3;LHX1;SMTNL2;RGCC;NODAL;IL18;KSR2;ADRB1;MFN2;GAS6;TGFB1;EREG;PRDM16;ZBED2;ADRB2;FOXA2;INHBB;ADRA1B;PPIB;XBP1;IL15;IL1A;FOXD1;MACROH2A1;SHLD1;PEMT;IL23A;BAMBI;HAP1;GRB10;RBM19;VDR;OLFM1;ITGAX;DECR1;CAV1;AGPAT1;IL4R;BTN3A1;CXCR4;GPR3;EBF2;IGF1R;PRKCH;ZNF516;PLAC8;ACVR1B;PLA2R1;SIX1;SYDE1;…	FGR;PLAAT4;FGG;IFI16;HTR2B;SMTNL1;NLRP5;EIF2AK2;LCN2;SLC11A1;NOG;BMP2;ADRA1D;INHBA;GJA1;CFL1;TBX5;SERPINE1;HDAC3;LHX1;SMTNL2;RGCC;NODAL;IL18;KSR2;ADRB1;MFN2;GAS6;TGFB1;EREG;PRDM16;ZBED2;ADRB2;FOXA2;INHBB;ADRA1B;PPIB;XBP1;IL15;IL1A;FOXD1;MACROH2A1;SHLD1;PEMT;IL23A;BAMBI;HAP1;GRB10;RBM19;VDR;OLFM1;ITGAX;DECR1;CAV1;AGPAT1;IL4R;BTN3A1;CXCR4;GPR3;EBF2;IGF1R;PRKCH;ZNF516;PLAC8
cardiac conduction system development (GO:0003161)	0.551815	1.4402004353526607	0.0694444	0.40792638011061727	26	19	HEY1;GJA1;HEY2;GATA6;MSX1;NOTCH2;SCN5A;SMAD5;SMAD1;SHOX2;NPPA;HCN4;TBX18;MAML1;SMAD4;MSX2;BMP4;BMPR1A;CACNA1G	HEY1;GJA1;HEY2;GATA6
ribosome assembly (GO:0042255)	0.46440709057944224	1.4381697163368072	0.055445544554455446	0.4086993049669988	51	46	RPS27L;TRAF7;MDN1;DHX37;RPL11;BOP1;MTERF3;MRPS2;C1QBP;SBDS;MRPL22;RRS1;RPL23A;RPL24;NLE1;RPS19;RPL6;RPL3L;NOP2;MRPS7;RPS5;PWP2;RPS28;RRP7A;RPS15;RPS27;DDX3X;MRPL20;RPL10;RPS14;EIF6;NOP53;RPLP0;RPL3;RSL24D1;BRIX1;RPSA;RPF2;PPAN;EIF2A;MRPS11;NPM1;EFL1;DHX29;ERAL1;MPV17L2	RPS27L;TRAF7;MDN1;DHX37;RPL11;BOP1;MTERF3;MRPS2;C1QBP;SBDS;MRPL22;RRS1;RPL23A;RPL24;NLE1;RPS19;RPL6;RPL3L;NOP2;MRPS7;RPS5;PWP2;RPS28;RRP7A;RPS15;RPS27;DDX3X;MRPL20;RPL10;RPS14
regulation of complement activation (GO:0030449)	0.5128760124040785	1.4392688502075024	0.0607211	0.40875266041747177	51	29	CFB;CFH;CFHR1;CD19;C2;C8G;C5AR2;SUSD4;CD55;C5;CD81;PHB2;C1QBP;C4A;SERPING1;PHB;C1S;PROS1;CD46;CD59;C3AR1;CR2;C1R;CFI;CFP;C4B;CLU;C3;C5AR1	CFB;CFH;CFHR1;CD19;C2;C8G
hexose transmembrane transport (GO:0008645)	0.5696743437848002	1.4340828718848806	0.0858283	0.41845525863798533	24	16	SLC5A1;SLC2A4;SLC2A9;SLC5A3;SLC2A6;SLC2A12;SLC45A1;SLC2A3;SLC50A1;SLC45A3;PPARD;SLC2A11;SLC2A8;SLC5A9;SLC2A1;SLC5A2	SLC5A1;SLC2A4;SLC2A9;SLC5A3;SLC2A6;SLC2A12;SLC45A1;SLC2A3;SLC50A1
acyltransferase activity, transferring groups other than amino-acyl groups (GO:0016747)	0.44092911917093386	1.43028	0.034050179211469536	0.4229378678352999	77	59	PLAAT4;BAAT;SPHK1;PORCN;HHAT;PLA2G4C;GTF2B;PLAAT3;CERS2;DGAT2;ZDHHC3;MBOAT7;CERS4;NAA10;LPCAT3;LPCAT4;DGAT1;LPGAT1;PLA2G15;ZDHHC9;PLA2G4A;ZDHHC5;ZDHHC12;MCAT;ZDHHC6;ZDHHC21;NAT16;ZDHHC17;KAT2B;EP300;CERS5;SCP2;LIPT1;PNPLA1;NAA15;ZDHHC14;CERS6;ZDHHC16;ZDHHC18;GLYAT;CERS1;ZDHHC8;DBT;ESCO1;ZDHHC13;ELP3;NAA16;PLAAT2;ZDHHC7;ZDHHC2;ZDHHC1;ZDHHC20;SOAT1;KAT8;KAT6B;KAT6A;CREBBP;NMT1;ESCO2	PLAAT4;BAAT;SPHK1;PORCN;HHAT;PLA2G4C;GTF2B;PLAAT3;CERS2;DGAT2;ZDHHC3;MBOAT7;CERS4;NAA10;LPCAT3;LPCAT4;DGAT1;LPGAT1;PLA2G15;ZDHHC9;PLA2G4A;ZDHHC5
response to interleukin-1 (GO:0070555)	0.440897	1.429141230578169	0.0438931	0.42317155721882826	87	54	CCL5;GBP1;LGALS9;IRAK3;MYD88;GBP3;SNCA;HYAL1;ADAMTS7;ZC3H12A;TANK;TRAF6;HYAL2;NKX3-1;PRKCA;CD40;IL1R1;IRAK2;SOX9;SIRPA;ANXA1;CD47;GBP2;RELA;SMPD1;MAPK13;TAF9;IGBP1;CITED1;HDAC4;DAB2IP;APP;CACTIN;CXCL8;RC3H1;SRC;UPF1;HIF1A;USP10;HYAL3;YTHDC2;NR1D1;NFKB1;RBMX;TLE5;MAPK11;ANKRD1;HAS2;CCL26;IRAK1;TNFRSF11A;CHI3L1;XCL1;MYLK3	CCL5;GBP1;LGALS9;IRAK3;MYD88;GBP3;SNCA;HYAL1;ADAMTS7;ZC3H12A;TANK;TRAF6;HYAL2;NKX3-1;PRKCA;CD40;IL1R1
dorsal/ventral pattern formation (GO:0009953)	0.5653871667548015	1.431587571285706	0.095064	0.42372900631026494	25	18	NOG;HOXD11;LHX1;ACVRL1;WNT8B;LMX1B;SIX3;MDFI;FBXL15;SHH;HOXA11;AIDA;ACVR1;GLI2;PTCH1;NBL1;FGF8;BMPR1A	NOG;HOXD11;LHX1;ACVRL1;WNT8B;LMX1B;SIX3;MDFI
frizzled binding (GO:0005109)	0.513428	1.4303522578404972	0.0726916	0.42426505583258245	35	26	WNT9A;WNT7A;WNT4;WNT3A;BAMBI;WNT10B;WNT8B;WNT7B;LRP6;RNF43;WNT5B;CCDC88C;SDCBP;DVL2;ZNRF3;WNT3;DVL1;WNT11;DVL3;WNT10A;WNT6;FZD1;WNT2B;FZD7;WNT16;RYK	WNT9A;WNT7A;WNT4;WNT3A;BAMBI;WNT10B;WNT8B;WNT7B;LRP6
metallopeptidase activity (GO:0008237)	0.41292631969240534	1.4292750787649673	0.019538188277087035	0.4242988233075571	122	85	PAPPA2;LAP3;MIPEP;ADAM19;PAPPA;MMP11;MMP9;ADAMTS17;ERAP2;DPEP1;ADAMTS6;TRABD2B;ERAP1;LNPEP;ADAM23;ADAMTS7;ADAM28;KEL;ADAMTS14;TRABD2A;ADAMTS16;ADAM11;PHEX;ADAM21;MPND;MMP17;EIF3H;ADAMTSL3;ADAM15;MMP15;PAPLN;OMA1;THSD4;MMP13;METAP1D;BMP1;ADAMTS15;PMPCB;ADAM17;MMP14;MMP28;ZMPSTE24;SPRTN;COPS6;MMP25;RCE1;THOP1;MMP7;MMP21;PITRM1;ADAMTS2;NUDT16;ECE1;METAP1;ADAM9;ACE;PSMD14;CHMP1A;SPG7;MMEL1;NRDC;AFG3L…	PAPPA2;LAP3;MIPEP;ADAM19;PAPPA;MMP11;MMP9;ADAMTS17;ERAP2;DPEP1;ADAMTS6;TRABD2B;ERAP1;LNPEP;ADAM23;ADAMTS7;ADAM28;KEL;ADAMTS14;TRABD2A;ADAMTS16;ADAM11;PHEX;ADAM21;MPND;MMP17;EIF3H;ADAMTSL3;ADAM15
import into cell (GO:0098657)	0.484782	1.4308283368515105	0.049523809523809526	0.42445553673629965	42	35	LRP2;SLC1A3;SLC16A2;SLC7A8;SLC36A1;SLC12A6;SLC22A4;SLC5A3;LRRC8A;TSPO2;IL10RA;SLC29A1;SLC5A6;SLC12A4;SLC46A1;LRRC8D;LRSAM1;SLC12A7;SLC7A1;GLUL;SLC27A1;SLC6A20;SLC6A13;NEURL1B;SLC29A2;LRRC8E;SLC19A1;SLC38A1;SLC11A2;SNAP25;SLC7A5;SLC39A14;SLC47A1;LRRC8C;SLC6A6	LRP2;SLC1A3;SLC16A2;SLC7A8;SLC36A1;SLC12A6;SLC22A4;SLC5A3;LRRC8A;TSPO2;IL10RA;SLC29A1
cellular divalent inorganic cation homeostasis (GO:0072503)	0.42875521236100167	1.4279366101788384	0.026871401151631478	0.42491598831566857	112	69	CCL5;HTR2B;EDN2;ATP2B2;SLC24A2;SLC11A1;EDN1;CALCB;ATP2C2;SLC24A4;CHERP;SLC30A9;SLC8A2;ATP2B1;ATP13A1;CAV1;TPCN2;SLC41A1;STOML2;CD40;ATP13A2;DMPK;CALR;TPT1;TRPV4;SLC39A8;RMDN3;SLC39A7;SLC30A5;ANK2;CHRNA7;SLC8B1;SLC39A13;TMEM165;ATP2A3;STIM1;STC2;SLC10A7;MT1E;ATP2C1;TMEM203;SLC39A4;TMCO1;ATP2B4;ATP13A3;MT1X;SLC39A6;PTH1R;SLC30A10;VAPB;TNNI3;CTRC;ATP2A2;ATP2A1;STIM2;MT2A;SLC39A14;SLC30A1;SLC39A5;NPT…	CCL5;HTR2B;EDN2;ATP2B2;SLC24A2;SLC11A1;EDN1;CALCB;ATP2C2;SLC24A4;CHERP;SLC30A9;SLC8A2;ATP2B1;ATP13A1;CAV1;TPCN2
calcium ion transport (GO:0006816)	0.41429332769582106	1.4271702401558364	0.0338983	0.42557688197122506	116	84	CCL5;ATP2B2;SLC24A2;CACNA1D;RYR3;CHRNB2;TRPM5;CACNA1S;ATP2C2;CACNG8;TRPM6;SLC24A4;GAS6;CACNA2D1;FYN;SLC8A2;GRIN3A;CAV1;MCOLN3;CRACR2A;PSEN2;RAMP1;TRPM4;PSEN1;CALCRL;TRPV6;CDH23;TPT1;TRPV4;MCUR1;ITPR1;P2RX4;CACNA1A;FKBP1A;CACNA1H;TRPC1;ANO6;SLC3A2;KCNN4;ORAI1;SELENOK;CACNB3;ANK2;CHRNA7;TRPC4AP;TMEM165;ITGAV;ATP2A3;STIM1;TRPM2;ATP2C1;TRPV2;TMCO1;CRACR2B;ATP2B4;CACNA1B;PKD1;ORAI3;TRPV1;RYR1;MCOLN1;M…	CCL5;ATP2B2;SLC24A2;CACNA1D;RYR3;CHRNB2;TRPM5;CACNA1S;ATP2C2;CACNG8;TRPM6;SLC24A4;GAS6;CACNA2D1;FYN
Aminoacyl-tRNA biosynthesis	0.4600860608776628	1.4247242418488788	0.0481696	0.43075183558521085	67	44	YARS1;WARS1;PSTK;CARS1;IARS1;FARSA;SARS1;GARS1;MARS2;HARS1;TARS1;QARS1;MARS1;EPRS1;KARS1;SARS2;QRSL1;NARS2;FARSB;YARS2;GATB;TARS3;CARS2;EARS2;WARS2;RARS1;AARS1;NARS1;HARS2;PARS2;TARS2;GATC;LARS2;IARS2;MTFMT;FARS2;VARS1;VARS2;DARS1;SEPSECS;AARS2;RARS2;DARS2;LARS1	YARS1;WARS1;PSTK;CARS1;IARS1;FARSA;SARS1;GARS1;MARS2;HARS1;TARS1;QARS1;MARS1;EPRS1;KARS1;SARS2;QRSL1;NARS2;FARSB;YARS2;GATB;TARS3;CARS2
eye morphogenesis (GO:0048592)	0.563754	1.423320020089741	0.0873786	0.4317405847778418	21	17	FBN2;COL5A1;NKD1;STAT3;ALDH1A3;MFAP2;TENM3;SHROOM2;RARG;COL5A2;NF1;VEGFA;NIPBL;FBN1;AGTPBP1;IFT122;SKI	FBN2;COL5A1;NKD1;STAT3;ALDH1A3
positive regulation of viral process (GO:0048524)	0.42940499957091094	1.4234835472896625	0.0415879	0.43276801790857816	64	59	IFIT1;CCL5;ADAR;NR5A2;POLR2G;SUPT4H1;SUPT5H;TYRO3;KPNA6;GTF2F1;POLR2I;CDK9;POLR2H;NELFE;PKN2;HACD3;GTF2F2;PPIH;POLR2K;POLR2F;PPID;DDX3X;POLR2D;CTDP1;POLR2C;POLR2L;TARBP2;CCNT1;POLR2A;PPIA;NELFA;LARP1;AXL;POLR2B;PDE12;RAB7A;ADARB1;PABPC1;PPIE;POLR2J;CNOT7;NELFCD;STAU1;VPS4A;NELFB;VAPB;POLR2E;RAD23A;DDB1;RSF1;TMEM39A;KPNA2;MDFIC;SRPK1;DHX9;PPARA;TMEM250;TBC1D20;SRPK2	IFIT1;CCL5
negative regulation of protein localization to cell periphery (GO:1904376)	0.5556999395830495	1.4216534252233308	0.0661323	0.4333056412068523	22	18	GBP1;LRRC15;AP2M1;TGFB1;DAB2;MRAP2;CLTC;BCL2L1;TMBIM1;NUMB;TMEM59;PPFIA1;PPP2R5A;RHOQ;PICALM;LZTFL1;RSC1A1;SAPCD2	GBP1;LRRC15;AP2M1;TGFB1
regulation of kinase activity (GO:0043549)	0.4046545116546662	1.4179675336553694	0.0397727	0.43343962797389196	95	83	FGR;LDB2;NLRC5;CSF1R;FLT4;KIT;HLA-DRB1;NTRK2;FLT3;TIE1;EPHA8;DDR1;MET;EPHB1;EPHA1;RET;DDR2;ZNF622;IGF1R;NBN;EPHA4;FGFR2;ERBB2;ERBB3;TYRO3;TTN;FGFR4;NTRK1;MST1R;LMO4;RBL2;FGFR3;CAMKK2;EPHB3;CDKN1B;LTK;PIFO;ROR1;INSR;EPHA2;EPHB4;AXL;EPHA10;EPHB6;MAPT;ERBB4;EMP2;KDR;LDB1;SOD1;EGFR;SLC9A3R1;VAC14;IRS2;TSPYL2;PLCE1;SMG8;MRE11;EPHB2;PRDX3;RAD50;ZNF16;FGFR1;EEF1A1;MERTK;CD74;NPRL2;PDGFRB;ANKRD54;LMTK2;D…	FGR;LDB2;NLRC5;CSF1R;FLT4;KIT;HLA-DRB1;NTRK2;FLT3;TIE1;EPHA8;DDR1;MET;EPHB1;EPHA1
positive regulation of wound healing (GO:0090303)	0.4891296593292477	1.4208846413796294	0.056179775280898875	0.4341230653479209	41	32	SERPINE1;FOXC2;OCLN;DUOX1;F12;XBP1;FERMT1;ST3GAL4;CLDN1;HBEGF;PLPP3;ENPP4;CLDN3;ANXA1;HPSE;PRKCE;RREB1;ADRA2A;FERMT2;INSL3;ITGB1;HRAS;ARFGEF1;KANK1;CLDN4;MYLK;MTOR;F2R;DUOX2;PTK2;DMTN;THBS1	SERPINE1;FOXC2;OCLN;DUOX1;F12;XBP1;FERMT1;ST3GAL4;CLDN1;HBEGF
positive regulation of apoptotic signaling pathway (GO:2001235)	0.44990976445737807	1.4217544855933548	0.0480591	0.43449986795613127	60	51	NUPR1;TNFSF10;PML;FAS;BOK;TRAF7;TNFSF12;BAX;STYXL1;CAV1;BCAP31;TP53;HYAL2;BBC3;NKX3-1;GSDME;LTBR;TPD52L1;BCL2L1;TNFRSF12A;RIPK1;RPS3;BID;BCL2;BAD;RACK1;FIS1;BCL2L11;DDIT3;BCL10;DAB2IP;DNM1L;TRIM39;FADD;BECN1;SEPTIN4;SLC9A3R1;CRADD;PMAIP1;DEDD2;ING5;CYLD;PAK2;BCLAF1;SIAH1;TRAF2;GPER1;WWOX;LCK;TGFBR1;BMF	NUPR1;TNFSF10;PML;FAS;BOK;TRAF7;TNFSF12;BAX;STYXL1;CAV1;BCAP31;TP53;HYAL2;BBC3;NKX3-1
endocardial cushion morphogenesis (GO:0003203)	0.5578549674335946	1.4180821017644492	0.0910931	0.43452603658964956	20	17	HEY1;NOG;BMP2;ACVRL1;ENG;SOX9;NOS3;HEYL;NOTCH1;ACVR1;TGFB2;TBX2;ISL1;MDM4;BMP4;TGFBR2;BMPR1A	HEY1;NOG;BMP2;ACVRL1
positive regulation of inflammatory response (GO:0050729)	0.43870008149588574	1.4184024149509988	0.045098039215686274	0.4350978592102986	90	57	NUPR1;IFI35;TLR3;PDE2A;TSLP;SERPINE1;NMI;IL18;ZP3;SNCA;IL15;DDT;MGST2;IL23A;PLA2G7;GPRC5B;GPR4;NFKBIZ;HYAL2;NINJ1;VAMP8;CD81;TRADD;KARS1;RPS19;OSMR;RIPK1;CD47;C2CD4A;ABCC1;NAPEPLD;MAPK13;IL17RA;PDCD4;SETD4;APP;TNFRSF1A;NFKBIA;PTGER4;MDK;GRN;IL6ST;VAMP7;TNFSF4;FEM1A;CEBPA;SNX4;TNIP1;GPSM3;DHX9;CCN4;ADAM8;IL16;CREB3L3;ETS1;TLR9;PLA2G3	NUPR1;IFI35;TLR3;PDE2A;TSLP;SERPINE1;NMI;IL18;ZP3;SNCA;IL15;DDT;MGST2;IL23A;PLA2G7;GPRC5B
regulation of interferon-gamma-mediated signaling pathway (GO:0060334)	0.5434643030855572	1.4196401447450442	0.0941176	0.4361427552231635	24	19	PARP9;STAT1;PARP14;NLRC5;IFNGR1;CDC37;TXK;NR1H2;JAK2;JAK1;PPARG;SUMO1;PIAS1;SOCS1;NR1H3;SOCS3;PTPN2;IFNGR2;IRGM	PARP9;STAT1;PARP14;NLRC5;IFNGR1
regulation of cell migration (GO:0030334)	0.3390899106012801	1.4143065690107597	0.0035461	0.4363036625494312	409	337	FGR;CCL5;IFITM1;LDB2;DDX58;BST2;CEACAM1;KRT16;FGF7;LRRC15;CSF1R;NOG;EDN1;BMP2;KIT;RHOD;TBX5;SERPINE1;FUT3;SNAI2;MMP9;NKD1;GRB7;LGR6;PLXNA2;SEMA3E;SPHK1;TMSB15B;SMAD7;DPEP1;ROBO4;LDLRAD4;LAMC2;F3;EPHA1;TGFB1;AKT2;CLN3;STAT3;SGK1;ACVRL1;NKX2-1;XBP1;SEMA7A;PTPRU;FUZ;PARD6B;SLIT2;NGFR;NEDD9;MGAT3;PLXNC1;TP53INP1;ITGAX;CASS4;RET;SEMA5B;CAV1;SRCIN1;FOXO3;EPPK1;CLDN1;NAV3;CARMIL1;FRMD5;DUSP10;ELP5;IGF1R…	FGR;CCL5;IFITM1;LDB2;DDX58;BST2;CEACAM1;KRT16;FGF7;LRRC15;CSF1R;NOG;EDN1;BMP2;KIT;RHOD;TBX5;SERPINE1;FUT3;SNAI2;MMP9;NKD1;GRB7;LGR6;PLXNA2;SEMA3E;SPHK1;TMSB15B;SMAD7;DPEP1;ROBO4;LDLRAD4;LAMC2;F3;EPHA1;TGFB1;AKT2;CLN3;STAT3;SGK1;ACVRL1;NKX2-1;XBP1;SEMA7A;PTPRU;FUZ;PARD6B;SLIT2;NGFR;NEDD9;MGAT3;PLXNC1;TP53INP1;ITGAX;CASS4;RET;SEMA5B;CAV1;SRCIN1;FOXO3;EPPK1;CLDN1;NAV3;CARMIL1;FRMD5;DUSP10;ELP5;IGF1R…
regulation of cell motility (GO:2000145)	0.3868446962455266	1.4185080065773763	0.023465703971119134	0.43636292161537327	134	114	LDB2;DDX58;TACSTD2;CEACAM1;FGF7;CSF1R;NRG1;FUT3;PKN1;PLXNA2;C1QTNF8;TMSB15B;BTC;ROBO4;TGFB1;AKT2;EREG;SGK1;DUOX1;PARD6B;MGAT3;PLXNC1;GATA3;SRCIN1;FRMD5;WAS;FGF1;HBEGF;HACE1;ERBB2;ERBB3;TBCCD1;SGK3;MINK1;PLXNB3;ROCK2;PLXNB1;PHPT1;FGF2;PRKX;DAPK3;TWIST1;AMOTL2;SERPINE2;LMO4;PKN2;SPINT2;FES;BEX4;SPOCK3;AMOTL1;TRIM32;SLK;NTN1;PLXNB2;CYRIB;AKT1;ABL2;PLXND1;FGF22;KIF2A;MACF1;PLXNA3;CCDC125;CAMSAP3;FGF1…	LDB2;DDX58;TACSTD2;CEACAM1;FGF7;CSF1R;NRG1;FUT3;PKN1;PLXNA2;C1QTNF8;TMSB15B;BTC;ROBO4;TGFB1;AKT2;EREG;SGK1;DUOX1;PARD6B;MGAT3;PLXNC1;GATA3
vacuolar acidification (GO:0007035)	0.536311	1.4147394653232797	0.0800781	0.4365114722366372	22	20	SLC11A1;CLN3;ATP6V0D1;TMEM199;ATP6V0A2;CLN6;ATP6V0A1;ATP6V0E1;ATP6V1H;ATP6V0A4;DMXL2;ATP6AP2;PPT1;CLN5;TCIRG1;TMEM9;DMXL1;GRN;CCDC115;ATP6V0E2	SLC11A1;CLN3;ATP6V0D1;TMEM199;ATP6V0A2;CLN6;ATP6V0A1;ATP6V0E1;ATP6V1H;ATP6V0A4;DMXL2;ATP6AP2;PPT1;CLN5
positive regulation of translational initiation (GO:0045948)	0.5814239862172809	1.4188135615282387	0.0810811	0.43694042511917774	23	16	CCL5;POLR2G;RPS6KB2;YTHDF2;HABP4;DDX3X;CDC123;POLR2D;EIF2B5;LARP1;RPS6KB1;YTHDF1;MTOR;UHMK1;KHDRBS1;YTHDF3	CCL5
phosphatidylcholine metabolic process (GO:0046470)	0.4342407421519512	1.4134938733411786	0.052941176470588235	0.4371309390568172	78	60	PLAAT4;CHAT;PLA2G10;PLA2G2F;PCTP;PHOSPHO1;LPCAT1;PLA2G4D;PLA2G4C;SLC44A3;PEMT;PLA2G7;GPLD1;MFSD2A;ABHD3;SLC44A5;PLAAT3;CSNK2B;ABCA3;MBOAT7;LPCAT3;LPCAT4;PLA2G4B;PLA2G15;PLA2G4A;LPIN3;PLB1;STARD7;NR1H2;PON1;CHPT1;SLC44A2;SLC27A1;DBI;CEPT1;CSNK2A2;STARD10;ACHE;CHKB;ABHD4;PLA2G12A;SLC44A1;CSNK2A1;GPAT4;PLAAT2;LPIN1;PNPLA8;TMEM86B;CHKA;MBOAT2;LPCAT2;ENPP2;PLA2G4F;PCYT1A;NR1H3;MBOAT1;LPIN2;PLA2G6;LCAT…	PLAAT4;CHAT;PLA2G10;PLA2G2F;PCTP;PHOSPHO1;LPCAT1;PLA2G4D;PLA2G4C;SLC44A3;PEMT;PLA2G7;GPLD1;MFSD2A;ABHD3;SLC44A5;PLAAT3;CSNK2B
positive regulation of mononuclear cell migration (GO:0071677)	0.5553717849657281	1.4147756558423221	0.0974659	0.43785245441387893	32	19	CCL5;LGALS9;SERPINE1;GAS6;PLA2G7;S100A14;IL12A;C1QBP;CREB3;CALR;ANO6;LGMN;MOSPD2;LGALS3;CCR7;HMGB1;AGER;JAM2;CCR1	CCL5;LGALS9;SERPINE1;GAS6;PLA2G7;S100A14;IL12A
positive regulation of embryonic development (GO:0040019)	0.5820282624576953	1.4151092002853924	0.0941884	0.4384189494905035	21	16	NLRP5;CFL1;WNT4;LHX1;WNT3A;FOXA2;RBM19;OSR1;NIBAN2;RACK1;B4GALT5;TLE6;NR2C2;PLCB1;ZBED3;SCX	NLRP5;CFL1;WNT4;LHX1;WNT3A;FOXA2;RBM19
ribosome binding (GO:0043022)	0.46043740322982113	1.4154278748940146	0.0590476	0.4390643221701321	49	45	SHFL;CPEB2;TMEM147;ZC3H12A;SEC61B;SEC61A1;NOMO3;MAIP1;PYM1;NOMO1;OXA1L;NAA10;FMR1;C1QBP;NCLN;SBDS;SRP19;SRP68;MTIF3;CCDC47;ETF1;EIF2S1;RACK1;SRP72;EIF3C;MRPS27;GEMIN5;BAG6;EIF6;SEC61A2;NAA15;CPEB4;YTHDF1;RPSA;IGHMBP2;EIF2A;TMCO1;GTPBP6;CPEB3;SERBP1;NAA16;ZNF598;EFL1;ERI1;YTHDF3	SHFL;CPEB2;TMEM147;ZC3H12A;SEC61B;SEC61A1;NOMO3;MAIP1;PYM1;NOMO1;OXA1L;NAA10;FMR1;C1QBP;NCLN;SBDS
negative regulation of extrinsic apoptotic signaling pathway (GO:2001237)	0.4112054443533242	1.393088882378777	0.0392523	0.43931594301334664	81	64	IFI6;FGG;TNFSF10;SERPINE1;SNAI2;FAS;IL1A;ZMYND11;CFLAR;EYA3;MAP2K5;MCL1;TRADD;PARK7;CASP8;RNF34;ICAM1;PEA15;BCL2L1;TMBIM1;RIPK1;NOS3;UNC5B;RELA;BMP5;BIRC6;ARHGEF2;TNFRSF10A;BCL2;DDX3X;AKT1;LGALS3;TERT;FAIM;PSME3;ITGAV;GPX1;ACVR1;TNFRSF10B;PELI3;SRC;HTT;PHIP;FADD;SH3RF1;NOL3;GSTP1;ITGA6;HSPA1A;MAPK7;THBS1;BMP4;SCG2;TCF7L2;TRAF2;HSPA1B;BRCA1;TGFBR1;TNFAIP3;GSK3B;RFFL;HMOX1;SIAH2;EYA4	IFI6;FGG;TNFSF10;SERPINE1;SNAI2;FAS
positive regulation of cysteine-type endopeptidase activity involved in apoptotic process (GO:0043280)	0.3874946437948573	1.3925651713883354	0.0209924	0.4393741909764586	120	103	LGALS9;TNFSF10;BLID;FAS;ACER2;KHDC1L;TNFSF15;FOXL2;NODAL;BOK;XDH;RPS27L;F3;DAPK1;CASP10;NLRP1;MAP3K5;SNCA;NGFR;CASP4;BAX;ACVR1C;ARL6IP5;AIFM1;NDUFA13;BCAP31;DAP;MALT1;BBC3;CFLAR;NKX3-1;BEX3;PPM1F;HTRA2;TRADD;GRAMD4;PDCD6;MTCH1;PDCD2;CASP8;HIP1R;HSPE1;PRR7;RIPK1;RPS3;SYK;CYCS;KHDC1;BCL2L13;BID;TNFRSF10A;JAK2;FAM162A;SOX7;IFT57;BAD;DDX3X;RACK1;FIS1;CASP9;NLRP2;BCL10;ATP2A3;PPARG;TNFRSF10B;MYC;GSN;S…	LGALS9;TNFSF10;BLID;FAS;ACER2;KHDC1L;TNFSF15;FOXL2;NODAL;BOK;XDH;RPS27L;F3;DAPK1;CASP10;NLRP1;MAP3K5;SNCA;NGFR;CASP4;BAX;ACVR1C;ARL6IP5;AIFM1;NDUFA13;BCAP31;DAP;MALT1;BBC3;CFLAR;NKX3-1
negative regulation of interferon-gamma production (GO:0032689)	0.5313015917848564	1.3901775555804279	0.11264822134387352	0.43946376103046175	30	19	LGALS9;LGALS9B;INHBA;CD274;HLA-DRB1;GAS6;ZC3H12A;VSIR;C1QBP;DDIT3;RARA;AXL;PRNP;TNFSF4;HMGB1;XCL1;LAPTM5;HAVCR2;FOXP3	LGALS9;LGALS9B;INHBA;CD274;HLA-DRB1;GAS6
androgen metabolic process (GO:0008209)	0.5772946140237758	1.4072731041306217	0.10062893081761007	0.43975213677777975	22	15	CYP17A1;DHRS9;HSD17B10;CYP19A1;SRD5A1;HSD17B7;CYP3A4;SRD5A3;SHH;HSD17B4;HSD17B11;MED1;HSD17B3;HSD17B6;SPP1	CYP17A1;DHRS9;HSD17B10;CYP19A1;SRD5A1;HSD17B7;CYP3A4
organonitrogen compound biosynthetic process (GO:1901566)	0.38101349509584925	1.4057306235001281	0.0203327	0.4398127305362444	159	136	OTC;CHAT;SPTSSB;GSTA2;INHBA;RHD;PAH;PCTP;RHCE;ACER2;PHOSPHO1;ASS1;LPCAT1;SPHK1;ARG2;PLA2G4C;SPTLC2;ALDH3B2;GSTT2B;PAM;SLC44A3;PEMT;MGST2;PLPP2;NFS1;MFSD2A;ST3GAL4;PRKD2;GCH1;GSTK1;ABHD3;SLC44A5;ESD;CSNK2B;SLC25A15;TYW1;CERS2;ELOVL1;MGST1;TYW1B;PCSK5;CERS4;LPCAT3;SGPP1;PLPP3;KDSR;ALAS1;SGPP2;NAGS;ELOVL2;PLA2G4A;ELOVL6;FA2H;MOCS3;HACD1;DEGS2;LPIN3;SPNS2;ACER3;MOCS2;HACD3;GSTO1;CERT1;STARD7;ASL;ELOV…	OTC;CHAT;SPTSSB;GSTA2;INHBA;RHD;PAH;PCTP;RHCE;ACER2;PHOSPHO1;ASS1;LPCAT1;SPHK1;ARG2;PLA2G4C;SPTLC2;ALDH3B2;GSTT2B;PAM;SLC44A3;PEMT;MGST2;PLPP2;NFS1;MFSD2A;ST3GAL4;PRKD2;GCH1;GSTK1;ABHD3;SLC44A5;ESD;CSNK2B;SLC25A15;TYW1;CERS2;ELOVL1;MGST1;TYW1B;PCSK5;CERS4;LPCAT3;SGPP1;PLPP3;KDSR;ALAS1;SGPP2;NAGS;ELOVL2;PLA2G4A;ELOVL6;FA2H;MOCS3
sterol binding (GO:0032934)	0.45511903184956115	1.4119172619499796	0.054474708171206226	0.44000041407621565	61	50	APOD;SIDT1;PROM2;PROM1;ERLIN2;INSIG1;OSBP2;OSBPL6;TSPO2;CAV1;SCAP;OSBPL7;GRAMD1A;SCARB2;OSBPL10;CD81;SULT2B1;STARD4;SYP;GRAMD1C;VDAC1;OSBPL1A;NPC1;NPC2;GPR183;TSPO;VDAC2;OSBPL2;OSBPL5;SCP2;OSBPL3;INSIG2;STARD3NL;STARD3;ABCA1;ABCG1;OSBP;STAR;PTCH1;GRAMD1B;OSBPL9;OSBPL11;ANXA6;STARD5;SOAT1;NR1H3;OSBPL8;RORA;ERLIN1;RORC	APOD;SIDT1;PROM2;PROM1;ERLIN2;INSIG1;OSBP2;OSBPL6;TSPO2;CAV1;SCAP;OSBPL7;GRAMD1A;SCARB2
Ovarian steroidogenesis	0.47440149425944433	1.3933135534372225	0.0803059	0.44002150074396523	52	33	CYP17A1;PTGS2;CYP2J2;PLA2G4D;PLA2G4C;ADCY7;ALOX5;IGF1R;ADCY6;CYP19A1;PRKACA;HSD17B7;BMP6;PLA2G4B;SCARB1;PLA2G4A;AKR1C3;ADCY9;ADCY3;ADCY5;LDLR;INSR;STAR;HSD17B1;GNAS;JMJD7-PLA2G4B;PLA2G4F;CYP1A1;CYP11A1;PRKACB;ADCY4;CYP1B1;LHB	CYP17A1;PTGS2;CYP2J2;PLA2G4D;PLA2G4C;ADCY7;ALOX5;IGF1R;ADCY6;CYP19A1;PRKACA;HSD17B7;BMP6;PLA2G4B;SCARB1
transmembrane receptor protein kinase activity (GO:0019199)	0.43343818744346596	1.3937776657520697	0.0574713	0.4400577103393842	61	49	CSF1R;FLT4;KIT;NTRK2;FLT3;TIE1;EPHA8;DDR1;MET;EPHB1;EPHA1;ACVRL1;RET;DDR2;IGF1R;ACVR1B;EPHA4;FGFR2;ERBB2;ERBB3;TYRO3;FGFR4;NTRK1;MST1R;FGFR3;EPHB3;LTK;ROR1;INSR;ACVR1;EPHA2;EPHB4;AXL;EPHA10;EPHB6;ERBB4;KDR;EGFR;EPHB2;FGFR1;MERTK;PDGFRB;LMTK2;TGFBR2;ROR2;ACVR2A;RYK;INSRR;TEK	CSF1R;FLT4;KIT;NTRK2;FLT3;TIE1;EPHA8;DDR1;MET;EPHB1;EPHA1;ACVRL1;RET;DDR2;IGF1R;ACVR1B;EPHA4;FGFR2;ERBB2;ERBB3;TYRO3
negative regulation of extrinsic apoptotic signaling pathway via death domain receptors (GO:1902042)	0.4866379809175265	1.4113995384332843	0.0793991	0.44009	35	29	FGG;TNFSF10;SERPINE1;FAS;CFLAR;TRADD;PARK7;CASP8;RNF34;ICAM1;PEA15;BCL2L1;TMBIM1;RIPK1;NOS3;BMP5;ARHGEF2;TNFRSF10A;DDX3X;FAIM;GPX1;TNFRSF10B;FADD;TRAF2;BRCA1;TNFAIP3;GSK3B;RFFL;HMOX1	FGG;TNFSF10;SERPINE1;FAS
sensory perception of mechanical stimulus (GO:0050954)	0.415618	1.3904016215640849	0.057803468208092484	0.4402258116679328	89	65	LRP2;ATP2B2;SLC26A4;CACNA1D;CHRNB2;SNAI2;CLIC5;DCDC2;KCNQ1;WFS1;MYO3B;CRYM;PDZD7;KCNE1;USH1C;HOXA1;GSDME;WHRN;NDUFB9;SERPINB6;CDH23;MARVELD2;CCDC50;TIMM13;P2RX4;EML2;ATP6V0A4;TIMM8B;EPS8L2;TIMM9;SLC52A3;TBX1;ROR1;USP53;WDR1;CEMIP;COL1A1;TIMM10;TMIE;ADGRV1;MYH14;CDC14A;LRTOMT;SOD1;TFAP2A;MYO7A;MYO1A;ZNF354A;PJVK;LHFPL5;NIPBL;SPTBN4;TBL1X;TPRN;TSPEAR;USH1G;ALDH7A1;ESPNL;BIRC5;COL4A3;HOMER2;GRAP;COL…	LRP2;ATP2B2;SLC26A4;CACNA1D;CHRNB2;SNAI2;CLIC5;DCDC2;KCNQ1;WFS1;MYO3B;CRYM;PDZD7;KCNE1
second-messenger-mediated signaling (GO:0019932)	0.42047512681231203	1.391304100171663	0.0696325	0.4402564052917172	90	58	HTR2B;GPR62;EDN2;NOS1;EDN1;FPR1;INPP5A;SPHK1;P2RY12;KSR2;SAMD14;MCTP2;CXCR6;ACKR2;RCAN2;TPCN2;CXCR4;PLCG2;PLA2G4B;TRPM4;PPP2R1A;RCAN3;PLCG1;P2RX4;PDX1;CCR10;CXCR2;NOS3;CX3CR1;MAFA;CAMKK2;HRH1;MCU;NUDT4;PPP1R9B;DGKD;CXCL8;PPP1R9A;PLCE1;PDPK1;EIF2AK3;PPP2CA;DDAH2;MCTP1;LAT2;P2RY11;RCAN1;CCR7;DDAH1;LAT;NDNF;APOE;CCR1;ACKR4;CD36;PTGDR2;BTK;CXCR5	HTR2B;GPR62;EDN2;NOS1;EDN1;FPR1;INPP5A;SPHK1;P2RY12;KSR2;SAMD14;MCTP2;CXCR6;ACKR2;RCAN2;TPCN2;CXCR4
protein kinase B signaling (GO:0043491)	0.5472831051676205	1.391546059604445	0.0922131	0.44087820467214617	25	18	CCL5;PLK3;GAS6;TGFB1;SIRT2;NKX3-1;TYRO3;PAX2;PIK3R3;TSC2;SETX;AKT1;THEM4;EPHA2;KDR;PTEN;ZFP36L1;ADTRP	CCL5;PLK3;GAS6;TGFB1;SIRT2;NKX3-1;TYRO3;PAX2;PIK3R3
endocardial cushion development (GO:0003197)	0.5332731269009561	1.3939487649286213	0.10059171597633136	0.44092102061095684	22	19	HEY1;NOG;BMP2;ACVRL1;ENG;FOXF1;CRELD1;SOX9;NOS3;HEYL;NOTCH1;ACVR1;TGFB2;TBX2;ISL1;MDM4;BMPR2;BMP4;BMPR1A	HEY1;NOG;BMP2
regulation of pathway-restricted SMAD protein phosphorylation (GO:0060393)	0.44739150148683093	1.390582859810995	0.0678643	0.44096183874833794	59	46	NOG;BMP2;DKK1;INHBA;PMEPA1;NODAL;SMAD7;GDF15;LDLRAD4;MSTN;TGFB1;INHBB;ACVRL1;BMP7;CSNK2B;DAB2;ENG;BMP6;SDCBP;BMP5;LEFTY1;GDF11;SMAD6;ACVR1;TGFB3;TGFB2;GDF7;HFE;SNX25;BMP8A;TWSG1;BMPR2;SMAD4;PIN1;BMP8B;BMPER;RBPMS;BMP4;EMILIN1;ACVR2A;BMPR1A;TGFBR1;GDF9;TTK;INHBC;INHBE	NOG;BMP2;DKK1;INHBA;PMEPA1;NODAL;SMAD7;GDF15;LDLRAD4;MSTN;TGFB1;INHBB;ACVRL1;BMP7
ribosomal large subunit biogenesis (GO:0042273)	0.4386828186467701	1.4073402638838457	0.061657	0.44102240311494767	58	55	TRAF7;MALSU1;RRP15;RPL26L1;ZNF622;MDN1;RPL7;RPL11;BOP1;NOP16;NHP2;WDR74;PES1;RRS1;RPL23A;MRPL1;EBNA1BP2;RPL24;SNU13;NLE1;RPL26;RPL6;NIP7;RPL3L;NOP2;RPL35A;MRTO4;PAK1IP1;NSA2;SURF6;WDR12;RPF1;MAK16;MRPL20;RPL10;RPL7A;EIF6;LAS1L;NOP53;RSL1D1;RPLP0;RPL3;HEATR3;RSL24D1;BRIX1;RPF2;LTO1;PPAN;NPM1;NVL;NOC2L;SDAD1;RPL10A;GTF3A;RPL14	TRAF7;MALSU1;RRP15;RPL26L1;ZNF622;MDN1;RPL7;RPL11;BOP1;NOP16;NHP2;WDR74;PES1;RRS1;RPL23A;MRPL1;EBNA1BP2;RPL24;SNU13;NLE1;RPL26;RPL6;NIP7;RPL3L;NOP2;RPL35A;MRTO4;PAK1IP1;NSA2;SURF6;WDR12;RPF1
interleukin-7-mediated signaling pathway (GO:0038111)	0.5735347126747051	1.4057635941998046	0.0933333	0.44111704811555236	20	15	IL7R;TSLP;IL7;STAT3;SOCS2;CISH;IRS1;JAK3;JAK1;IRS2;SOCS1;STAT5B;BRWD1;SMARCA4;H3C1	IL7R;TSLP;IL7;STAT3
acylglycerol O-acyltransferase activity (GO:0016411)	0.552762	1.4060466365673632	0.0938086	0.44173393705074954	21	17	LPCAT1;GPAT3;GPAT2;PNPLA3;AGPAT1;DGAT2;DGAT1;AGPAT2;LPGAT1;PLA2G15;AGPAT4;AGPAT5;AGPAT3;GPAT4;ABHD5;LPCAT2;LCLAT1	LPCAT1;GPAT3;GPAT2;PNPLA3;AGPAT1;DGAT2;DGAT1;AGPAT2;LPGAT1;PLA2G15
regulated exocytosis (GO:0045055)	0.3694107299401206	1.4075209482997257	0.012867647058823529	0.44188190872520294	181	149	FGG;A2M;ORM2;ORM1;SRGN;ALB;F5;ACTN2;SERPINE1;TIMP1;LGALS3BP;ITGB3;SYT3;BLK;CPLX2;GAS6;TGFB1;AHSG;SNCA;CLEC3B;VTI1B;CDK5;ABCA12;CHID1;A1BG;SNAPIN;SCIN;RIMS2;VWF;SYT13;SDF4;CTSW;SYNGR1;TMED10;TTN;SYT7;ENDOD1;RAB26;RAB3A;PHACTR2;TPH1;CDC37L1;RAB27B;APOOL;CD109;SERPING1;STXBP1;OLA1;SYT15;LYN;CPLX1;GTPBP2;SELENOP;TOR4A;PDGFA;SYT1;HABP4;STXBP2;STEAP2;APLP2;CYRIB;ACTN1;ABCC4;QSOX1;RAB31;SYNGR2;CD63;SERP…	FGG;A2M;ORM2;ORM1;SRGN;ALB;F5;ACTN2;SERPINE1;TIMP1;LGALS3BP;ITGB3;SYT3;BLK;CPLX2;GAS6;TGFB1;AHSG;SNCA;CLEC3B;VTI1B;CDK5;ABCA12;CHID1;A1BG;SNAPIN;SCIN;RIMS2;VWF
natural killer cell mediated immunity (GO:0002228)	0.5657368283424318	1.4028462407555806	0.0997963	0.4418945903390581	21	17	SLAMF7;ULBP2;RAET1G;KLRD1;LYST;KLRC2;RAET1E;PLEKHM2;ULBP1;ARL8B;KIF5B;MICA;CEBPG;TUBB;ULBP3;TUBB4B;KLRK1	SLAMF7;ULBP2;RAET1G
cellular response to organic substance (GO:0071310)	0.39609528935714666	1.3940234789418868	0.0334572	0.4420074799496339	124	91	CCL5;LRP2;NOS1;PTPN7;CSF1R;HAX1;IL18R1;FLT3;SPHK1;IL18;PLK5;TGFB1;STAT3;CLEC3B;ACVRL1;KLF4;SLIT2;ACVR1C;SIGIRR;ARL6IP5;CXCR4;TRAF6;ACVR1B;IL1RAPL1;PTPN13;ERBB2;SOCS2;MAP2K5;EMD;RAMP1;SLC1A1;HTRA2;PARK7;CDK9;URI1;ASAH2;LDLRAP1;CIB1;CACNA1H;PTPN12;ADRA2A;SHC1;NCOA3;RACK1;NCOA2;PTPN14;ACVR1;RPS6KB1;TBK1;SMAD3;DCPS;PTPN18;CERS1;HDAC6;TWF2;HCLS1;DPYSL3;PTPN11;CTNNB1;BMPR2;AKAP6;PTPN23;ZNF16;PTPN6;PTPN…	CCL5;LRP2;NOS1;PTPN7;CSF1R;HAX1;IL18R1;FLT3;SPHK1;IL18;PLK5;TGFB1;STAT3;CLEC3B;ACVRL1;KLF4;SLIT2;ACVR1C;SIGIRR;ARL6IP5;CXCR4;TRAF6;ACVR1B;IL1RAPL1;PTPN13;ERBB2;SOCS2;MAP2K5;EMD
integrin-mediated signaling pathway (GO:0007229)	0.4197960746714885	1.3959729159109437	0.042279411764705885	0.4420132154091813	76	64	FGR;ISG15;FYB2;CEACAM1;ITGB3;ITGBL1;SEMA7A;ITGA2;NEDD9;ADAM11;DOCK1;DAB2;LAMA3;ZYX;ADAM15;PTK2B;TXK;PLPP3;ITGB8;ITGA10;CCM2;ERBIN;SYK;CD47;COL16A1;DST;FERMT2;ITGB1;ITGB4;TEC;ITGAV;ITGB6;BCAR1;CUL3;ITGB5;ILK;PTPRA;SRC;NRP1;ADAM9;NME2;ITGB1BP1;ITGB7;FBLN1;PRAM1;ITGA5;ADAMTS13;ZNF304;FN1;ADAM10;ABL1;CDC42;PTK2;ITGA2B;RCC2;MPIG6B;COL3A1;PRKD1;LAMA5;LAT;FERMT3;MYH9;ITGA11;MADCAM1	FGR;ISG15;FYB2;CEACAM1
neuromuscular synaptic transmission (GO:0007274)	0.5744656663041734	1.4022993402424255	0.0990099	0.4420676910169185	21	16	RIMBP3C;CHAT;CHRNB2;TSPOAP1;CHRNB4;FCHSD1;FCHSD2;CHRNB1;CHRNA3;ERC1;DTNA;TBC1D24;KIF1B;STAC3;RIMBP3B;RIMBP3	RIMBP3C;CHAT;CHRNB2;TSPOAP1
Arginine biosynthesis	0.5505243715797193	1.4099959307101837	0.11242603550295859	0.44235001357734005	23	18	OTC;NOS1;ASS1;ARG2;GLUD2;GOT1;NAGS;GPT2;ACY1;ABHD14A-ACY1;NOS3;ASL;GLUL;GLUD1;GOT2;GLS;CPS1;GPT	OTC;NOS1;ASS1;ARG2
regulation of release of cytochrome c from mitochondria (GO:0090199)	0.47301009583044845	1.4031464718577882	0.0682261	0.442405	42	37	CIDEB;TNFSF10;MMP9;PLAUR;HRK;BIK;BAX;TP53;TRIAP1;BBC3;MFF;PRELID1;PLSCR3;BCL2L1;BID;FAM162A;MOAP1;BAD;AKT1;BCL2L11;GHITM;GPX1;OPA1;DNM1L;PINK1;FXN;PSMD10;PRKN;PPIF;PDCD5;PMAIP1;NOL3;CLU;GPER1;BNIP3;MLLT11;BMF	CIDEB;TNFSF10;MMP9;PLAUR;HRK;BIK;BAX;TP53;TRIAP1;BBC3
negative regulation of proteolysis involved in cellular protein catabolic process (GO:1903051)	0.5191766762394703	1.3841609183507757	0.0874751	0.44248718255346514	27	24	LAMP3;PML;EFNA1;EPHA4;RPL11;PRKCG;GABARAPL2;PDCL3;PSMF1;CSNK2A2;OPHN1;RPL23;F8A1;TRIM39;MARCHF7;RPS7;CSNK2A1;HFE;PSME3IP1;ALAD;QRICH2;SGTA;TAF1;HIPK2	LAMP3;PML
cytoplasmic pattern recognition receptor signaling pathway (GO:0002753)	0.5076531544090472	1.4094006188732788	0.0826923	0.44253381138143577	28	27	DDX58;IFIH1;TRAF6;RIPK2;IRAK2;TIFA;AAMP;CASP8;UBA52;TAB1;NOD2;UBE2N;RPS27A;TAB3;ITCH;IKBKG;UBE2V1;MAP3K7;UBB;CYLD;UBC;MAP2K6;NOD1;ALPK1;IRAK1;TNFAIP3;TAB2	DDX58;IFIH1
positive regulation of double-strand break repair via nonhomologous end joining (GO:2001034)	0.54446	1.384560421437124	0.10245901639344263	0.4426607972974336	17	16	PARP9;DTX3L;SHLD1;WRAP53;PARP3;MAD2L2;PNKP;KMT5C;SETMAR;SHLD3;KMT5B;SMCHD1;RIF1;PRKDC;KDM4D;SHLD2	PARP9;DTX3L
blood vessel diameter maintenance (GO:0097746)	0.5039349143770918	1.394260095898944	0.0900383	0.44267863221534653	36	25	HTR2B;EDN2;NOS1;EDN1;EDNRA;BDKRB2;KEL;ADCY6;SCPEP1;ROCK2;F2RL1;NOS3;GCLC;ECE1;KCNMB4;ITGB1BP1;ACE;ROCK1;PER2;CPS1;GPER1;SERPINF2;KLF2;GCLM;KCNMB2	HTR2B;EDN2;NOS1;EDN1;EDNRA
7-methylguanosine mRNA capping (GO:0006370)	0.47074718745116306	1.3836406756835815	0.0850202	0.4427678320755904	33	32	CMTR1;CDK7;POLR2G;GTF2H1;SUPT5H;ERCC3;GTF2F1;POLR2I;POLR2H;NCBP2;CCNH;ERCC2;GTF2F2;MNAT1;RAMAC;POLR2K;POLR2F;POLR2D;POLR2C;POLR2L;GTF2H2;POLR2A;CMTR2;POLR2B;GTF2H5;GTF2H3;RNMT;POLR2J;GTF2H4;POLR2E;RNGTT;NCBP1	CMTR1;CDK7;POLR2G;GTF2H1;SUPT5H;ERCC3;GTF2F1;POLR2I;POLR2H;NCBP2;CCNH;ERCC2;GTF2F2;MNAT1;RAMAC;POLR2K;POLR2F
striated muscle tissue development (GO:0014706)	0.5311417739044126	1.3885522264746297	0.11281070745697896	0.44277106873377464	35	20	MEF2C;IGSF8;BMP7;CAV1;SIX1;CFLAR;ZBTB18;BVES;SIX4;POPDC2;BMP5;MYL6;NDUFV2;SVIL;MYH14;POPDC3;TBX2;SGCG;MYL6B;BMPR2	MEF2C;IGSF8;BMP7;CAV1;SIX1;CFLAR;ZBTB18;BVES;SIX4;POPDC2;BMP5;MYL6
cellular response to interleukin-7 (GO:0098761)	0.5735347126747051	1.4076947942742954	0.10693069306930693	0.44282337426534507	20	15	IL7R;TSLP;IL7;STAT3;SOCS2;CISH;IRS1;JAK3;JAK1;IRS2;SOCS1;STAT5B;BRWD1;SMARCA4;H3C1	IL7R;TSLP;IL7;STAT3
protein transmembrane import into intracellular organelle (GO:0044743)	0.4814841780906932	1.3961077750570285	0.0828516	0.44293	33	31	TIMM17A;PEX16;DNAJC15;PEX5;TIMM44;AIFM1;TOMM20;PEX26;TOMM40L;PEX14;DNAJC19;PEX2;GRPEL1;PEX7;PAM16;TIMM23B;TIMM50;ROMO1;PEX1;DNLZ;TOMM40;TIMM17B;TIMM23;PEX10;TOMM70;PEX6;HSPD1;PEX12;TIMM21;CHCHD4;GRPEL2	TIMM17A;PEX16;DNAJC15;PEX5;TIMM44;AIFM1;TOMM20;PEX26;TOMM40L;PEX14;DNAJC19;PEX2;GRPEL1;PEX7;PAM16;TIMM23B;TIMM50
positive regulation of vascular endothelial growth factor production (GO:0010575)	0.5356227070348528	1.3816754051432443	0.10358565737051793	0.44309406808998386	26	19	PTGS2;FLT4;SULF2;CCBE1;NODAL;TGFB1;IL1A;C5;ATF4;HPSE;HIF1A;IL6ST;ISL1;EIF2AK3;ARNT;RORA;BRCA1;CYP1B1;C3	PTGS2;FLT4;SULF2;CCBE1;NODAL;TGFB1;IL1A
negative regulation of endothelial cell migration (GO:0010596)	0.4856910743931206	1.401388732516164	0.0639535	0.44315521671091784	39	31	ANGPT4;SP100;MEF2C;RGCC;TGFB1;ACVRL1;SLIT2;NR2F2;DLL4;PTPRM;CSNK2B;ADGRB1;DNAJA4;FGF2;JUP;HRG;NOTCH1;DAB2IP;PPARG;VASH1;ATP2B4;SYNJ2BP;KRIT1;MECP2;GADD45A;THBS1;SVBP;HMGB1;APOE;STC1;ANGPT2	ANGPT4;SP100;MEF2C;RGCC;TGFB1;ACVRL1;SLIT2;NR2F2;DLL4;PTPRM;CSNK2B;ADGRB1;DNAJA4
immune response-activating cell surface receptor signaling pathway (GO:0002429)	0.5645788608077287	1.3847732120936624	0.10493827160493827	0.44331829819353374	25	15	FCER1G;FPR1;CD19;BLK;GPLD1;C5AR2;LYN;SPG21;SLA2;BAG6;BCAR1;C3AR1;MICB;SH2B2;C5AR1	FCER1G;FPR1;CD19;BLK;GPLD1;C5AR2
positive regulation of gene expression (GO:0010628)	0.33246264999238684	1.3851855071946666	0.0105448	0.4433584443406953	483	373	FGR;LAMP3;IFI16;DDX58;HTR2B;LGALS9;PLSCR1;LGALS9B;EIF2AK2;TLR3;FGF7;HEY1;ODAM;SLC11A1;NOG;ACTA2;HPN;IFNGR1;BMP2;DKK1;INHBA;GJA1;ADAM19;MYD88;PDE2A;HEY2;MEF2C;RBM24;NTRK2;RGCC;PAX6;PRR16;OCLN;RPS27L;GAS6;F3;HMGA2;UPF3B;TGFB1;TICAM1;EREG;MAP2K2;STAT3;WNT3A;NKX2-1;IL15;WARS1;IL1A;FOXD1;MACROH2A1;KLF4;BMP7;METTL5;ZNF804A;RIMS2;VDR;OLFM1;ITGAX;DLL4;ZC3H12A;DGKQ;AGPAT1;BTN3A1;ZPR1;CAMK2N1;TESC;EGR1;TP5…	FGR;LAMP3;IFI16;DDX58;HTR2B;LGALS9;PLSCR1;LGALS9B;EIF2AK2;TLR3;FGF7;HEY1;ODAM;SLC11A1;NOG;ACTA2;HPN;IFNGR1;BMP2;DKK1;INHBA;GJA1;ADAM19;MYD88;PDE2A;HEY2;MEF2C;RBM24;NTRK2;RGCC;PAX6;PRR16;OCLN;RPS27L;GAS6;F3;HMGA2;UPF3B;TGFB1;TICAM1;EREG;MAP2K2;STAT3;WNT3A;NKX2-1;IL15;WARS1;IL1A;FOXD1;MACROH2A1;KLF4;BMP7;METTL5;ZNF804A;RIMS2;VDR;OLFM1;ITGAX;DLL4;ZC3H12A;DGKQ;AGPAT1;BTN3A1;ZPR1
retinoid metabolic process (GO:0001523)	0.4312329931642447	1.394419226802279	0.0438931	0.4435887850604623	93	57	CYP2C18;CYP1A2;LRP2;DHRS9;BCO1;GPIHBP1;CYP26A1;ABCA4;RDH10;SDR16C5;APOM;ALDH1A3;SDC1;RBP1;ALDH8A1;RBP3;AKR1B1;CYP2S1;CYP3A4;RDH13;DHRS3;AGRN;RDH12;SCPEP1;RDH11;LRP8;LRAT;LRP1;PLB1;AKR1C3;SDC4;NAPEPLD;BCO2;GPC4;GPC3;RDH5;GPC2;CYP4V2;RETSAT;CYP26B1;AKR1B10;GPC1;HSPG2;RPE65;CYP1A1;CYP2D6;STRA6;CYP3A5;DHRS13;ADH6;SDC3;CYP1B1;APOE;AKR1C1;RARRES2;ALDH1A2;CYP2C8	CYP2C18;CYP1A2;LRP2;DHRS9;BCO1;GPIHBP1;CYP26A1;ABCA4;RDH10;SDR16C5;APOM;ALDH1A3;SDC1;RBP1;ALDH8A1;RBP3;AKR1B1;CYP2S1;CYP3A4;RDH13;DHRS3;AGRN;RDH12
cytokine receptor activity (GO:0004896)	0.4470982564288141	1.4031524982641985	0.0625	0.4437674780171651	89	52	IL7R;IL1R2;IL20RA;IFNGR1;IL18R1;IL31RA;FLT3;IL15RA;F3;IL20RB;IL22RA1;IL27RA;ACKR2;IL21R;IL4R;IL10RA;IL17RE;IL1RAP;IL1R1;IL17RB;GPR17;CRLF1;OSMR;EBI3;IL17RC;CX3CR1;IFNAR2;CD44;IL9R;IL10RB;IL17RA;IFNLR1;MPL;IL6ST;FZD4;IL11RA;CD74;LEPR;IFNAR1;EPOR;CD4;CSF2RA;LIFR;IL13RA1;IL17RD;IL6R;IL2RB;CCR1;ACKR4;IFNGR2;IL12RB2;GFRA3	IL7R;IL1R2;IL20RA;IFNGR1;IL18R1;IL31RA;FLT3;IL15RA;F3;IL20RB;IL22RA1;IL27RA;ACKR2;IL21R;IL4R;IL10RA;IL17RE
positive regulation of leukocyte chemotaxis (GO:0002690)	0.46414620269799445	1.3859100840024876	0.0861057	0.4438372006114222	55	37	CCL5;LGALS9;EDN2;CSF1R;SERPINE1;GAS6;MSTN;PLA2G7;S100A14;PGF;IL12A;CSF1;C1QBP;F2RL1;CREB3;CALR;ANO6;LGMN;MOSPD2;MAPK3;ADAM17;AKIRIN1;ZNF580;MDK;VEGFA;VEGFB;PTK2;THBS1;CCR7;HMGB1;MAPK1;VEGFD;IL6R;XCL1;CCR1;RARRES2;PRSS56	CCL5;LGALS9;EDN2;CSF1R;SERPINE1;GAS6;MSTN;PLA2G7;S100A14;PGF;IL12A
positive regulation of toll-like receptor signaling pathway (GO:0034123)	0.523192	1.3828131392751963	0.0800821	0.44384894041073053	28	22	RSAD2;IFI35;TLR3;TICAM2;CAV1;TLR5;NINJ1;F2RL1;PTPN22;CYBA;RTN4;MFHAS1;DDX3X;WDFY1;PJA2;NR1H3;SLC15A4;HMGB1;TIRAP;FLOT1;TLR1;TLR9	RSAD2;IFI35;TLR3
bile acid biosynthetic process (GO:0006699)	0.5378289713597024	1.3967440109781077	0.0808679	0.4438644255961626	28	20	BAAT;SLC27A2;CYP46A1;OSBPL6;SLC27A5;OSBPL7;HSD17B10;CYP27A1;AMACR;ACOT8;OSBPL1A;OSBPL2;SCP2;OSBPL3;HSD17B4;OSBP;OSBPL9;ACOX2;HSD3B7;CYP39A1	BAAT;SLC27A2;CYP46A1;OSBPL6;SLC27A5;OSBPL7;HSD17B10;CYP27A1
lytic vacuole organization (GO:0080171)	0.4875626523149608	1.396226509405598	0.0673267	0.4439545066663183	34	30	CLVS1;ACP3;CLN3;GBA;SNAPIN;TPCN2;TMEM106B;ACP2;HPS1;CLN6;HOOK3;VPS18;GAA;CLN5;LAMTOR1;NAGPA;TFEB;HOOK2;ABCA1;MTOR;MBTPS1;GNPTAB;GRN;MYO7A;TPP1;AKTIP;HOOK1;ZKSCAN3;HPS4;ARSB	CLVS1;ACP3;CLN3;GBA;SNAPIN;TPCN2;TMEM106B;ACP2;HPS1;CLN6
cellular response to chemokine (GO:1990869)	0.5238632421640643	1.4077828632120586	0.0676983	0.44398814251651003	61	22	CCL5;DOCK8;ZC3H12A;CXCL1;PTK2B;GPR35;LRCH1;SLC12A2;STK39;CXCL8;WNK1;CXCL3;DUSP1;SH2B3;FOXC1;RHOA;GPR75;OXSR1;CCL26;CXCL2;XCL1;CCR1	CCL5;DOCK8
translation initiation factor activity (GO:0003743)	0.46489198109238355	1.3946890268918346	0.0595238	0.4441390255950132	42	40	EIF4E1B;EIF3I;EIF2S3;EIF2S3B;EIF3H;EIF3M;EIF2B2;EIF3K;EIF3G;EIF2D;EIF3D;EIF2B4;EIF3J;EIF2B3;MTIF3;EIF3B;EIF3E;EIF2S1;EIF3F;EIF4E2;EIF4A1;EIF1B;EIF3C;EIF3L;EIF4G3;EIF3A;EIF2B5;EIF1;AGO2;EIF3CL;EIF2A;EIF4A2;EIF4E;EIF5;EIF4G1;EIF4E3;COPS5;EIF2B1;EIF5B;EIF2S2	EIF4E1B;EIF3I;EIF2S3;EIF2S3B;EIF3H;EIF3M;EIF2B2;EIF3K;EIF3G;EIF2D;EIF3D;EIF2B4;EIF3J
positive regulation of cell motility (GO:2000147)	0.35586722593019765	1.3862248447245769	0.014953271028037384	0.4441662242842191	222	184	FGR;CCL5;LRRC15;CSF1R;EDN1;BMP2;KIT;RHOD;SNAI2;MMP9;GRB7;LGR6;SEMA3E;SPHK1;C1QTNF8;TMSB15B;LAMC2;F3;EPHA1;TGFB1;AKT2;STAT3;DUOX1;XBP1;SEMA7A;NEDD9;ITGAX;CASS4;RET;SEMA5B;CAV1;CLDN1;CARMIL1;ELP5;IGF1R;FAM83H;PLAU;FGF1;CTSH;HBEGF;DAB2;VSIR;CSF1;MIEN1;PRKCA;PTK2B;PPM1F;PTP4A1;SEMA6A;TRADD;ROCK2;SEMA6B;RHOC;PIK3R3;HSPA5;F2RL1;PHPT1;LAMB1;WNT5B;CLDN3;TWIST1;TJP1;CIB1;SEMA4D;ZNF703;SDCBP;PDGFA;MAP4K4;S…	FGR;CCL5;LRRC15;CSF1R;EDN1;BMP2;KIT;RHOD;SNAI2;MMP9;GRB7;LGR6;SEMA3E;SPHK1;C1QTNF8;TMSB15B;LAMC2;F3;EPHA1;TGFB1;AKT2;STAT3;DUOX1;XBP1;SEMA7A;NEDD9;ITGAX;CASS4;RET;SEMA5B;CAV1;CLDN1;CARMIL1;ELP5;IGF1R;FAM83H;PLAU;FGF1;CTSH;HBEGF;DAB2;VSIR;CSF1;MIEN1;PRKCA
negative regulation of epithelial cell migration (GO:0010633)	0.48546465429369523	1.381729393808965	0.0896947	0.4442059499715706	36	29	TACSTD2;SP100;PTPRR;ACVRL1;SLIT2;NR2F2;DLL4;MCC;EPPK1;PTPRM;DUSP10;ADGRB1;DNAJA4;ADIPOR1;MARVELD3;DAB2IP;VASH1;SYNJ2BP;PTEN;KRIT1;PTPN23;EVL;THBS1;PTPRG;SVBP;PFN2;APOE;CORO1C;STC1	TACSTD2;SP100;PTPRR;ACVRL1;SLIT2;NR2F2;DLL4;MCC;EPPK1;PTPRM;DUSP10
L-amino acid transport (GO:0015807)	0.51224	1.3758434768839223	0.0928433	0.44421313333911455	29	24	SLC25A18;SLC1A3;SLC25A22;SLC7A8;SLC36A1;SLC38A5;ARL6IP5;CTNS;PRAF2;SLC25A12;SLC1A1;SLC7A2;SLC1A4;SLC3A2;SLC38A2;SLC7A1;SLC1A2;SLC6A20;SLC25A13;SLC38A3;SFXN1;SLC7A5;SLC7A9;SLC36A4	SLC25A18;SLC1A3;SLC25A22;SLC7A8;SLC36A1;SLC38A5;ARL6IP5;CTNS;PRAF2;SLC25A12
peptidyl-tyrosine phosphorylation (GO:0018108)	0.4349490060508196	1.399498527439754	0.0441767	0.4442274459894155	70	53	FGR;CSF1R;FLT4;KIT;FLT3;BLK;DDR1;EPHA1;FYN;IL15;ZAP70;DDR2;IGF1R;EPHA4;FGFR2;ERBB2;PTK2B;TXK;FGFR4;ABI2;NTRK1;LYN;FES;SYK;FGFR3;SRMS;JAK2;JAK3;MAPK3;ABL2;TEC;INSR;SRC;ERBB4;ABI1;KDR;EGFR;PTK6;EPHB2;FGFR1;PTPN6;ABL1;PDGFRB;PKDCC;PTK2;PDGFB;PIBF1;DYRK1A;FER;AATK;LCK;BTK;TEK	FGR;CSF1R;FLT4;KIT;FLT3;BLK;DDR1;EPHA1;FYN;IL15;ZAP70;DDR2;IGF1R;EPHA4;FGFR2;ERBB2;PTK2B;TXK
phosphatidylcholine biosynthetic process (GO:0006656)	0.49858087860606726	1.3989663635054665	0.0671785	0.4442777023693964	34	29	CHAT;PCTP;PHOSPHO1;LPCAT1;SLC44A3;PEMT;MFSD2A;ABHD3;SLC44A5;CSNK2B;LPCAT3;LPIN3;STARD7;CHPT1;SLC44A2;SLC27A1;CEPT1;CSNK2A2;STARD10;ACHE;CHKB;SLC44A1;CSNK2A1;GPAT4;LPIN1;CHKA;PCYT1A;LPIN2;LCAT	CHAT;PCTP;PHOSPHO1;LPCAT1;SLC44A3;PEMT;MFSD2A;ABHD3;SLC44A5;CSNK2B
regulation of smooth muscle cell proliferation (GO:0048660)	0.4734681256207297	1.398011917324234	0.0785047	0.4442810008173489	50	35	CCL5;STAT1;NR4A3;APOD;EDN1;IL18;MFN2;EREG;IL12A;ANG;RBPMS2;ID2;PHB;NDRG4;FOXP1;AKT1;PPARG;CTNNB1;XRCC5;XRCC6;TRIB1;PDGFRB;PDGFB;THBS1;BMP4;TCF7L2;CCN4;PRKDC;TNFAIP3;IL6R;SERPINF2;IGFBP5;ELN;HMOX1;IGFBP3	CCL5;STAT1;NR4A3;APOD;EDN1;IL18;MFN2;EREG
chloride channel activity (GO:0005254)	0.4633783044271262	1.3999959439976917	0.0674374	0.444287	65	38	APOL1;CLCN1;GABRD;ANO4;CLCN7;TTYH2;ANO9;CLCN5;FXYD3;CLIC2;CLCN3;FXYD1;TTYH3;SLC26A9;GABRQ;ANO6;SLC1A4;CLCN2;CLIC3;ANO5;ANO1;CFTR;CLCN4;TTYH1;ANO7;GABRG2;GABRE;CLIC1;CLDN4;CLIC4;SLC26A7;CLCC1;CLCN6;CLCNKB;PACC1;GABRR2;BEST1;CLCNKA	APOL1;CLCN1;GABRD;ANO4;CLCN7;TTYH2;ANO9;CLCN5;FXYD3;CLIC2;CLCN3;FXYD1;TTYH3;SLC26A9;GABRQ;ANO6;SLC1A4;CLCN2;CLIC3;ANO5;ANO1;CFTR
MyD88-independent toll-like receptor signaling pathway (GO:0002756)	0.4886357063326276	1.387096251188139	0.0888031	0.44428998560611394	32	27	IRF7;TLR3;TICAM2;BIRC3;TICAM1;TANK;CD40;TRAF3;CASP8;UBA52;IKBKE;IKBKB;RIPK1;RPS27A;IRF3;TBK1;CHUK;FADD;IKBKG;BIRC2;UBE2D1;UBB;UBC;UBE2D3;UBE2D2;TLR6;CD14	IRF7;TLR3;TICAM2;BIRC3;TICAM1
activation of phospholipase C activity (GO:0007202)	0.5148636567771764	1.385266431073746	0.0951456	0.44435525645949253	33	23	HTR2B;S1PR4;RASGRP4;EDNRA;NTRK2;P2RY12;ANG;TXK;PHB2;PHB;PLCG1;GPR55;LPAR2;P2RY6;LPAR1;EGFR;GNA15;BDNF;GNAQ;AVPR1A;PLCB2;C5AR1;NTF4	HTR2B;S1PR4;RASGRP4;EDNRA;NTRK2;P2RY12
intrinsic apoptotic signaling pathway by p53 class mediator (GO:0072332)	0.4816953464465497	1.4034329515241937	0.077381	0.44449898087558803	37	33	IFI16;PML;AEN;BOK;RPS27L;PHLDA3;TMEM109;CDIP1;TP53;FHIT;RRP8;PDK2;HINT1;EP300;BAG6;JMY;SIRT1;SNW1;TP53BP2;DYRK2;TP73;PPP1R13B;PMAIP1;MYBBP1A;STK11;DDX5;USP28;HIPK1;HIPK2;MSH2;ZNF385B;BCL3;DDIT4	IFI16;PML;AEN;BOK;RPS27L;PHLDA3;TMEM109;CDIP1
regulation of T cell proliferation (GO:0042129)	0.4668259069096222	1.3820674109408828	0.0730337	0.44453871848086585	77	38	CCL5;VTCN1;HLA-DPA1;CD274;PLA2G2F;HLA-DRB1;ZP3;TNFSF18;IL15;IL23A;NCKAP1L;HLA-DPB1;TNFRSF21;PNP;ANXA1;CD70;SDC4;CD276;JAK3;SLC7A1;HLA-DMB;LGALS3;CD46;TFRC;NCK1;DLG5;IL6ST;GLMN;TNFSF4;NCK2;CCDC88B;TNFSF9;CEBPB;TNFRSF1B;TNFRSF13C;GPNMB;FOXP3;IL4I1	CCL5;VTCN1;HLA-DPA1;CD274;PLA2G2F;HLA-DRB1;ZP3;TNFSF18;IL15;IL23A;NCKAP1L;HLA-DPB1
diol biosynthetic process (GO:0034312)	0.5545461034658195	1.3802024600106162	0.10775047258979206	0.44460290496434357	18	16	ACER2;SPHK1;SPTLC2;GBA;ASAH2B;GCH1;ASAH1;SPR;ASAH2;ACER3;ABCA2;QDPR;SPHK2;SPTLC3;SPTLC1;DHFR	ACER2;SPHK1;SPTLC2;GBA;ASAH2B;GCH1;ASAH1
negative regulation of programmed cell death (GO:0043069)	0.33654237870542647	1.3806270484601364	0.00686106	0.44462394728255056	382	314	IFI6;IFIT3;NUPR1;HTR2B;ANGPT4;LRP2;VTCN1;ALB;EGR3;CAPN13;HPN;PLK3;FLT4;HAX1;DKK1;IL31RA;MYD88;TSLP;CFL1;CRYAB;ARF4;HDAC3;ATF5;MMP9;IL7;FAS;ASNS;SPHK1;PLAUR;TNFRSF6B;DPEP1;TNFSF18;MET;GATA6;BIRC3;MYDGF;GAS6;WFS1;HMGA2;AKT2;BIRC7;FOXE3;RNF144B;CLN3;FHL2;TXNDC5;CBL;SNCA;TIGAR;PLK2;XBP1;NGFR;DNAJC3;NCKAP1L;AVEN;AATF;PROC;IGF1R;TRAF6;HSP90B1;TP53;MALT1;TRIAP1;MECOM;RASA1;CTSH;DAB2;CFLAR;NAA38;OSR1;MIE…	IFI6;IFIT3;NUPR1;HTR2B;ANGPT4;LRP2;VTCN1;ALB;EGR3;CAPN13;HPN;PLK3;FLT4;HAX1;DKK1;IL31RA;MYD88;TSLP;CFL1;CRYAB;ARF4;HDAC3;ATF5;MMP9;IL7;FAS;ASNS;SPHK1;PLAUR;TNFRSF6B;DPEP1;TNFSF18;MET;GATA6;BIRC3;MYDGF;GAS6;WFS1;HMGA2;AKT2;BIRC7;FOXE3;RNF144B;CLN3;FHL2;TXNDC5;CBL;SNCA;TIGAR;PLK2;XBP1
zymogen activation (GO:0031638)	0.46559077977934304	1.379766142680724	0.0876494	0.4446536956561795	46	34	FGG;IFI16;CIDEB;BAK1;PRSS3;F12;CYFIP2;CTSL;PLAU;CTSH;VSIR;RIPK2;CASP8;OMA1;TBC1D10A;KLKB1;LGMN;BAD;MMP14;FURIN;GGT1;C1RL;ASPH;NLRC4;PLAT;FADD;C1R;KLK1;PGK1;PERP;PRSS12;HGFAC;CUZD1;GRIN2A	FGG;IFI16;CIDEB;BAK1;PRSS3;F12;CYFIP2;CTSL;PLAU;CTSH;VSIR
negative regulation of DNA binding (GO:0043392)	0.5014448916095257	1.3760753818555402	0.0811359	0.4447238935654228	32	26	IFI16;SP100;HEY1;HEY2;HMGA2;SUMO3;MDFI;HABP4;JAK2;ILRUN;MAD2L2;SUMO1;KDM1A;NFKBIA;JUN;CPNE1;TFAP4;PER2;RSF1;SMO;MSX2;SIN3A;E2F1;TNKS;ZNF675;SUMO4	IFI16;SP100;HEY1;HEY2
regulation of intracellular protein transport (GO:0033157)	0.49392162236087833	1.400323631033453	0.0752475	0.4447249366120625	33	30	IFI27;PLK3;RAB29;TGFB1;LCP1;B3GAT3;ATP13A2;BCAS3;RIPOR1;PDCD10;OAZ1;PTPN14;ICE1;ZFAND1;PTPN1;NDEL1;VAMP2;SIRT7;TPR;PRR5L;PCM1;RUFY3;CEP131;UHMK1;CEP290;OAZ2;BMP4;GCC2;PCNT;KIF20B	IFI27;PLK3;RAB29;TGFB1;LCP1
mitochondrial gene expression (GO:0140053)	0.44963057398473877	1.3873561789801325	0.0693069	0.44478480702353695	43	42	TFB2M;MRPL51;MRPL23;FOXO3;TWNK;HARS1;MRPL2;MRPS2;MRPS15;SLC25A33;MRPS24;QRSL1;MRPS12;MRPS18A;MRPS17;GATB;POLRMT;MRPL12;MRPL47;MRPS7;GFM2;MRPS28;NDUFA7;PTCD3;TEFM;MRPS18B;MRPS21;MRPS16;MRPS6;MRPS14;MRPS34;GATC;NOA1;MRPL16;LARS2;FASTKD5;IARS2;MRPS11;FASTKD2;TFAM;RARS2;MRPL57	TFB2M;MRPL51;MRPL23;FOXO3;TWNK;HARS1;MRPL2;MRPS2;MRPS15;SLC25A33;MRPS24;QRSL1;MRPS12;MRPS18A;MRPS17;GATB;POLRMT;MRPL12;MRPL47;MRPS7;GFM2;MRPS28;NDUFA7;PTCD3
phosphatase activity (GO:0016791)	0.40968663673851846	1.3968236479395963	0.0332031	0.4449622149065967	80	69	ALPG;ACP5;ALPP;CILP;ACP3;PHOSPHO1;ALPL;DUSP26;DUSP23;PLPPR2;PLPP2;DUSP5;DUSP4;DUSP10;ACP2;DUSP16;DUSP3;CILP2;DUSP8;EPHX2;APTX;NT5M;PLPP3;PGAM5;PTPN22;LPIN3;SBF1;SACM1L;PXYLP1;PSPH;PON1;PTPMT1;HDDC2;PPP1CA;ACP6;NANP;PLPP5;PRUNE1;PLPPR4;PUDP;OCRL;NOCT;NUDT16L1;PTPRJ;NUDT16;DUSP11;DUSP18;LHPP;FRA10AC1;MDP1;ARMT1;PPP5C;PLPP1;LPIN1;PLPP6;DUSP12;DUSP28;PDXP;INPP5K;NT5C;PPP1CC;PHOSPHO2;PPP1CB;HDHD2;MINP…	ALPG;ACP5;ALPP;CILP;ACP3;PHOSPHO1;ALPL;DUSP26;DUSP23;PLPPR2;PLPP2;DUSP5;DUSP4;DUSP10;ACP2;DUSP16;DUSP3;CILP2;DUSP8;EPHX2;APTX;NT5M;PLPP3;PGAM5
peptidyl-tyrosine modification (GO:0018212)	0.44723594045854065	1.4078818226523764	0.0534351	0.4451262915614496	57	48	FGR;CSF1R;FLT4;KIT;FLT3;BLK;EPHA1;FYN;ZAP70;DDR2;EPHA4;FGFR2;ERBB2;PTK2B;FGFR4;ABI2;NTRK1;LYN;FES;SYK;FGFR3;SRMS;JAK2;JAK3;ABL2;TEC;TTL;INSR;SRC;ERBB4;TPST1;ABI1;KDR;TPST2;EGFR;EPHB2;FGFR1;PTPN6;ABL1;PDGFRB;PKDCC;PTK2;PDGFB;DYRK1A;FER;LCK;BTK;TEK	FGR;CSF1R;FLT4;KIT;FLT3;BLK;EPHA1;FYN
epithelial tube morphogenesis (GO:0060562)	0.4894057713045659	1.3862911481896376	0.054878048780487805	0.44528598856601026	35	29	CSF1R;MEF2C;LHX1;MET;ACVRL1;SLIT2;GATA3;PRKD2;CSNK2B;MTSS1;COL4A1;NKX3-1;PRKX;CCM2;SHH;SCRIB;PAK1;ACVR1;GLI2;PKD1;MEGF8;MESP1;CTNNB1;RASIP1;RHOB;BMP4;HES1;PKD2;PODXL	CSF1R;MEF2C;LHX1;MET;ACVRL1;SLIT2;GATA3;PRKD2;CSNK2B;MTSS1;COL4A1;NKX3-1
snRNA processing (GO:0016180)	0.5580321857541645	1.3981077853717405	0.10159362549800798	0.44536196359149927	27	17	CT45A3;INTS6L;INTS12;INTS7;INTS1;TUT1;INTS3;INTS4;INTS10;INTS14;INTS5;INTS9;INTS6;INTS8;TOE1;INTS11;INTS2	CT45A3;INTS6L;INTS12
antigen receptor-mediated signaling pathway (GO:0050851)	0.36571347484749483	1.376722753820405	0.023423423423423424	0.44546784299835585	186	147	FYB2;BTN1A1;VTCN1;PSMB9;HLA-DPA1;CD79B;MEF2C;INPP5D;PSME1;THEMIS2;CD79A;HLA-DRB1;BLNK;RFTN1;CD19;PSMB8;PSMD3;BLK;PSME2;FYN;RNF31;PSMB10;NCKAP1L;BTN3A2;HLA-DPB1;GATA3;ZC3H12A;BTN3A1;PRKD2;ZAP70;TRAF6;WAS;NFKBIZ;MALT1;PAG1;HLA-A;STOML2;PLCG2;TNFRSF21;EIF2B2;RBCK1;TXK;PIK3R2;RIPK2;EIF2B4;BTN3A3;PTPN22;EIF2B3;PLCG1;IKBKB;SYK;RELA;PSMD9;PSMF1;SKAP1;BCL2;CD276;DENND1B;CSK;UBE2N;PLEKHA1;SPG21;ICOSLG;SLA…	FYB2;BTN1A1;VTCN1;PSMB9;HLA-DPA1;CD79B;MEF2C;INPP5D;PSME1;THEMIS2;CD79A;HLA-DRB1;BLNK;RFTN1;CD19;PSMB8;PSMD3;BLK;PSME2;FYN;RNF31;PSMB10;NCKAP1L;BTN3A2;HLA-DPB1;GATA3;ZC3H12A;BTN3A1;PRKD2;ZAP70;TRAF6;WAS;NFKBIZ;MALT1;PAG1;HLA-A;STOML2;PLCG2;TNFRSF21;EIF2B2;RBCK1;TXK
protein targeting to ER (GO:0045047)	0.39400249613740645	1.3762260055316209	0.053465346534653464	0.44552592679615577	104	100	GET3;ZFAND2B;SPCS1;SEC61A1;RPS4Y1;RPL27A;RPL7;RPL34;RPL11;RPS26;SEC62;RPS29;RPS6;RPS18;RPLP2;RPS10;RPL39;RPL27;RPL36;RPL23A;UBA52;SRP19;RPL24;RPLP1;RPS20;RPL26;RPS19;ZFAND2A;RPL9;RPL31;RPL6;SEC63;RPS13;RPL21;RPS9;SRP68;RPS3;RPS17;RPL35A;RPS4X;RPS5;RPS21;SEC61G;RPL32;RPS8;RPS23;SPCS2;RPS12;RPL18;RPS28;CHMP4A;RPS3A;RPS24;RPL29;RPS27A;RPS15;RPL8;RPL18A;RPS27;RPS16;RPL37A;SRP14;RPL10;RPS15A;RPL19;RPL…	GET3;ZFAND2B;SPCS1;SEC61A1;RPS4Y1;RPL27A;RPL7;RPL34;RPL11;RPS26;SEC62;RPS29;RPS6;RPS18;RPLP2;RPS10;RPL39;RPL27;RPL36;RPL23A;UBA52;SRP19;RPL24;RPLP1;RPS20;RPL26;RPS19;ZFAND2A;RPL9;RPL31;RPL6;SEC63;RPS13;RPL21;RPS9;SRP68;RPS3;RPS17;RPL35A;RPS4X;RPS5;RPS21;SEC61G;RPL32;RPS8;RPS23;SPCS2;RPS12;RPL18;RPS28;CHMP4A;RPS3A;RPS24;RPL29;RPS27A;RPS15;RPL8;RPL18A;RPS27;RPS16;RPL37A;SRP14;RPL10;RPS15A;RPL19;RPL…
positive regulation of phospholipase C activity (GO:0010863)	0.4873033394121224	1.3970065508547727	0.077821	0.4458826733036794	44	31	HTR2B;S1PR4;KIT;RASGRP4;EDNRA;NTRK2;P2RY12;ESR1;ANG;TXK;PHB2;FGF2;PHB;PLCG1;GPR55;LPAR2;P2RY6;ABL2;HRAS;LPAR1;EGFR;GNA15;FGFR1;BDNF;PDGFRB;GNAQ;NTF3;AVPR1A;PLCB2;C5AR1;NTF4	HTR2B;S1PR4;KIT;RASGRP4;EDNRA;NTRK2;P2RY12
regulation of granulocyte chemotaxis (GO:0071622)	0.5569999999129704	1.376825344145424	0.107422	0.44640354598710813	21	15	CCL5;CSF1R;MSTN;BST1;S100A14;CSF1;CAMK1D;MAPK3;AKIRIN1;MDK;PTK2;MPP1;THBS1;MAPK1;RARRES2	CCL5;CSF1R;MSTN;BST1;S100A14
lysosome organization (GO:0007040)	0.4655309974413961	1.3740650459177888	0.0711538	0.4465559486794487	39	33	CLVS1;ACP3;CLN3;GBA;SNAPIN;TPCN2;TMEM106B;ACP2;HPS1;CLN6;HOOK3;VPS18;GAA;VPS33A;CLN5;LAMTOR1;NAGPA;TFEB;TMEM165;HOOK2;ABCA1;MTOR;MBTPS1;GNPTAB;GRN;MYO7A;TPP1;AKTIP;CORO1A;HOOK1;ZKSCAN3;HPS4;ARSB	CLVS1;ACP3;CLN3;GBA;SNAPIN;TPCN2;TMEM106B;ACP2;HPS1;CLN6
positive regulation of interleukin-8 production (GO:0032757)	0.4647941304601049	1.3780069194763158	0.0819048	0.4468693744295844	62	37	DDX58;LGALS9;TLR3;MYD88;SERPINE1;IL17D;F3;STAT3;PRKD2;TLR5;HYAL2;PARK7;F2RL1;RAB1A;RIPK1;SYK;RELA;NOD2;ZNF580;DDIT3;BCL10;LAMTOR5;CD58;MAVS;FADD;F2R;HSPA1A;CD74;AFAP1L2;NOD1;HMGB1;TIRAP;HSPA1B;TLR1;CHI3L1;CD14;TLR9	DDX58;LGALS9;TLR3;MYD88;SERPINE1;IL17D;F3;STAT3
ventricular cardiac muscle tissue development (GO:0003229)	0.5515809922602535	1.3773282052159284	0.1062992125984252	0.4474827224156199	26	18	MYBPC3;TBX5;SMAD7;TGFB1;HAND1;FGFR2;TNNT2;IRX3;ID2;FKBP1A;MYL2;TNNC1;DSG2;TPM1;PKP2;ISL1;TNNI3;TGFBR3	MYBPC3;TBX5;SMAD7;TGFB1;HAND1
cellular amino acid catabolic process (GO:0009063)	0.40641825607027887	1.376878121510543	0.0406654	0.44748618338576923	91	73	KYNU;DDO;OTC;NOS1;HGD;MAT1A;ALDH5A1;SARDH;SDS;ABAT;GAD1;CRYM;SLC25A21;CARNS1;ALDH4A1;FAH;ACAD8;OGDH;SDSL;GCDH;HSD17B10;IVD;ECHS1;BCAT2;GLUD2;GOT1;AUH;BCKDHA;KYAT1;MCCC2;HIBCH;BCKDK;SHMT1;AMDHD1;BCKDHB;NOS3;HAL;PRODH;MCCC1;ACADSB;SHMT2;ACAT1;GLDC;GLUL;PHYKPL;AADAT;QDPR;GLUD1;DLD;HYKK;GOT2;HIBADH;DBT;HMGCL;DLST;GLS;AASS;GSTZ1;HOGA1;MTRR;GCSH;ALDH6A1;BLMH;ALDH7A1;ARHGAP11B;DDAH1;SLC25A44;FTCD;CARNMT…	KYNU;DDO;OTC;NOS1;HGD;MAT1A;ALDH5A1;SARDH;SDS;ABAT;GAD1;CRYM;SLC25A21;CARNS1;ALDH4A1;FAH;ACAD8;OGDH;SDSL;GCDH;HSD17B10;IVD
phospholipase C-activating G protein-coupled receptor signaling pathway (GO:0007200)	0.44329788538139525	1.3741144318256475	0.0569745	0.4476147784263735	82	48	HTR2B;TRHR;ADRA1D;GALR2;ACTN2;FPR1;F2RL2;CHRM1;P2RY12;GPR157;PTGER3;GPR18;ADRA1B;GPR4;C5AR2;ESR1;LTB4R;P2RY4;HOMER1;GPR20;F2RL1;GPR17;OPRD1;CXCR2;GPR35;GPR55;CX3CR1;GNA11;ANO1;P2RY6;ADRA2A;HRH1;C3AR1;LPAR1;OPRL1;P2RY1;F2R;GNA15;PTH1R;PLCE1;TGM2;P2RY11;GRPR;GRM5;C5AR1;DRD1;DRD2;GRM1	HTR2B;TRHR;ADRA1D;GALR2;ACTN2;FPR1;F2RL2;CHRM1;P2RY12;GPR157;PTGER3;GPR18;ADRA1B
proteolysis (GO:0006508)	0.3485441688489825	1.3780835246577738	0.014598540145985401	0.4478691230281757	288	209	PAPPA2;CPZ;SRGN;CPXM1;LAP3;REN;CAPN13;CPA4;HPN;MIPEP;ADAM19;PRSS57;CPQ;MMP9;FBXO6;TMPRSS5;CTSO;ERAP2;DESI1;TMPRSS4;F3;PRSS3;CLN3;NLRP1;TRABD2B;F12;NAALAD2;ERAP1;ASPRV1;LNPEP;CTSC;ST14;CASP4;ADAMTS7;KEL;PCSK6;RET;TASP1;RNPEPL1;CPM;SPCS1;TRABD2A;TINAGL1;PROC;HM13;ATG4A;CTSL;TMPRSS6;PRCP;TRHDE;PLAU;MALT1;PHEX;CTSH;PRSS22;BACE2;MMP17;PCSK5;CTSW;XPNPEP3;APEH;PSEN2;DPP7;RNF123;MDM2;LONP1;MMP15;PSEN1;HT…	PAPPA2;CPZ;SRGN;CPXM1;LAP3;REN;CAPN13;CPA4;HPN;MIPEP;ADAM19;PRSS57;CPQ;MMP9;FBXO6;TMPRSS5;CTSO;ERAP2;DESI1;TMPRSS4;F3;PRSS3;CLN3;NLRP1;TRABD2B;F12;NAALAD2;ERAP1;ASPRV1;LNPEP;CTSC;ST14;CASP4;ADAMTS7;KEL;PCSK6;RET;TASP1;RNPEPL1;CPM;SPCS1;TRABD2A;TINAGL1;PROC;HM13;ATG4A;CTSL;TMPRSS6;PRCP;TRHDE;PLAU;MALT1;PHEX;CTSH;PRSS22;BACE2;MMP17;PCSK5;CTSW;XPNPEP3
hematopoietic progenitor cell differentiation (GO:0002244)	0.5241732830459866	1.3727239896110146	0.0916497	0.4489959193308746	33	21	CSF1R;FLT4;KIT;INHBA;FLT3;FSTL3;TGFB1;TP53;MLLT3;SBDS;MLF1;ARMC6;SHH;UFL1;KDR;ACE;HOXB4;LMBR1L;BMP4;MEOX1;PRRC2C	CSF1R;FLT4;KIT;INHBA;FLT3;FSTL3;TGFB1
DNA unwinding involved in DNA replication (GO:0006268)	-0.588615	-1.52778	0.05	0.4503591264586472	17	16	TWNK;HMGA1;MCMDC2;PURA;RPA1;RECQL5;SSBP1;WRN;MCM2;RECQL4;RECQL;MCM7;MCM4;MCM6;BLM;RAD51	MCM2;RECQL4;RECQL;MCM7;MCM4;MCM6;BLM;RAD51
Retinol metabolism	0.4646953998447139	1.3715430292389574	0.0885122	0.45099	69	34	CYP2C18;CYP1A2;DHRS9;AOX1;BCO1;CYP26A1;RDH10;SDR16C5;ALDH1A3;CYP2S1;CYP3A4;RDH13;DHRS3;RDH12;DGAT1;PNPLA4;RDH11;LRAT;DHRS4;ADH5;DHRS4L2;RDH5;RETSAT;CYP26B1;HSD17B6;RPE65;CYP1A1;CYP3A5;RDH16;ADH6;CYP2W1;ALDH1A2;CYP2C8;CYP2A6	CYP2C18;CYP1A2;DHRS9;AOX1;BCO1;CYP26A1;RDH10;SDR16C5
regulation of cytokinesis (GO:0032465)	-0.439599	-1.5309	0.00858369	0.4563350107185983	85	72	PLK3;PLK5;PLK2;KIF13A;RAB11FIP3;RAB11A;CHMP4C;KLHL13;GIPC1;BCL2L1;CDC14B;PKN2;PRKCE;BIRC6;FSD1;SH3GLB1;KLHL9;SVIL;SPAST;CUL3;PRPF40A;ENTR1;PKP4;RAB11FIP4;CDC14A;AURKC;KLHL21;CALM1;ZFYVE26;CALM2;VPS4A;CSPP1;ZFYVE19;SETD2;BECN1;FLCN;MYO19;AHCTF1;ANKRD53;PIK3C3;PIN1;UVRAG;CENPV;CDC42;RHOA;PIK3R4;PDXP;DCDC1;GIT1;BBS4;RACGAP1;CETN2;CCP110;PLK1;CDC6;SSTR5;AURKA;PRC1;PLK4;CALM3;E2F7;KIF23;E2F8;KIF20B;CD…	CDC6;SSTR5;AURKA;PRC1;PLK4;CALM3;E2F7;KIF23;E2F8;KIF20B;CDC25B;CIT;KIF14;AURKB;ECT2;KIF20A;CXCR5;DRD2
microtubule motor activity (GO:0003777)	-0.471438	-1.52828	0.019801980198019802	0.4568803772812899	57	50	KIF6;KIF21B;KIF5A;KIF1A;KIF19;KIF13A;KIFC2;KIF12;KIF13B;DNAH3;KIF3C;DNAH1;DYNC1I2;KIF9;KIF2A;KIF17;KIF21A;KIF1C;KIF26A;DYNC1I1;DYNLRB1;STARD9;KIF5C;DNAH2;KIF27;KIF26B;APPBP2;KIF5B;KIF1B;KIF7;KIF16B;KIF3A;SMC3;KIFC3;KIF22;KIF23;DNAH17;KIF20B;KIF2C;KIF4A;KIF15;CENPE;KIF24;KIFC1;KIF18A;KIF14;KIF18B;KIF20A;KIF11;KIF3B	KIF22;KIF23;DNAH17;KIF20B;KIF2C;KIF4A;KIF15;CENPE;KIF24;KIFC1;KIF18A;KIF14;KIF18B;KIF20A;KIF11;KIF3B
DNA strand elongation involved in DNA replication (GO:0006271)	-0.584872	-1.51456	0.0570265	0.4581998741764037	19	18	POLD2;MCMDC2;GINS3;POLE3;GINS4;LIG3;GINS2;PCNA;MCM3;POLE;RFC3;RFC4;LIG1;MCM7;POLD3;MCM4;POLA1;GINS1	GINS3;POLE3;GINS4;LIG3;GINS2;PCNA;MCM3;POLE;RFC3;RFC4;LIG1;MCM7;POLD3;MCM4;POLA1;GINS1
nucleosome assembly (GO:0006334)	-0.497691	-1.53217	0.018867924528301886	0.46020517519319326	59	40	H2BU1;NAP1L1;MACROH2A1;H2BC5;ATRX;RBBP4;SOX9;NAA60;H2BC12;GRWD1;IPO4;NAP1L4;H2BC15;SART3;DAXX;BRD2;NPM1;ANP32B;CABIN1;H2BC11;HIRA;CHAF1B;HAT1;RSF1;SMARCA5;ASF1A;KAT6B;H3-3A;NASP;H2BC21;SPTY2D1;H2BC18;CHAF1A;ASF1B;H4-16;H3C1;UBN1;HMGB2;H2AX;PADI4	SPTY2D1;H2BC18;CHAF1A;ASF1B;H4-16;H3C1;UBN1;HMGB2;H2AX;PADI4
phosphatidylserine acyl-chain remodeling (GO:0036150)	0.5539598950116739	1.3676896349791483	0.11220472440944881	0.46036578114751303	23	16	PLA1A;PLA2G10;PLA2G2F;PLA2G4D;PLAAT3;LPCAT3;LPCAT4;OSBPL10;PLA2G4B;PLA2G4A;OSBPL5;PLA2G12A;MBOAT2;PLA2G4F;OSBPL8;MBOAT1	PLA1A;PLA2G10;PLA2G2F;PLA2G4D;PLAAT3;LPCAT3;LPCAT4;OSBPL10;PLA2G4B;PLA2G4A
regulation of cation channel activity (GO:2001257)	0.4118497007549002	1.3669974728331897	0.0643382	0.4611381274859112	90	65	FGF14;NOS1;SHISA7;KCNS2;ACTN2;MEF2C;MMP9;KCNS1;CACNG8;JPH2;FKBP1B;DAPK1;KCNE1;DLG2;KCNAB1;CACNB4;CAMK2B;PRKACA;MAPK8IP2;PTK2B;MINK1;KCNG1;HOMER1;SHISA8;GRIN1;LRRC7;CAPN1;FKBP1A;DLG4;CACNB3;CNIH3;ANK2;CTSS;ANK3;ITGB1;DLG1;JPH3;NLGN2;APP;CACNB1;CAMK2D;SHANK1;SELENON;CALM1;CALM2;HRC;JPH1;SLMAP;VAMP2;GRIN2B;KCNE5;CACNB2;DLG3;JSRP1;FGF11;NLGN1;CACNG7;PDE4D;EPO;HPCA;PRRT1;CNIH2;FGF13;GRIN2A;GRIA4	FGF14;NOS1;SHISA7;KCNS2;ACTN2;MEF2C;MMP9;KCNS1;CACNG8;JPH2;FKBP1B;DAPK1;KCNE1;DLG2;KCNAB1;CACNB4;CAMK2B;PRKACA;MAPK8IP2
single-stranded DNA binding (GO:0003697)	-0.42244	-1.53417	0.00454545	0.4617068767800952	98	95	SAMHD1;ERCC1;NABP1;STN1;SWSAP1;POLR2G;CTC1;TWNK;RADX;APTX;TDP2;REXO4;LONP1;PARK7;SUB1;POLR2H;MCMDC2;TOP1;PURB;PURA;RAD51AP2;HMCES;NABP2;TREX1;POLR2D;SPRTN;RPA1;POLR3C;FUBP3;WDR48;FBH1;XPC;RBBP8;PMS2;ERCC5;IGHMBP2;FUBP1;SSBP1;PCBP1;MAPT;PCBP2;SETMAR;WBP11;RAD23B;ERCC4;SSBP2;HSPD1;DHX36;MLH1;RAD52;RAD23A;NUP35;RTF1;SMC6;MCM9;CRY2;HROB;MCM5;TOP3A;POT1;FAM111A;RPA2;MCM3;DHX9;DDX11;RNF138;MCM2;MSH2;HN…	MCM3;DHX9;DDX11;RNF138;MCM2;MSH2;HNRNPU;HMGB1;RAD51B;MSH3;RBMS1;HNRNPA1;MCM7;RPA3;TDP1;NUCKS1;RAD51D;MCM4;MCM6;MCM8;BLM;RAD51;RAD51AP1;BRCA2;CDC45;POLA1;DMC1;NEIL3;MCM10;SHOC1;HMGB2;RPA4;MEIOB
mitotic spindle assembly (GO:0090307)	-0.482508	-1.51562	0.017543859649122806	0.462425	45	41	BCCIP;RAB11A;KIFC2;WRAP73;ARHGEF10;STAG2;CLASP1;ABRAXAS2;KIF2A;CCDC61;STAG1;AURKC;MISP;LSM14A;OFD1;CHEK2;SPICE1;CEP192;AAAS;KPNB1;CLASP2;TOGARAM2;RHOA;PIBF1;ABRAXAS1;SMC1A;ZNF207;RACGAP1;GOLGA2;SMC3;TOGARAM1;PRC1;MZT1;KIF23;TPX2;FLNA;KIF4A;KIFC1;AURKB;KIF11;KIF3B	ABRAXAS1;SMC1A;ZNF207;RACGAP1;GOLGA2;SMC3;TOGARAM1;PRC1;MZT1;KIF23;TPX2;FLNA;KIF4A;KIFC1;AURKB;KIF11;KIF3B
cytoskeleton-dependent cytokinesis (GO:0061640)	-0.43437	-1.51767	0.016985138004246284	0.4627945215516791	73	68	ROPN1B;SEPTIN11;BIN3;UNC119;RASA1;SEPTIN6;SEPTIN3;ROCK2;RHOC;SEPTIN5;MITD1;JTB;TTC19;SEPTIN8;SPIRE2;STAMBP;CECR2;ANK3;RTKN;IST1;SPAST;USP8;SEPTIN9;CHMP4B;ARL3;SEPTIN2;SNX33;VPS4A;SNX9;SEPTIN4;SPIRE1;TRIM36;EFHC1;NOX5;PDCD6IP;ROCK1;ALKBH4;APC;RAB35;RHOA;SEPTIN1;SON;CUL7;SEPTIN10;SEPTIN7;RHOB;BBS4;SNX18;RACGAP1;MYH10;TMEM250;DCTN3;PLK1;SPTBN1;CKAP2;KIF23;STMN1;KIF4A;INCENP;CIT;AURKB;CENPA;NUSAP1;EC…	TMEM250;DCTN3;PLK1;SPTBN1;CKAP2;KIF23;STMN1;KIF4A;INCENP;CIT;AURKB;CENPA;NUSAP1;ECT2;KIF20A;CEP55;ESPL1;ANLN
lymphocyte proliferation (GO:0046651)	0.5424672282605404	1.365331845403792	0.13465346534653466	0.4634315829635336	39	17	IFNA1;MEF2C;CD79A;FLT3;IFNE;RASGRP1;CD40;CD70;BCL2;CR2;HSPD1;CTPS1;ELF4;LMBR1L;PPP3CB;HELLS;MSN	IFNA1;MEF2C;CD79A;FLT3;IFNE
glutathione metabolic process (GO:0006749)	0.466817	1.3643302989867918	0.0690299	0.46398633982029824	44	33	GSTA2;DPEP1;GSS;OPLAH;GSTT2B;MGST2;GSTT2;CHAC1;ETHE1;GSTK1;CTNS;PARK7;GGT7;GCLC;G6PD;HAGH;GGT1;MMACHC;GPX1;CNDP2;GSTA1;GGCT;CHAC2;SOD1;GSTZ1;GSTM4;GSTP1;GSR;GLRX2;GSTM2;GSTA4;GGT5;GCLM	GSTA2;DPEP1;GSS;OPLAH;GSTT2B;MGST2;GSTT2;CHAC1;ETHE1;GSTK1;CTNS
positive regulation of cytokine-mediated signaling pathway (GO:0001961)	0.4709265747359911	1.365481528580301	0.1044776119402985	0.4642601784888332	37	32	PARP9;PARP14;NLRC5;EDN1;C1QTNF4;TSLP;IL7;TICAM2;GAS6;CASP4;AGPAT1;CXCR4;CSF1;TXK;AGPAT2;GFI1;RIPK1;ADAM17;UBE2K;AXL;MAVS;FADD;PRKN;HIF1A;TRIM44;CPNE1;HSPA1A;CD74;HSPA1B;TRIM6;LAPTM5;IRGM	PARP9;PARP14;NLRC5;EDN1;C1QTNF4;TSLP;IL7;TICAM2;GAS6
C21-steroid hormone metabolic process (GO:0008207)	0.5446646216720729	1.3646243458090819	0.126	0.46428565927917287	25	18	CYP17A1;DHRS9;TSPOAP1;FDXR;CYP46A1;HSD17B10;FDX2;AKR1B1;AKR1C3;TSPO;STARD3NL;STARD3;FDX1;STAR;CYP11A1;AKR1C1;AKR1C2;DHRS2	CYP17A1;DHRS9;TSPOAP1;FDXR;CYP46A1;HSD17B10;FDX2;AKR1B1
aminoacyl-tRNA ligase activity (GO:0004812)	0.4493025141899424	1.362280950823642	0.0807087	0.46605445693637876	39	38	YARS1;WARS1;CARS1;IARS1;FARSA;SARS1;GARS1;MARS2;HARS1;TARS1;QARS1;MARS1;EPRS1;KARS1;SARS2;NARS2;FARSB;YARS2;TARS3;CARS2;EARS2;WARS2;RARS1;AARS1;NARS1;HARS2;PARS2;TARS2;LARS2;IARS2;FARS2;VARS1;VARS2;DARS1;AARS2;RARS2;DARS2;LARS1	YARS1;WARS1;CARS1;IARS1;FARSA;SARS1;GARS1;MARS2;HARS1;TARS1;QARS1;MARS1;EPRS1;KARS1;SARS2;NARS2;FARSB;YARS2;TARS3;CARS2
intrinsic apoptotic signaling pathway in response to DNA damage (GO:0008630)	0.43381145848281794	1.3625598801532959	0.0897196	0.4665535186269093	52	48	IFI16;CIDEB;PML;BAK1;AEN;BOK;RPS27L;SFN;PHLDA3;TMEM109;HIC1;CDIP1;BAX;TP53;MCL1;HTRA2;BCL2L1;IKBKE;BCL2;MOAP1;EP300;CASP9;BAG6;BCL2L11;EPHA2;SIRT1;SNW1;DYRK2;ATM;TP73;CHEK2;CRIP1;ABL1;TOPORS;USP28;HIPK1;HIPK2;CASP2;MSH2;PRKDC;E2F1;BRCA1;BCL3;TNFRSF1B;MSH6;BCL2L2;DDIT4;FNIP2	IFI16;CIDEB;PML;BAK1;AEN;BOK;RPS27L;SFN;PHLDA3;TMEM109;HIC1;CDIP1;BAX
regulatory RNA binding (GO:0061980)	-0.494928	-1.52102	0.024242424242424242	0.46662271790901616	41	37	PNPT1;SOX2;ZC3H12A;AGO3;FMR1;ZC3H7B;DDX21;AGO1;RBM4;PIWIL4;TARBP2;TUT7;SPOUT1;AGO2;ELAVL1;RC3H1;RBM10;PUM2;ZNF346;ZC3H7A;PUM1;YBX1;LIN28A;TUT4;DICER1;HNRNPA2B1;DHX9;MATR3;FAM172A;ZC3H10;HNRNPA1;POU5F1;PIWIL2;AGO4;TLR9;TEX19;DND1	FAM172A;ZC3H10;HNRNPA1;POU5F1;PIWIL2;AGO4;TLR9;TEX19;DND1
regulation of G2/M transition of mitotic cell cycle (GO:0010389)	-0.396976	-1.51877	0.00445434	0.46682012895430214	150	141	PSMB9;PSME1;PSMB8;PSMD3;PSME2;PSMB10;AVEN;CCND1;PRKACA;RAB11A;HAUS7;TUBB4A;STOX1;PPP2R1A;HAUS4;SDCCAG8;NINL;VPS4B;DYNLL1;CLASP1;CEP164;PSMD9;TUBA1A;PSMF1;CSNK1E;HAUS2;RBX1;DYNC1I2;PSME3;FHL1;CEP41;PSMB5;ACTR1A;CSNK1D;SKP1;PSMA6;CEP70;PSMB3;PSMD5;DCTN2;PRKAR2B;PSMD8;PSMA5;PSMD10;CUL1;TUBA4A;PSMD14;PSMC4;PSMB7;MAPRE1;OFD1;DYNC1H1;CEP57;TUBG1;PSMC3;SFI1;PSMA3;PSMA4;CEP192;NEDD1;RAD51C;HAUS1;CEP76;PS…	CDC7;YWHAG;AKAP9;PSMD7;PSMD6;CEP250;ODF2;HSP90AA1;PAFAH1B1;PSMA1;PSMD12;PSMB6;CEP290;PSMC5;PSMC1;YWHAE;PSMC6;HAUS5;RCC2;NDE1;PSMB2;PSMD4;CDK1;CETN2;SSNA1;PSMD13;CKAP5;PSMD1;HAUS6;CNTRL;RAD51B;CCP110;TUBB;PSMD2;CCNB1;PCNT;DCTN3;HAUS8;ALMS1;PLK1;DBF4B;CEP78;CEP63;CDK5RAP2;CENPJ;CEP72;AURKA;CEP152;TUBB4B;PSMC2;HAUS3;PLK4;CEP135;TPX2;USP47;CDC25C;PSMD11;CDC25B;NEK2;DTL;KIF14;CDC25A;FBXO5;CENPF;HMMR;G…
peptidase inhibitor activity (GO:0030414)	0.49078327148479617	1.3627464611948605	0.0938086	0.4672966019196522	41	26	ITIH2;A2M;SLPI;TIMP1;AHSG;SERPIND1;SERPINB1;SPINK2;SPINT2;PSMF1;CSTB;CAST;PROS1;HRG;GPC3;CST3;RECK;UCHL5;TIMP2;USP14;TFPI;RENBP;SERPINF2;WFDC2;ITIH4;SIMC1	ITIH2;A2M;SLPI;TIMP1;AHSG;SERPIND1
regulation of transferase activity (GO:0051338)	0.5528641531437863	1.3608243928412072	0.13188976377952755	0.46749747203722636	18	16	LDB2;NLRC5;SPTSSB;PPP1R3F;PARP4;NABP2;BAG5;EMP2;LDB1;ATM;JMJD8;FEM1A;SMG6;FEM1B;HMBOX1;SLAMF8	LDB2;NLRC5;SPTSSB
Fc receptor mediated stimulatory signaling pathway (GO:0002431)	0.413604	1.360929283743881	0.0542056	0.4684059816854959	75	61	FGR;NR4A3;FCER1G;FCGR2A;BLK;FYN;WIPF3;NCKAP1L;CYFIP2;WAS;DOCK1;VAV1;PLCG2;PIK3R2;YES1;PLCG1;LYN;WASF2;ARPC1B;SYK;PRKCE;ARPC2;MAPK3;CYFIP1;NCKAP1;BAIAP2;ARPC1A;MYO10;PAK1;WASL;MYO1C;ARPC5;ACTR3;VAV2;RAC1;ACTB;PRKCD;SRC;NCK1;ABI1;CRK;PIK3CB;ARPC3;ACTR2;PIK3CA;ARPC4;WIPF2;NCKIPSD;ABL1;CDC42;PTK2;PLD2;BRK1;HSP90AA1;ELMO2;GRB2;MAPK1;LIMK1;PLA2G6;PIK3R1;MYO1G	FGR;NR4A3;FCER1G;FCGR2A;BLK;FYN;WIPF3;NCKAP1L;CYFIP2;WAS;DOCK1;VAV1
O-glycan processing (GO:0016266)	0.4266131571348725	1.3600730742815939	0.0745698	0.46850050043155217	62	50	GCNT4;MUC19;MUC13;C1GALT1C1L;CHST4;GALNT13;GALNT5;ST6GALNAC4;ST3GAL4;GALNT3;GALNT14;B3GNT7;GALNT4;ST3GAL1;MUC3A;ST6GALNAC2;GALNT6;POFUT1;C1GALT1C1;GALNT2;GALNT7;GALNT11;GALNT1;MUC20;MUC4;B4GALT5;GALNT12;B3GNT2;MUC2;MUC5B;MUC6;GCNT1;GXYLT2;C1GALT1;B3GNT4;B3GNT3;GCNT3;GXYLT1;MUC1;GALNT10;MUC16;POMGNT1;B3GNT5;XXYLT1;ST3GAL2;MUC12;ST6GAL1;B3GNT8;GALNT9;ST3GAL3	GCNT4;MUC19;MUC13;C1GALT1C1L;CHST4;GALNT13;GALNT5
translational elongation (GO:0006414)	0.3784970984016734	1.3574621566802796	0.039548	0.47447456382810754	105	103	EEF1A2;MRPL51;MRPL23;EEFSEC;MRPS9;MRPL55;MRPL27;EEF1B2;MRPL44;EEF1D;MTRES1;MRPL2;OXA1L;MRPL28;MRPS2;MRPL4;MRPS15;MRPS31;MRPL40;MRPS24;TUFM;MRPS33;MRPL32;MRPL22;MRPL1;MRPL58;MRPL21;MRPS12;MRPS10;MRPL9;MRPS18A;MRPS17;MRPL12;MRPS23;GTPBP2;MRPL38;MRPL35;MRPL54;MRPL47;EEF2K;MRPS7;MRPL10;MRPS18C;GFM2;MRPS28;AURKAIP1;GFM1;PTCD3;MRPL52;MRPL15;MRPS36;MRPL37;MRPS5;MRPL45;MRPL41;MRPL50;MRPL42;MRPS22;MRPL49;…	EEF1A2;MRPL51;MRPL23;EEFSEC;MRPS9;MRPL55;MRPL27;EEF1B2;MRPL44;EEF1D;MTRES1;MRPL2;OXA1L;MRPL28;MRPS2;MRPL4;MRPS15;MRPS31;MRPL40;MRPS24;TUFM;MRPS33;MRPL32;MRPL22;MRPL1;MRPL58;MRPL21;MRPS12;MRPS10;MRPL9;MRPS18A;MRPS17;MRPL12;MRPS23;GTPBP2;MRPL38;MRPL35;MRPL54;MRPL47;EEF2K;MRPS7;MRPL10;MRPS18C;GFM2;MRPS28;AURKAIP1;GFM1;PTCD3;MRPL52;MRPL15;MRPS36;MRPL37;MRPS5;MRPL45;MRPL41;MRPL50;MRPL42;MRPS22;MRPL49;…
adenylate cyclase-activating G protein-coupled receptor signaling pathway (GO:0007189)	0.4103356973659847	1.3563928488009953	0.0723562	0.47625643590774397	119	62	ADGRE1;PTHLH;S1PR4;ADRA1D;CALCB;ADGRD2;ADRA2B;ADRB1;ADGRG5;PTGER3;ADGRB2;PTGER2;ADRB2;ADRA1B;LPAR3;ADCY7;GPR4;S1PR1;ADGRG1;GPR3;ADCY6;GNAL;ADGRB1;RAMP1;CALCRL;S1PR2;ADGRE2;ADCY9;LPAR2;ADCY3;ADCY5;ADRA2A;RAPGEF2;GNG2;CRHR1;PTGER4;ABCA1;ADORA2A;S1PR5;ADRA2C;LPAR1;ADGRL1;PTH1R;ADGRE5;GNAS;TBXA2R;MC1R;LGR4;GNAQ;GPR161;GNA13;ADGRD1;GPER1;CALCR;ADGRG2;ADGRG6;GNB1;ADCY4;ADM;UCN2;DRD1;DRD2	ADGRE1;PTHLH;S1PR4;ADRA1D;CALCB;ADGRD2;ADRA2B;ADRB1;ADGRG5;PTGER3;ADGRB2;PTGER2;ADRB2;ADRA1B;LPAR3;ADCY7;GPR4;S1PR1;ADGRG1;GPR3;ADCY6
transmembrane receptor protein tyrosine kinase signaling pathway (GO:0007169)	0.3257986393837997	1.3548310577002611	0.00844595	0.4781813757458704	405	342	NCF2;FGR;NR4A3;FGF7;ANGPTL1;NRP2;CSF1R;HPN;FLT4;KIT;NRG1;IL31RA;RASGRP4;NCF4;SULF2;EFNA5;FOXC2;MMP9;NTRK2;FLT3;BLNK;AP2M1;GRB7;TIE1;EPHA8;ITGB3;BLK;GDF15;DDR1;MET;ZNF106;EPHB1;EPHA1;AKT2;FYN;SORBS1;STAT3;ADRB2;CAV2;CD8A;AP2S1;CHN1;BCAR3;CBL;BDKRB2;FGFBP1;SH2D2A;ATP6V0D1;KALRN;NGFR;ATP6V0B;HAP1;CSH2;NEDD9;GRB10;AP2A1;NCKAP1L;PXN;CASS4;GPLD1;RET;COL4A2;GAB1;CYFIP2;PRKD2;ZAP70;DDR2;PGF;ATP6V1C1;ATP6…	NCF2;FGR;NR4A3;FGF7;ANGPTL1;NRP2;CSF1R;HPN;FLT4;KIT;NRG1;IL31RA;RASGRP4;NCF4;SULF2;EFNA5;FOXC2;MMP9;NTRK2;FLT3;BLNK;AP2M1;GRB7;TIE1;EPHA8;ITGB3;BLK;GDF15;DDR1;MET;ZNF106;EPHB1;EPHA1;AKT2;FYN;SORBS1;STAT3;ADRB2;CAV2;CD8A;AP2S1;CHN1;BCAR3;CBL;BDKRB2;FGFBP1;SH2D2A;ATP6V0D1;KALRN;NGFR;ATP6V0B;HAP1;CSH2;NEDD9;GRB10;AP2A1;NCKAP1L;PXN;CASS4;GPLD1;RET;COL4A2;GAB1;CYFIP2;PRKD2;ZAP70;DDR2;PGF;ATP6V1C1;ATP6…
regulation of epidermal growth factor receptor signaling pathway (GO:0042058)	0.4166330662178058	1.355069232323051	0.0847784	0.47872894816803513	68	61	IFI6;CEACAM1;AREG;ERRFI1;MMP9;PLAUR;BTC;EREG;BCAR3;CBL;HAP1;RHBDF2;ITGA1;DUSP3;HBEGF;CBLC;SH3KBP1;PTPN3;MVB12A;ARAP1;HIP1R;NEU3;MVP;RHBDF1;PTPN12;SPRY1;TGFA;AKT1;HGS;DAB2IP;MVB12B;DGKD;TSG101;PTPRJ;RNF126;EPS15;EPN1;SHKBP1;EPGN;EGFR;STAM2;EPS15L1;RNF115;PTK6;EGF;SPRY2;STAM;HIP1;CDC42;AFAP1L2;ZFYVE28;FER;ARHGEF7;DOK1;GPER1;CCDC88A;GRB2;PTPN2;NUP62;WDR54;CNOT9	IFI6;CEACAM1;AREG;ERRFI1;MMP9;PLAUR;BTC;EREG;BCAR3;CBL
negative regulation of smoothened signaling pathway (GO:0045879)	-0.56217	-1.50645	0.056016597510373446	0.47989578406647554	24	21	PTCH2;RACK1;ULK3;GPC3;SUFU;ENPP1;TULP3;MGRN1;PTCH1;MEGF8;KCTD21;HERC4;KIF7;BTRC;GPR161;GLIS2;VCP;IFT122;MOSMO;KCTD6;HHIP	KCTD21;HERC4;KIF7;BTRC;GPR161;GLIS2;VCP;IFT122;MOSMO;KCTD6;HHIP
regulation of heart rate by cardiac conduction (GO:0086091)	0.4694289951248431	1.349851820427538	0.12287334593572778	0.48009866476178487	40	31	CACNA1D;KCNJ2;SCN3B;KCND3;KCNQ1;CACNA2D1;KCNE1;SCN4B;CAV1;SCN1B;TRPM4;KCNJ5;DSP;JUP;ANK2;BIN1;DSG2;KCNH2;SCN5A;CAMK2D;PKP2;ISL1;HCN4;KCNE5;CACNB2;DSC2;AKAP9;YWHAE;CACNA1C;CACNA1G;SCN2B	CACNA1D;KCNJ2;SCN3B;KCND3;KCNQ1;CACNA2D1;KCNE1;SCN4B;CAV1
flavin adenine dinucleotide binding (GO:0050660)	0.4332815890240283	1.3512831524371238	0.0909091	0.4808687446126019	56	49	DDO;AOX1;NOS1;XDH;CYB5R2;ACOXL;AIFM1;GCDH;CYB5R3;SQOR;STEAP4;ACOX3;GFER;LDHD;NOS3;ETFDH;PRODH;KDM1B;ACOX1;QSOX1;DPYD;SDHA;MTO1;MICAL1;DLD;MMACHC;MICAL2;KDM1A;AGPS;CYB5R1;MICAL3;ILVBL;POR;FOXRED2;NQO2;PPOX;NOX5;ACOX2;SQLE;GSR;ETFA;MTRR;NDOR1;AIFM2;ACADVL;CRY2;MTHFR;CRY1;CYBB	DDO;AOX1;NOS1;XDH;CYB5R2;ACOXL;AIFM1;GCDH;CYB5R3;SQOR;STEAP4;ACOX3
ceramide metabolic process (GO:0006672)	0.4302768862302163	1.3529243641471944	0.0851852	0.4810161273750534	56	50	SPTSSB;FUT3;ACER2;SPTLC2;GBA;ABCA12;SMPD2;PLPP2;ASAH2B;ASAH1;CERS2;ALOXE3;CLN6;CERS4;PLPP3;PPP2R1A;PLA2G15;FA2H;DEGS2;ST6GALNAC3;ASAH2;ACER3;SMPD1;ABCA2;CERS5;ORMDL1;PNPLA1;SGMS2;CERS6;ORMDL3;CYP4F22;CERS1;NSMAF;SPTLC3;ST6GALNAC6;ORMDL2;SAMD8;SMPD4;PLPP1;SPTSSA;AGK;DEGS1;SPTLC1;PPP2CA;SGMS1;TLCD3B;ALOX12B;SGPL1;CLN8;CERK	SPTSSB;FUT3;ACER2;SPTLC2;GBA;ABCA12;SMPD2;PLPP2;ASAH2B;ASAH1;CERS2;ALOXE3;CLN6;CERS4;PLPP3;PPP2R1A;PLA2G15;FA2H;DEGS2;ST6GALNAC3;ASAH2;ACER3
C-type lectin receptor signaling pathway	0.38589112407938353	1.3499421126554476	0.052930056710775046	0.4810273861841724	105	83	STAT1;IRF9;EGR3;PTGS2;FCER1G;PLK3;EGR2;STAT2;MAPK10;IL17D;AKT2;IL23A;IL12A;MALT1;ITPR2;NFKB2;PLCG2;IRF1;MDM2;PIK3R2;PIK3R3;RELB;CASP8;ITPR1;KSR1;IKBKE;IKBKB;SYK;RELA;MRAS;MAPK13;MAPKAPK2;MAPK3;AKT1;MAPK14;KRAS;ITPR3;AKT3;HRAS;BCL10;PPP3CC;NFATC2;PAK1;NFATC3;NFATC1;NFKBIA;PPP3CA;PRKCD;SRC;CHUK;CALM1;RAF1;CALM2;RRAS;IKBKG;MAPK9;PTPN11;PIK3CB;JUN;PIK3CA;NFKB1;MAP3K14;PPP3R1;CYLD;NFATC4;RHOA;MAPK11;A…	STAT1;IRF9;EGR3;PTGS2;FCER1G;PLK3;EGR2;STAT2;MAPK10;IL17D;AKT2
regulation of transport (GO:0051049)	0.46823001381092477	1.351649613282026	0.10597302504816955	0.4810800744439491	38	31	MYO6;ICA1L;SNCA;CDK5;ICA1;RAB25;ARL6IP5;SCFD1;YRDC;GAPVD1;RAB11A;USP6;TMEM102;CLDN3;WWC1;FES;REEP6;POFUT2;ACTB;NRP1;PINK1;PRKN;MBTPS1;DNAJA1;REEP5;MUL1;VAMP2;EPB41;DISP3;LEPR;RSC1A1	MYO6;ICA1L;SNCA;CDK5;ICA1;RAB25;ARL6IP5;SCFD1;YRDC;GAPVD1;RAB11A;USP6;TMEM102;CLDN3;WWC1;FES;REEP6
Phagosome	0.36734012112016046	1.3503340919899798	0.0371058	0.4811561018187768	153	115	NCF2;NOS1;TUBB8;HLA-DPA1;HLA-F;NCF4;TAP1;FCGR2A;HLA-DOB;HLA-DRB1;TAP2;ITGB3;HLA-E;TUBA8;HLA-C;HLA-B;ITGA2;ATP6V0D1;ATP6V0B;TUBB2A;HLA-DPB1;THBS4;SEC61B;ATP6V1C1;SEC61A1;ATP6V0C;CTSL;ITGAM;THBS2;PLA2R1;ATP6V0A2;HLA-A;ATP6AP1;TUBA3D;ATP6V0A1;STX18;ATP6V0E1;TUBB4A;ATP6V1F;SCARB1;RILP;CANX;ATP6V1A;CALR;ATP6V1H;CYBA;ATP6V0A4;TUBB6;TUBB2B;SEC61G;TUBA1A;HLA-DMA;ATP6V1C2;HLA-DMB;CTSS;RAB5B;MRC2;DYNC1I2;I…	NCF2;NOS1;TUBB8;HLA-DPA1;HLA-F;NCF4;TAP1;FCGR2A;HLA-DOB;HLA-DRB1;TAP2;ITGB3;HLA-E;TUBA8;HLA-C;HLA-B;ITGA2;ATP6V0D1;ATP6V0B;TUBB2A;HLA-DPB1;THBS4;SEC61B;ATP6V1C1;SEC61A1;ATP6V0C;CTSL;ITGAM;THBS2;PLA2R1;ATP6V0A2;HLA-A;ATP6AP1;TUBA3D;ATP6V0A1;STX18;ATP6V0E1;TUBB4A;ATP6V1F;SCARB1;RILP
7-methylguanosine RNA capping (GO:0009452)	0.47074718745116306	1.345685130369685	0.10444874274661509	0.4814138370829034	33	32	CMTR1;CDK7;POLR2G;GTF2H1;SUPT5H;ERCC3;GTF2F1;POLR2I;POLR2H;NCBP2;CCNH;ERCC2;GTF2F2;MNAT1;RAMAC;POLR2K;POLR2F;POLR2D;POLR2C;POLR2L;GTF2H2;POLR2A;CMTR2;POLR2B;GTF2H5;GTF2H3;RNMT;POLR2J;GTF2H4;POLR2E;RNGTT;NCBP1	CMTR1;CDK7;POLR2G;GTF2H1;SUPT5H;ERCC3;GTF2F1;POLR2I;POLR2H;NCBP2;CCNH;ERCC2;GTF2F2;MNAT1;RAMAC;POLR2K;POLR2F
mitochondrial translation (GO:0032543)	0.37324869834223934	1.3451761546752592	0.044722719141323794	0.48156313317289307	106	105	MRPL51;MRPL23;MRPS9;MRPL55;HARS1;MRPL27;MRPL44;MRPL2;OXA1L;MRPL28;MRPS2;MRPL4;MRPS15;MRPS31;MRPL40;MRPS24;TUFM;MRRF;MRPS33;MRPL32;MRPL22;MRPL1;MRPL58;MRPL21;QRSL1;MRPS12;MTRF1;MRPS10;MRPL9;MRPS18A;MRPS17;GATB;MRPL12;MRPS23;MRPL38;MRPL35;MRPL54;MRPL47;MRPS7;MRPL10;MRPS18C;MTIF3;GFM2;MRPS28;NDUFA7;AURKAIP1;GFM1;PTCD3;MRPL52;MRPL15;EARS2;MRPS36;MRPL37;MRPS5;MRPL45;MRPL41;MRPL50;MRPL42;MRPS22;MRPL49;…	MRPL51;MRPL23;MRPS9;MRPL55;HARS1;MRPL27;MRPL44;MRPL2;OXA1L;MRPL28;MRPS2;MRPL4;MRPS15;MRPS31;MRPL40;MRPS24;TUFM;MRRF;MRPS33;MRPL32;MRPL22;MRPL1;MRPL58;MRPL21;QRSL1;MRPS12;MTRF1;MRPS10;MRPL9;MRPS18A;MRPS17;GATB;MRPL12;MRPS23;MRPL38;MRPL35;MRPL54;MRPL47;MRPS7;MRPL10;MRPS18C;MTIF3;GFM2;MRPS28;NDUFA7;AURKAIP1;GFM1;PTCD3;MRPL52;MRPL15;EARS2;MRPS36;MRPL37;MRPS5;MRPL45;MRPL41;MRPL50;MRPL42;MRPS22;MRPL49;…
regulation of autophagy (GO:0010506)	0.3370176770647314	1.3459719916862614	0.010676156583629894	0.4817660733243383	232	214	LAMP3;IFI16;NUPR1;HTR2B;MEFV;TRIM22;TRIM34;TRIM21;TRIM14;GPR137B;MAGEA6;HAX1;TRIM5;TRIM38;ACER2;BOK;MET;TICAM1;DAPK1;GPR137;STAT3;RRAGB;PLK2;EEF1A2;OPTN;ATP6V0D1;GBA;DRAM1;CDK5;ATP6V0B;TRIM8;TP53INP1;ZC3H12A;FOXO3;TPCN2;ATP6V1C1;ATP6V0C;OSBPL7;IL10RA;DAP;LAMTOR4;SIRT2;VPS26B;PRKACA;ATP6V0A2;FZD5;EXOC7;NEDD4;TRIM27;ATP6V0A1;TRIB3;ATP6V0E1;MCL1;MAGEA3;PIP4K2C;TRIML2;TLK2;HTRA2;ATP13A2;PIK3R2;ATP6V1…	LAMP3;IFI16;NUPR1;HTR2B;MEFV;TRIM22;TRIM34;TRIM21;TRIM14;GPR137B;MAGEA6;HAX1;TRIM5;TRIM38;ACER2;BOK;MET;TICAM1;DAPK1;GPR137;STAT3;RRAGB;PLK2;EEF1A2;OPTN;ATP6V0D1;GBA;DRAM1;CDK5;ATP6V0B;TRIM8;TP53INP1;ZC3H12A;FOXO3;TPCN2;ATP6V1C1;ATP6V0C;OSBPL7;IL10RA;DAP;LAMTOR4;SIRT2;VPS26B;PRKACA;ATP6V0A2
maturation of SSU-rRNA from tricistronic rRNA transcript (SSU-rRNA, 5.8S rRNA, LSU-rRNA) (GO:0000462)	0.4694359905904517	1.3530716353994503	0.11605415860735009	0.48178023789027274	31	29	NGDN;UTP3;RPP40;DHX37;UTP6;HEATR1;NOP9;RRS1;RPS19;UTP20;UTP4;RPS21;PWP2;RPS8;ABT1;DCAF13;WDR46;NOP14;RPS16;RPS14;TSR1;TBL3;RRP36;MRPS11;KRI1;NOL10;TSR2;HELB;BMS1	NGDN;UTP3;RPP40;DHX37;UTP6;HEATR1;NOP9;RRS1;RPS19;UTP20;UTP4;RPS21;PWP2;RPS8;ABT1;DCAF13;WDR46;NOP14;RPS16;RPS14;TSR1
regulation of proteasomal protein catabolic process (GO:0061136)	0.4273363966721826	1.3446725965334667	0.096475	0.48184426314998957	55	49	LAMP3;NUPR1;PSME1;DESI1;PSME2;OSBPL7;PRKACA;FMR1;PRKCG;USP19;GABARAPL2;GNA12;RHBDF1;ARAF;PSMF1;OPHN1;PSME3;DNAAF4;DAB2IP;DDRGK1;F8A1;GPX1;UFL1;PINK1;COMMD1;MARCHF7;PRKN;PKD1;PSMD14;GLMN;RAD23B;UBQLN4;PSME3IP1;PSMC3;ALAD;TMF1;RAD23A;UBB;UCHL5;FBXW7;BAG2;USP14;PSMC5;PSMC6;NUDT15;XPO1;PSMC2;APOE;TMTC3	LAMP3;NUPR1;PSME1;DESI1;PSME2
ventricular cardiac muscle tissue morphogenesis (GO:0055010)	0.4915830767817356	1.3504864867847395	0.11538461538461539	0.48195163595901974	35	27	LRP2;NOG;MYBPC3;NRG1;SMAD7;TGFB1;HAND1;DLL4;ENG;FGFR2;TNNT2;DSP;FKBP1A;MYL2;TNNC1;NOTCH1;TPM1;TGFB2;PKP2;ISL1;TNNI3;SMAD4;RBPJ;TGFBR3;BMPR1A;TGFBR1;ZFPM2	LRP2;NOG;MYBPC3;NRG1;SMAD7;TGFB1;HAND1
TRIF-dependent toll-like receptor signaling pathway (GO:0035666)	0.4886357063326276	1.3441492099868027	0.12570356472795496	0.4822185000292867	31	27	IRF7;TLR3;TICAM2;BIRC3;TICAM1;TANK;CD40;TRAF3;CASP8;UBA52;IKBKE;IKBKB;RIPK1;RPS27A;IRF3;TBK1;CHUK;FADD;IKBKG;BIRC2;UBE2D1;UBB;UBC;UBE2D3;UBE2D2;TLR6;CD14	IRF7;TLR3;TICAM2;BIRC3;TICAM1
muscle cell development (GO:0055001)	0.512362	1.3516550144768709	0.11969111969111969	0.4822729043937905	34	22	ALPK2;HEY2;NEB;SDC1;NRAP;ENG;ALPK3;TCAP;TTN;FER1L5;DYSF;CHRNB1;ANK2;BIN1;MYOF;KDM1A;EFEMP2;NEBL;VEGFA;CXADR;MYH11;HES1	ALPK2;HEY2;NEB;SDC1;NRAP;ENG;ALPK3;TCAP;TTN;FER1L5
mesenchymal cell differentiation (GO:0048762)	0.44036034014662867	1.346049308497052	0.0855513	0.4827031479130714	52	44	HTR2B;NOG;BMP2;HEY2;WNT4;MEF2C;SNAI2;HMGA2;TGFB1;BMP7;NOTCH4;LRP6;ENG;FGFR2;ROCK2;SOX9;HEYL;AKNA;SNAI1;NOTCH1;TGFB2;DLG5;HIF1A;TRIM28;CTNNB1;ISL1;TGFBR3L;FGFR1;DDX5;ROCK1;DDX17;LOXL3;HNRNPAB;FOXC1;S100A4;CUL7;LOXL2;RBPJ;TGFBR3;TGFBR1;FBXL17;GSK3B;LIMS1;FAM83D	HTR2B;NOG;BMP2;HEY2;WNT4;MEF2C;SNAI2;HMGA2;TGFB1;BMP7;NOTCH4;LRP6
protein serine/threonine kinase activator activity (GO:0043539)	-0.491304	-1.50155	0.023668639053254437	0.4828239147538712	38	34	MAP2K2;PARP16;RICTOR;MLST8;CCNK;CAB39L;DDX3X;CKS1B;CCNT1;MAP2K1;CALM1;CALM2;TAOK1;STRADA;CDK5R2;SPRY2;MTCP1;DBF4;CAB39;IGF2;CCNT2;ALS2;CDK5R1;ETAA1;FAM20A;IQGAP1;CKS2;CCNB1;STK4;DBF4B;CALM3;INCENP;STK3;IRGM	MTCP1;DBF4;CAB39;IGF2;CCNT2;ALS2;CDK5R1;ETAA1;FAM20A;IQGAP1;CKS2;CCNB1;STK4;DBF4B;CALM3;INCENP;STK3;IRGM
protein targeting to mitochondrion (GO:0006626)	0.42196047918354906	1.3516920217525081	0.0773694	0.4833892553269352	56	54	TIMM17A;MIPEP;SAMM50;DNAJC15;MFN2;SLC25A6;TIMM44;AIFM1;NDUFA13;BCAP31;TOMM20;AIP;TOMM22;MFF;TOMM7;TOMM40L;TIMM13;DNAJC19;GRPEL1;PAM16;MGARP;TIMM8A;TIMM8B;TIMM23B;TIMM50;HSPA4;IMMP2L;TIMM9;PMPCB;TSPO;ROMO1;FIS1;DNLZ;TIMM10;TOMM40;TOMM5;PITRM1;TIMM17B;PMPCA;TIMM23;FBXO7;IMMP1L;TOMM70;TIMM10B;TOMM34;TIMM22;HSPD1;AGK;TIMM21;CHCHD4;HSP90AA1;GRPEL2;TIMM29;GDAP1	TIMM17A;MIPEP;SAMM50;DNAJC15;MFN2;SLC25A6;TIMM44;AIFM1;NDUFA13;BCAP31;TOMM20;AIP;TOMM22;MFF;TOMM7;TOMM40L;TIMM13;DNAJC19;GRPEL1;PAM16;MGARP;TIMM8A;TIMM8B;TIMM23B;TIMM50;HSPA4;IMMP2L;TIMM9;PMPCB;TSPO
regulation of interleukin-17 production (GO:0032660)	0.5251555523001002	1.3461044774400375	0.152344	0.48372782193928404	34	20	MYD88;RFTN1;SPHK1;IL18;TGFB1;IL15;IL23A;NCKAP1L;IL12A;VSIR;PHB;NOD2;DDIT3;PRKCQ;ZBTB7B;PRNP;TNFSF4;SLC7A5;CARD9;FOXP3	MYD88;RFTN1;SPHK1;IL18;TGFB1;IL15;IL23A;NCKAP1L;IL12A;VSIR
mitochondrial translational termination (GO:0070126)	0.3798423085343274	1.3472742013630348	0.062385321100917435	0.4839874778568814	90	89	MRPL51;MRPL23;MRPS9;MRPL55;MRPL27;MRPL44;MRPL2;OXA1L;MRPL28;MRPS2;MRPL4;MRPS15;MRPS31;MRPL40;MRPS24;MRRF;MRPS33;MRPL32;MRPL22;MRPL1;MRPL58;MRPL21;MRPS12;MTRF1;MRPS10;MRPL9;MRPS18A;MRPS17;MRPL12;MRPS23;MRPL38;MRPL35;MRPL54;MRPL47;MRPS7;MRPL10;MRPS18C;GFM2;MRPS28;AURKAIP1;PTCD3;MRPL52;MRPL15;MRPS36;MRPL37;MRPS5;MRPL45;MRPL41;MRPL50;MRPL42;MRPS22;MRPL49;MRPS18B;MRPL20;MRPL3;MRPL18;MRPL36;MRPL48;MRPS…	MRPL51;MRPL23;MRPS9;MRPL55;MRPL27;MRPL44;MRPL2;OXA1L;MRPL28;MRPS2;MRPL4;MRPS15;MRPS31;MRPL40;MRPS24;MRRF;MRPS33;MRPL32;MRPL22;MRPL1;MRPL58;MRPL21;MRPS12;MTRF1;MRPS10;MRPL9;MRPS18A;MRPS17;MRPL12;MRPS23;MRPL38;MRPL35;MRPL54;MRPL47;MRPS7;MRPL10;MRPS18C;GFM2;MRPS28;AURKAIP1;PTCD3;MRPL52;MRPL15;MRPS36;MRPL37;MRPS5;MRPL45;MRPL41;MRPL50;MRPL42;MRPS22;MRPL49;MRPS18B;MRPL20;MRPL3;MRPL18;MRPL36;MRPL48;MRPS…
phosphatidylinositol phosphate binding (GO:1901981)	0.382534	1.3480628939906754	0.0642722	0.48407324842313487	103	92	CLVS1;DAPP1;PLEKHA4;RUBCNL;RUFY4;NCF4;PLEKHN1;ARHGAP9;PLEKHA8;JPH2;WDR45;PHLDA3;ANXA8;DENND1C;ARFIP2;VEPH1;ADAP2;DENND1A;ARAP2;SNX27;SNX11;ZFYVE16;WDR45B;LANCL2;PLA2G4A;PLEKHF1;GSDMD;RNF34;PLEKHA5;FCHSD2;ARAP1;HIP1R;WIPI1;BBS5;OGT;ATG2A;CERT1;DENND1B;WASHC2C;FERMT2;AKT1;OSBPL5;TECPR1;LAPTM4B;PLEKHA3;DAB2IP;MYO10;RUBCN;SNX24;ZFYVE1;PLEKHB2;SNX3;SNX12;MAPKAP1;ATG2B;TTPAL;MAPT;OSBP;COMMD1;PARD3;ZFYV…	CLVS1;DAPP1;PLEKHA4;RUBCNL;RUFY4;NCF4;PLEKHN1;ARHGAP9;PLEKHA8;JPH2;WDR45;PHLDA3;ANXA8;DENND1C;ARFIP2;VEPH1;ADAP2;DENND1A;ARAP2;SNX27;SNX11;ZFYVE16;WDR45B;LANCL2
Herpes simplex virus 1 infection	0.3243066530086754	1.346310449424415	0.013651877133105802	0.48430279493070894	499	372	OAS1;OAS2;IRF7;CCL5;DDX58;IFIH1;OAS3;BST2;STAT1;IRF9;SP100;NXF3;EIF2AK2;TLR3;HLA-DPA1;HLA-F;IFNGR1;IFNA1;PML;MYD88;TAP1;ZNF454;ZNF404;STAT2;HLA-DOB;FAS;HLA-DRB1;TAP2;ITGB3;BAK1;HLA-E;HLA-C;ZNF155;BIRC3;ZNF671;AKT2;TICAM1;HLA-B;ZFP69;ZNF468;B2M;BAX;ZFP69B;HLA-DPB1;ZNF30;ZNF705E;PDIA3;ZNF561;IL12A;ZNF816;ZNF226;TRAF6;TP53;ZNF320;ZNF763;ZNF234;HLA-A;EIF2B2;ZNF221;C5;ZNF641;ZNF169;NECTIN1;ZNF426;ZNF6…	OAS1;OAS2;IRF7;CCL5;DDX58;IFIH1;OAS3;BST2;STAT1;IRF9;SP100;NXF3;EIF2AK2;TLR3;HLA-DPA1;HLA-F;IFNGR1;IFNA1;PML;MYD88;TAP1;ZNF454;ZNF404;STAT2;HLA-DOB;FAS;HLA-DRB1;TAP2;ITGB3;BAK1;HLA-E;HLA-C;ZNF155;BIRC3;ZNF671;AKT2;TICAM1;HLA-B
regulation of immune effector process (GO:0002697)	0.4605378227393495	1.341513142794135	0.11133603238866396	0.48502621693620146	54	31	CFB;CFH;CFHR1;HLA-DRB1;CD19;C2;C8G;C5AR2;SUSD4;CD55;C5;CD81;PHB2;C1QBP;C4A;SERPING1;C1S;PROS1;CD46;CD59;C3AR1;CR2;C1R;CFI;CFP;C4B;CLU;HLA-DRA;C3;C5AR1;IRF4	CFB;CFH;CFHR1;HLA-DRB1;CD19;C2;C8G
cellular response to interleukin-1 (GO:0071347)	0.3711394448804104	1.3473064034622728	0.033928571428571426	0.48506082681587787	156	121	CCL5;IL1R2;GBP1;IL1RN;PSMB9;IRAK3;MYD88;PSME1;GBP3;PSMB8;PSMD3;PSME2;HYAL1;IL1A;PSMB10;ADAMTS7;MAP3K8;ZC3H12A;TANK;TRAF6;EGR1;RPS6KA4;HYAL2;NKX3-1;IL1RAP;CD40;IL1R1;RIPK2;PELI1;IRAK2;IRAK4;SOX9;SIRPA;UBA52;IKBKB;TOLLIP;CD47;GBP2;RELA;TAB1;PSMD9;PSMF1;RPS6KA5;MAPK13;NOD2;UBE2N;MAPK3;RPS27A;RBX1;TNIP2;TAB3;PSME3;PSMB5;DAB2IP;SKP1;PSMA6;CACTIN;PELI3;NFKBIA;CXCL8;PSMB3;PSMD5;RC3H1;CHUK;PSMD8;PSMA5;PS…	CCL5;IL1R2;GBP1;IL1RN;PSMB9;IRAK3;MYD88;PSME1;GBP3;PSMB8;PSMD3;PSME2;HYAL1;IL1A;PSMB10;ADAMTS7;MAP3K8
regulation of vascular endothelial growth factor production (GO:0010574)	0.5113955923858624	1.3463932613930074	0.1329479768786127	0.4852272346251807	28	20	PTGS2;FLT4;SULF2;CCBE1;NODAL;TGFB1;IL1A;SARS1;C5;ATF4;HPSE;HIF1A;IL6ST;ISL1;EIF2AK3;ARNT;RORA;BRCA1;CYP1B1;C3	PTGS2;FLT4;SULF2;CCBE1;NODAL;TGFB1;IL1A
epithelial to mesenchymal transition (GO:0001837)	0.44957518315854295	1.3426494082506943	0.10909090909090909	0.4852669859929337	48	42	HEY1;NOG;BMP2;HEY2;WNT4;SNAI2;EOMES;HMGA2;TGFB1;BMP7;NOTCH4;OLFM1;ENG;ROCK2;SOX9;HEYL;AKNA;SNAI1;NOTCH1;TGFB2;DLG5;HIF1A;TRIM28;CTNNB1;TGFBR3L;TASOR;FGFR1;DDX5;ROCK1;DDX17;LOXL3;HNRNPAB;S100A4;CUL7;TBX3;LOXL2;RBPJ;TGFBR3;TGFBR1;GSK3B;LIMS1;FAM83D	HEY1;NOG;BMP2;HEY2;WNT4;SNAI2;EOMES;HMGA2;TGFB1;BMP7;NOTCH4;OLFM1
diol metabolic process (GO:0034311)	0.5158621843842425	1.3408104446260356	0.11045364891518737	0.48582718502983663	20	19	SPHK1;PLPP2;GCH1;PRKG2;SGPP1;PLPP3;SGPP2;SPR;DEGS2;ASAH2;NOS3;NAAA;AKT1;PTS;SPHK2;GCHFR;CALM1;PLPP1;HSP90AA1	SPHK1;PLPP2;GCH1;PRKG2;SGPP1;PLPP3;SGPP2;SPR;DEGS2;ASAH2;NOS3
regulation of epidermal growth factor-activated receptor activity (GO:0007176)	0.4867774671187622	1.3415623109487167	0.1062618595825427	0.4860188739678177	28	26	AREG;ERRFI1;GPRC5A;VPS25;BTC;EREG;CBL;CHMP6;HBEGF;CBLC;SOCS4;TGFA;ADRA2A;SHC1;ADAM17;APP;TSG101;EPGN;ZGPAT;NCK2;EGF;FBXW7;ZFYVE28;CBLB;SOCS5;SNX6	AREG;ERRFI1;GPRC5A;VPS25;BTC;EREG;CBL;CHMP6
positive regulation of endopeptidase activity (GO:0010950)	0.4914951215010016	1.341967899173156	0.1350293542074364	0.48608563566093566	31	23	MEFV;PSME1;PSME2;FYN;STAT3;EFNA1;EPHA4;VSIR;ROCK2;GRIN1;PRELID1;LYN;PSENEN;APH1A;PSME3;NCSTN;GRIN2B;USP50;PICALM;MBP;EFNA3;AGER;APH1B	MEFV;PSME1;PSME2;FYN;STAT3;EFNA1;EPHA4;VSIR;ROCK2;GRIN1;PRELID1
prostaglandin metabolic process (GO:0006693)	0.48313628332803216	1.3397363782566507	0.11302681992337164	0.4866034221730824	32	26	EDN2;PTGS2;EDN1;HPGD;CES2;PTGS1;CYP2S1;PTGR2;PTGR1;PLA2G4A;MIF;AKR1C3;ACOX1;TBXAS1;DAGLB;PRXL2B;GSTA1;GSTP1;PLAA;PNPLA8;PTGES;CD74;PTGDS;PTGES3;AKR1C1;AKR1C2	EDN2;PTGS2;EDN1;HPGD
neuromuscular junction development (GO:0007528)	0.5103439305644125	1.3400154085446156	0.1362763915547025	0.4869720059350024	25	19	DOK7;UNC13A;CACNB4;ZC4H2;NEDD4;UNC13B;AGRN;PPFIBP2;DNAJA3;CACNB3;GPHN;ANK3;DVL1;CACNB1;LRP4;F2R;PPFIBP1;DCTN1;CACNB2	DOK7;UNC13A;CACNB4;ZC4H2;NEDD4;UNC13B;AGRN;PPFIBP2;DNAJA3
motor activity (GO:0003774)	-0.44691	-1.5024	0.023913	0.4872625502763875	67	59	KIF6;KIF21B;MYO6;KIF5A;KIF1A;KIF19;KIF13A;KIFC2;KIF12;KIF13B;DNAH3;MYO1E;MYL6;KIF3C;DNAH1;DYNC1I2;KIF9;KIF2A;KIF17;KIF21A;KIF1C;KIF26A;DYNC1I1;DYNLRB1;DNAI1;STARD9;KIF5C;DYNC2H1;DNAH2;KIF27;KIF26B;MYL6B;APPBP2;PIN1;KIF5B;KIF1B;KIF7;KIF16B;KLC1;KIF3A;SMC3;KIFC3;KIF22;KIF23;DNAH17;KIF20B;KIF2C;KIF4A;KIF15;CENPE;KIF24;KIFC1;KIF18A;KIF14;MYH9;KIF18B;KIF20A;KIF11;KIF3B	KIF22;KIF23;DNAH17;KIF20B;KIF2C;KIF4A;KIF15;CENPE;KIF24;KIFC1;KIF18A;KIF14;MYH9;KIF18B;KIF20A;KIF11;KIF3B
Salivary secretion	0.4101880019089144	1.3387218940523085	0.081749	0.4872953367492682	94	56	ATP2B2;NOS1;RYR3;ADRA1D;DMBT1;PRKG1;LYZ;ADRB1;AMY2B;ADRB2;ATP1A3;ADRA1B;BST1;PLCB4;ADCY7;ATP2B1;PRKG2;SLC9A1;ADCY6;PRKACA;ITPR2;PRKCA;AQP5;TRPV6;PRKCG;ITPR1;ATP1B3;ADCY9;ADCY3;KCNN4;SLC12A2;ADCY5;GUCY1A2;PLCB3;ITPR3;SLC4A2;CST3;MUC5B;CALM1;ATP2B4;CALM2;VAMP2;ATP1A1;GNAS;PRKACB;GNAQ;CALML6;PLCB1;KCNMA1;ADCY4;CALM3;PLCB2;CALML4;PRH2;ATP1B1;PRH1	ATP2B2;NOS1;RYR3;ADRA1D;DMBT1;PRKG1;LYZ;ADRB1;AMY2B;ADRB2;ATP1A3;ADRA1B;BST1;PLCB4;ADCY7;ATP2B1;PRKG2;SLC9A1;ADCY6;PRKACA;ITPR2
ncRNA 3'-end processing (GO:0043628)	0.5454163604352411	1.3389274715637294	0.1465863453815261	0.4877688496617426	25	15	CT45A3;INTS6L;INTS12;INTS7;TRNT1;ELAC2;SSB;INTS14;PTCD1;INTS5;INTS6;INTS8;TOE1;ERI1;INTS2	CT45A3;INTS6L;INTS12
DNA integrity checkpoint signaling (GO:0031570)	-0.492909	-1.49803	0.0340426	0.48805059244118665	40	38	FBXO6;NBN;CLOCK;INTS7;TIPIN;PRPF19;RAD1;ATR;TIPRL;ERCC6;HUS1;HINFP;ATRIP;SETMAR;ATM;CDC5L;CHEK2;MAP3K20;DONSON;TIMELESS;USP28;RAD9A;DNA2;TP53BP1;RAD17;CDT1;CHEK1;DOT1L;E2F1;RHNO1;CDC6;CEP63;CDC45;BRIP1;CLSPN;H2AX;RPA4;RAD9B	USP28;RAD9A;DNA2;TP53BP1;RAD17;CDT1;CHEK1;DOT1L;E2F1;RHNO1;CDC6;CEP63;CDC45;BRIP1;CLSPN;H2AX;RPA4;RAD9B
ligand-gated ion channel activity (GO:0015276)	-0.552219	-1.49569	0.0388548	0.48905007401624256	32	21	CHRNB2;GRIN3A;CHRNB4;CNGB1;GRID1;GRIN1;CHRNB1;CHRNA5;CHRNA3;GRIK2;GRIK4;GRIN2D;TRPV1;GRIN2B;ANXA6;GRIN3B;GRIN2C;GRIK5;GRIN2A;GRIA4;ZACN	GRIN2A;GRIA4;ZACN
regulation of synapse organization (GO:0050807)	0.5137861326249847	1.3372007991116641	0.13988657844990549	0.49058764062381177	27	21	CHRNB2;MDGA1;MEF2C;KLK8;CLN3;WNT3A;CAMK2B;EPHA4;IL1RAPL1;NEDD4;RAB17;ARHGAP22;ABHD17C;GRIPAP1;ABHD17A;CDKL5;ABL1;YWHAZ;SETD5;ABHD17B;PDLIM5	CHRNB2;MDGA1;MEF2C;KLK8;CLN3;WNT3A;CAMK2B;EPHA4;IL1RAPL1;NEDD4;RAB17
positive regulation of macromolecule metabolic process (GO:0010604)	0.3265266152694946	1.3367560246473842	0.0148976	0.4907723818824227	385	293	LAMP3;DDX58;LGALS9;PLSCR1;DTX3L;LGALS9B;TLR3;FGF7;HEY1;ODAM;SLC11A1;NOG;ACTA2;HPN;IFNGR1;BMP2;DKK1;INHBA;GJA1;ADAM19;MYD88;PDE2A;HEY2;MEF2C;NTRK2;RGCC;PAX6;RAB29;OCLN;GAS6;WFS1;F3;HMGA2;TGFB1;TICAM1;STAT3;WNT3A;SNCA;NKX2-1;WARS1;IL1A;FOXD1;KLF4;GBA;BMP7;ZNF804A;RIMS2;VDR;OLFM1;ITGAX;DLL4;ZC3H12A;DGKQ;ZPR1;PICK1;CAMK2N1;TESC;EGR1;TP53;PCSK9;CDH3;FGF1;SCYL2;CTSH;VSIR;RPL11;OSR1;CSF1;EPHX2;NKX3-1;PL…	LAMP3;DDX58;LGALS9;PLSCR1;DTX3L;LGALS9B;TLR3;FGF7;HEY1;ODAM;SLC11A1;NOG;ACTA2;HPN;IFNGR1;BMP2;DKK1;INHBA;GJA1;ADAM19;MYD88;PDE2A;HEY2;MEF2C;NTRK2;RGCC;PAX6;RAB29;OCLN;GAS6;WFS1;F3;HMGA2;TGFB1;TICAM1;STAT3;WNT3A;SNCA;NKX2-1;WARS1;IL1A;FOXD1;KLF4;GBA;BMP7;ZNF804A;RIMS2;VDR;OLFM1;ITGAX;DLL4;ZC3H12A;DGKQ
positive regulation of MAPK cascade (GO:0043410)	0.3438900695139486	1.3350863804149453	0.034050179211469536	0.4917845220778655	275	189	FGG;CCL5;HTR2B;LGALS9;EIF2AK2;CSF1R;EDN1;BMP2;ADRA1D;FLT4;KIT;TRIM5;HLA-DRB1;NTRK2;FLT3;EPHA8;ADRA2B;NODAL;GDF15;MYDGF;GAS6;TGFB1;PIK3R5;OR2AT4;ADRB2;CAV2;BCAR3;ADRA1B;SEMA7A;SOX2;TRAF7;DDT;RET;PRKD2;INAVA;ARL6IP5;GPR37;ZNF622;IGF1R;RASGRP1;FGF1;ALOX15;PRKCA;FGFR2;PLCG2;ATP6AP1;ERBB2;CD40;PTK2B;GSDME;LIF;PHB2;GAREM1;FGFR4;ROCK2;TNFAIP8L3;F2RL1;FGF2;TPD52L1;MTURN;PTPN22;ICAM1;NTRK1;MST1R;KSR1;WWC1…	FGG;CCL5;HTR2B;LGALS9;EIF2AK2;CSF1R;EDN1;BMP2;ADRA1D;FLT4;KIT;TRIM5;HLA-DRB1;NTRK2;FLT3;EPHA8;ADRA2B;NODAL;GDF15;MYDGF;GAS6;TGFB1;PIK3R5;OR2AT4;ADRB2;CAV2;BCAR3;ADRA1B;SEMA7A;SOX2;TRAF7;DDT
peptidyl-threonine dephosphorylation (GO:0035970)	0.5055818185420082	1.3350916347469302	0.12877263581488935	0.4929163931395139	23	22	DUSP2;DUSP5;DUSP4;DUSP10;DUSP16;PPM1D;DUSP8;DUSP7;PPM1F;DUSP9;PPM1E;PPP1CA;PPM1G;DUSP6;PDP1;DUSP18;DUSP1;PPP5C;PPM1A;PPP2CA;PPP2CB;PPM1B	DUSP2;DUSP5;DUSP4;DUSP10;DUSP16;PPM1D;DUSP8;DUSP7;PPM1F;DUSP9
mitotic metaphase plate congression (GO:0007080)	-0.459437	-1.49229	0.015053763440860216	0.49319511564601304	52	50	EML3;CHMP6;RAB11A;CHMP5;CHMP4C;CHMP1B;RRS1;VPS4B;NUDC;CHMP2A;CDC23;CHMP4A;CHMP7;RMDN1;CUL3;CHMP4B;DCTN2;BOD1;VPS4A;CHMP1A;CHMP2B;BECN1;MAD1L1;ANKRD53;KPNB1;PDCD6IP;MIS12;PIBF1;CHMP3;CHAMP1;CDT1;ZW10;EML4;SEH1L;PSRC1;CDCA8;CENPC;CCNB1;NDC80;NUP62;SPDL1;KIF22;KIF2C;CDCA5;CENPE;KIFC1;KIF18A;KIF14;CEP55;NUF2	PIBF1;CHMP3;CHAMP1;CDT1;ZW10;EML4;SEH1L;PSRC1;CDCA8;CENPC;CCNB1;NDC80;NUP62;SPDL1;KIF22;KIF2C;CDCA5;CENPE;KIFC1;KIF18A;KIF14;CEP55;NUF2
regulation of interleukin-6 production (GO:0032675)	0.3911291885618029	1.3353368570655577	0.0666667	0.4934903896562077	111	74	DDX58;IFIH1;LGALS9;ORM1;TLR3;IRAK3;C1QTNF4;MYD88;TSLP;IL17D;CD200R1;GAS6;EREG;HLA-B;STAT3;XBP1;IL1A;GBA;NCKAP1L;ZC3H12A;C5AR2;INAVA;HYAL2;NLRC3;PLCG2;SELENOS;F2RL1;PTPN22;SIRPA;CYBA;TWIST1;SYK;CD47;ARHGEF2;MAPK13;NOD2;MAPKAPK2;ARRB1;IL17RA;SETD4;BCL10;SPHK2;APP;MAVS;SYT11;PTPN11;F2R;EOLA1;ISL1;TNFSF4;TMEM106A;HSPD1;PTPN6;MBP;CD74;AFAP1L2;SIGLEC16;DHX9;SCIMP;CARD9;HMGB1;TIRAP;AGER;TNFAIP3;TLR1;IL6…	DDX58;IFIH1;LGALS9;ORM1;TLR3;IRAK3;C1QTNF4;MYD88;TSLP;IL17D;CD200R1;GAS6;EREG;HLA-B;STAT3;XBP1;IL1A;GBA;NCKAP1L;ZC3H12A;C5AR2;INAVA
B cell activation (GO:0042113)	0.41664209031830446	1.333798567072325	0.0888889	0.4942382141848743	86	56	CHRNB2;IFNA1;KIT;CD79B;MEF2C;CD79A;FLT3;BLNK;HDAC9;IFNE;SLC25A5;BANK1;DNAJB9;ZAP70;MALT1;RASGRP1;PLCG2;CD40;PHB2;ZBTB7A;CLCF1;CASP8;HDAC5;RABL3;PHB;CD70;HHEX;GPR183;BCL2;JAK3;ADAM17;IL11;ITGB1;AKAP17A;HDAC4;TPD52;PTPRJ;LYL1;CR2;DCAF1;NHEJ1;HSPD1;EPHB2;CTPS1;TCF3;CD22;RAG1;LAT2;GPS2;KLF6;CEBPG;MSH2;PIK3CD;PTPN2;NFAM1;BTK	CHRNB2;IFNA1;KIT;CD79B;MEF2C;CD79A;FLT3;BLNK;HDAC9;IFNE;SLC25A5;BANK1;DNAJB9;ZAP70;MALT1;RASGRP1;PLCG2;CD40;PHB2;ZBTB7A;CLCF1;CASP8;HDAC5;RABL3
female gamete generation (GO:0007292)	-0.566336	-1.48911	0.0535714	0.497502	35	18	DIAPH2;CGB7;METTL3;PARN;MARF1;USP9X;MDK;KMT2D;TOB2;MCM9;HROB;M1AP;TRIP13;GDF9;NANOS1;MCM8;PIWIL2;DMC1	M1AP;TRIP13;GDF9;NANOS1;MCM8;PIWIL2;DMC1
phospholipase C activity (GO:0004629)	0.5019084688119149	1.3310684754742026	0.114	0.5009440558500711	26	19	CCL5;F2RL2;CHRM1;EDNRA;BDKRB2;PLCB4;PDIA3;PLCD1;PLCG2;PLCG1;PLCB3;PLCE1;PLCH2;PLCD3;PLCB1;PLCD4;CCR1;PLCB2;PLCH1	CCL5;F2RL2;CHRM1;EDNRA;BDKRB2;PLCB4;PDIA3;PLCD1
cotranslational protein targeting to membrane (GO:0006613)	0.374506	1.3303850102750616	0.0670498	0.5016016254653003	95	91	SIL1;SEC61A1;RPS4Y1;RPL27A;RPL7;RPL34;RPL11;RPS26;SEC62;RPS29;RPS6;RPS18;RPLP2;RPS10;RPL39;RPL27;RPL36;RPL23A;UBA52;SRP19;RPL24;RPLP1;RPS20;RPL26;RPS19;RPL9;RPL31;RPL6;SEC63;RPS13;RPL21;RPS9;SRP68;RPS3;RPS17;RPL35A;RPS4X;RPS5;RPS21;RPL32;RPS8;RPS23;RPS12;RPL18;RPS28;RPS3A;RPS24;RPL29;RPS27A;RPS15;RPL8;RPL18A;RPS27;RPS16;RPL37A;SRP14;RPL10;RPS15A;RPL19;RPL17;RPS14;RPL30;RPL7A;SRP72;RPL22;RPS25;RPL…	SIL1;SEC61A1;RPS4Y1;RPL27A;RPL7;RPL34;RPL11;RPS26;SEC62;RPS29;RPS6;RPS18;RPLP2;RPS10;RPL39;RPL27;RPL36;RPL23A;UBA52;SRP19;RPL24;RPLP1;RPS20;RPL26;RPS19;RPL9;RPL31;RPL6;SEC63;RPS13;RPL21;RPS9;SRP68;RPS3;RPS17;RPL35A;RPS4X;RPS5;RPS21;RPL32;RPS8;RPS23;RPS12;RPL18;RPS28;RPS3A;RPS24;RPL29;RPS27A;RPS15;RPL8;RPL18A;RPS27;RPS16;RPL37A;SRP14;RPL10;RPS15A;RPL19;RPL17;RPS14;RPL30;RPL7A;SRP72
positive regulation of signaling (GO:0023056)	0.47634897570271867	1.3286091799594602	0.11673151750972763	0.502014	39	28	EDN1;TBX5;RAB29;SNCA;RIMS2;GATA3;CLSTN2;WLS;HOMER1;BVES;ANXA2;CLSTN3;SYT1;DLG4;SCRIB;GRIK2;ILK;ECE1;NMU;KCTD13;VAMP3;CLSTN1;NSF;PTPN23;INPP5F;CDKN2AIP;NMB;RIMS3	EDN1;TBX5;RAB29;SNCA;RIMS2;GATA3;CLSTN2;WLS
regulation of protein binding (GO:0043393)	0.3647730937367115	1.328829074871797	0.049723756906077346	0.5025317371015734	119	108	IFIT1;IFIT2;DTX3L;TRIM21;CDKN1A;SLPI;CFHR1;BMP2;DKK1;DACT1;WNT3A;B2M;BAMBI;SNAPIN;BAX;CAV1;CAMK1;PRKACA;DAB2;RPL11;AMFR;TRIB3;STYX;PSEN1;GTF2F1;PARK7;RIPK2;LRP1;MITD1;LRPAP1;HDAC5;DISC1;HIP1R;CAPRIN2;CTNNBIP1;PEX14;PRMT7;LDLRAP1;FKBP1A;SORL1;GNL3L;CSNK1E;DERL1;AKT1;PPP1CA;RACK1;RAPGEF2;TERT;TFIP11;NES;BTBD1;HDAC4;SYMPK;APP;DVL1;CTSZ;KDM1A;NMD3;ACTB;ZFPM1;PRKCD;NVL;PRKN;ITGB1BP1;PKD1;MARK2;HFE;CRK…	IFIT1;IFIT2;DTX3L;TRIM21;CDKN1A;SLPI;CFHR1;BMP2;DKK1
positive regulation of extrinsic apoptotic signaling pathway (GO:2001238)	0.48970330150818747	1.3292062425083238	0.11776447105788423	0.5026999418322314	30	23	TNFSF10;PML;INHBA;TNFSF12;RET;CAV1;HYAL2;PPP2R1B;HTRA2;LTBR;TNFRSF12A;RIPK1;BID;BCL10;FADD;PMAIP1;DEDD2;CYLD;PAK2;THBS1;TRAF2;GPER1;WWOX	TNFSF10;PML;INHBA;TNFSF12;RET;CAV1;HYAL2;PPP2R1B;HTRA2;LTBR
Endocrine and other factor-regulated calcium reabsorption	0.43788924618835134	1.32929	0.10408921933085502	0.5036174865217724	54	39	ATP2B2;CALB1;AP2M1;AP2S1;BDKRB2;ATP1A3;SLC8A2;PLCB4;AP2A1;VDR;ATP2B1;ESR1;ADCY6;PRKACA;PRKCA;RAB11A;CLTC;PRKCG;ATP1B3;ADCY9;CLTB;PLCB3;CLTCL1;AP2B1;CLTA;DNM1;ATP2B4;PTH1R;DNM2;AP2A2;ATP1A1;GNAS;KLK1;PRKACB;GNAQ;PLCB1;PLCB2;DNM3;ATP1B1	ATP2B2;CALB1;AP2M1;AP2S1;BDKRB2;ATP1A3;SLC8A2;PLCB4;AP2A1;VDR;ATP2B1;ESR1;ADCY6;PRKACA;PRKCA;RAB11A
regulation of peptidyl-tyrosine phosphorylation (GO:0050730)	0.40333236125158756	1.3231575186847704	0.0804598	0.5064259221105237	93	62	ANGPT4;FGF7;HAX1;EFNA5;ITGB3;TGFB1;FYN;IL15;BST1;IL23A;BANK1;THBS4;DGKQ;TP53;EFNA1;PLCG2;PTK2B;BMP6;LIF;CD81;LRP8;RIPK2;MIF;SEMA4D;PDCL3;PDGFA;ARHGEF2;JAK2;CD44;PRKCZ;TNK2;IL11;HRG;TEC;APP;ACVR1;PTPRJ;PRKCD;CSPG4;SRC;NRP1;CNOT7;RAP2B;HCLS1;PTPN11;EGFR;PRNP;VEGFA;ITGA5;PTPN6;ABL1;PAK2;ENPP2;CD74;PDGFB;IGF2;DMTN;RAP2C;NTF3;IL6R;CADM4;TNFRSF14	ANGPT4;FGF7;HAX1;EFNA5;ITGB3;TGFB1;FYN;IL15;BST1;IL23A;BANK1;THBS4;DGKQ;TP53;EFNA1;PLCG2;PTK2B;BMP6;LIF;CD81;LRP8;RIPK2
positive regulation of NIK/NF-kappaB signaling (GO:1901224)	0.4335611612428113	1.3264646101672255	0.0900383	0.5070220731899437	54	40	LGALS9;IFI35;EIF2AK2;TLR3;C1QTNF4;NMI;LRRC19;SPHK1;IL23A;TRAF6;PHB2;TRADD;NR3C2;PHB;RPS3;RELA;TRIP6;NOD2;DDX3X;EP300;PDCD4;TERF2IP;APP;ACTN4;ILK;TRIM44;EGFR;SASH1;RHOA;NOD1;IRAK1;AGER;PTP4A3;LIMS1;NFAT5;LAPTM5;RTKN2;CD14;CD27;TLR9	LGALS9;IFI35;EIF2AK2;TLR3;C1QTNF4;NMI;LRRC19;SPHK1
defense response to Gram-positive bacterium (GO:0050830)	0.49511902004033104	1.3236834446582595	0.12573673870333987	0.5071490794638318	71	24	FGR;MYD88;DMBT1;LYZ;HLA-E;IL12A;HLA-A;MR1;ANG;RPL39;GSDMD;H2BC12;GBP2;ADAM17;ROMO1;PPP1R11;DROSHA;LYG1;H2BC11;H2BC21;TIRAP;RARRES2;HMGB2;TNFRSF14	FGR;MYD88;DMBT1;LYZ;HLA-E
negative regulation of T cell receptor signaling pathway (GO:0050860)	0.5469738529478404	1.325993251118434	0.14313346228239845	0.5072361419505722	20	15	GBP1;CEACAM1;CD160;DUSP3;PHPT1;DGKZ;PTPN22;LGALS3;SLA2;EZR;PTPRJ;PRNP;PTPN2;LAPTM5;PVRIG	GBP1;CEACAM1
phosphatidylethanolamine acyl-chain remodeling (GO:0036152)	0.5139795266311724	1.3232619263314713	0.1431451612903226	0.5072478922318442	27	19	PLAAT4;PLA2G10;PLA2G2F;PLA2G4D;PLA2G4C;PLAAT3;LPCAT3;LPCAT4;PLA2G4B;PLA2G4A;ABHD4;PLA2G12A;PLAAT2;PNPLA8;MBOAT2;PLA2G4F;MBOAT1;PLA2G6;PLA2G3	PLAAT4;PLA2G10;PLA2G2F;PLA2G4D;PLA2G4C
regulation of cytokine-mediated signaling pathway (GO:0001959)	0.39680997616998803	1.3243	0.0746562	0.5076451045490914	75	65	USP18;STAT1;IRAK3;IFNGR1;TSLP;IL7;SPHK1;CBFB;BIRC3;GAS6;RNF31;ELF1;AGPAT1;SIGIRR;CFLAR;CDC37;RBCK1;TRADD;AGPAT2;TAX1BP1;RUNX1;IRAK2;CASP8;IKBKB;MADD;RIPK1;SYK;JAK2;IFNAR2;VRK2;SPPL2A;RNASEL;RACK1;JAK1;ABCE1;SUMO1;PTPN1;TNFRSF1A;AXL;CHUK;FADD;IKBKG;BIRC2;PTPN11;TRIM44;PIAS1;OTULIN;PTPN6;SHARPIN;CYLD;SPATA2;CD74;SOCS1;TRAF1;HIPK1;TRAF2;SPPL2B;IRAK1;LIFR;SOCS3;PTPN2;TNFAIP3;CLIP3;IFNGR2;PALM3	USP18;STAT1;IRAK3;IFNGR1;TSLP;IL7;SPHK1;CBFB;BIRC3;GAS6;RNF31;ELF1
positive regulation of cell migration (GO:0030335)	0.33382997623905464	1.325022579817357	0.014732965009208104	0.5078247700363254	270	228	FGR;CCL5;LRRC15;CSF1R;EDN1;BMP2;KIT;RHOD;SNAI2;MMP9;GRB7;LGR6;SEMA3E;SPHK1;TMSB15B;ZP3;TNFSF18;LAMC2;F3;EPHA1;TGFB1;AKT2;STAT3;HYAL1;XBP1;SEMA7A;NEDD9;RAB25;NCKAP1L;FERMT1;ITGAX;CASS4;RET;SEMA5B;CAV1;GAB1;CLDN1;DDR2;CARMIL1;NSMF;ELP5;IGF1R;ACVR1B;FAM83H;PLAU;DOCK1;FGF1;SYDE1;CTSH;HBEGF;DAB2;VSIR;CSF1;MIEN1;PRKCA;PLCG2;RAB11A;PTK2B;PPM1F;PTP4A1;SEMA6A;TNFRSF18;TRADD;ROCK2;SEMA6B;RHOC;PIK3R3;C1QBP;…	FGR;CCL5;LRRC15;CSF1R;EDN1;BMP2;KIT;RHOD;SNAI2;MMP9;GRB7;LGR6;SEMA3E;SPHK1;TMSB15B;ZP3;TNFSF18;LAMC2;F3;EPHA1;TGFB1;AKT2;STAT3;HYAL1;XBP1;SEMA7A;NEDD9;RAB25;NCKAP1L;FERMT1;ITGAX;CASS4;RET;SEMA5B;CAV1;GAB1;CLDN1;DDR2;CARMIL1;NSMF;ELP5;IGF1R;ACVR1B;FAM83H;PLAU;DOCK1;FGF1;SYDE1;CTSH;HBEGF;DAB2;VSIR;CSF1;MIEN1;PRKCA;PLCG2
cellular response to growth factor stimulus (GO:0071363)	0.35105268684588004	1.3253350230527454	0.0327869	0.5080030471861723	159	134	CCL5;LRP2;NOS1;EGR3;BMP2;FLT4;WNT7A;PDE2A;WNT4;MEF2C;CILP;SNAI2;NR4A1;NTRK2;SPHK1;SMAD7;PLK5;TGFB1;RUNX2;CLEC3B;ACVRL1;HYAL1;KLF4;BMP7;ADAMTS7;ACVR1C;DLL4;PRKD2;ZPR1;DUSP22;SIRT2;ACVR1B;HYAL2;DUSP3;SYAP1;ERBB2;MAP2K5;EMD;BMP6;MARS1;SEMA6A;GAREM1;HTRA2;PDE3A;SMAD9;CORO1B;NTRK1;SOX9;ANXA1;PLCG1;URI1;DLX1;CIB1;HSPB1;RELA;PTPN12;LGMN;MAGI2;MAPKAPK2;SETX;SHC1;KIDINS220;CD44;AKT1;RACK1;MAPK14;TBX1;ERN1…	CCL5;LRP2;NOS1;EGR3;BMP2;FLT4;WNT7A;PDE2A;WNT4;MEF2C;CILP;SNAI2;NR4A1;NTRK2;SPHK1;SMAD7;PLK5;TGFB1;RUNX2;CLEC3B;ACVRL1;HYAL1;KLF4;BMP7;ADAMTS7;ACVR1C;DLL4;PRKD2;ZPR1;DUSP22;SIRT2;ACVR1B;HYAL2;DUSP3
vascular transport (GO:0010232)	0.394764	1.323725827219632	0.0636183	0.5081534015756095	85	69	LRP2;SLC5A1;SLC1A3;ABCG2;SLC16A2;SLCO3A1;SLC2A4;SLC7A8;SLC4A4;SLC22A1;SLC5A3;SLC38A5;SLC8A2;SLC6A17;SLC27A4;MFSD2A;SLC29A1;SLC2A3;SLC4A8;SLC5A6;SLC29A4;SLC4A3;SLC1A1;SLC1A5;SLC2A13;ABCB1;LRP1;SLC22A5;ABCC5;SLC7A2;ABCC1;SLC6A9;SLC1A4;SLC12A2;SLC38A2;SLC7A1;SLC1A2;SLC16A1;SLC27A1;ABCC4;SLC6A20;ABCA2;ATP2A3;SLC6A13;INSR;SLC16A7;ABCC3;SLC29A2;TFRC;SLC44A1;ATP2B4;SLC9A3R1;SLC19A1;SLC38A1;SLC38A3;LRP3;…	LRP2;SLC5A1;SLC1A3;ABCG2;SLC16A2;SLCO3A1;SLC2A4;SLC7A8;SLC4A4;SLC22A1;SLC5A3;SLC38A5;SLC8A2;SLC6A17;SLC27A4;MFSD2A;SLC29A1;SLC2A3;SLC4A8;SLC5A6;SLC29A4;SLC4A3;SLC1A1;SLC1A5;SLC2A13
gonad development (GO:0008406)	0.4457040089763936	1.3208432976868294	0.12108559498956159	0.5083077261004832	52	34	ZFP42;LRP2;KIT;INHBA;WNT4;GATA6;BIK;IRX5;NR2F2;GATA3;CYP19A1;ADAM21;NCOA4;SOX9;SIX4;AKR1C3;NR5A1;TFAP2C;MKKS;TGFB2;MEA1;WNT2B;CSDE1;KITLG;FGF9;SOX8;MAMLD1;COL9A3;FGF8;MSH2;NUP107;SOX15;LHB;TEX19	ZFP42;LRP2;KIT;INHBA;WNT4;GATA6;BIK;IRX5;NR2F2;GATA3
phospholipase A2 activity (GO:0004623)	0.5126209101560991	1.3244466292084232	0.13333333333333333	0.508356	30	20	PLAAT4;PLA2G10;PLA2G2F;PLA2G4D;PLA2G4C;PLA2G7;PNPLA3;ABHD3;PLAAT3;PLA2G4B;PLA2G15;PLA2G4A;PRDX6;PLB1;PLA2G12A;PLAAT2;PNPLA8;PLA2G4F;PLA2G6;PLA2G3	PLAAT4;PLA2G10;PLA2G2F;PLA2G4D;PLA2G4C;PLA2G7;PNPLA3;ABHD3;PLAAT3
regulation of epithelial to mesenchymal transition (GO:0010717)	0.3963233590099053	1.3202531077755213	0.0742857	0.5088896705186489	77	66	ZNF750;HPN;BMP2;TBX5;RGCC;SMAD7;LDLRAD4;TGFB1;FOXA1;FOXA2;NKX2-1;BAMBI;ELL3;OLFM1;GATA3;EFNA1;DAB2;WWTR1;SPRED3;TWIST1;ADIPOR1;GLIPR2;CLASP1;ZNF703;SDCBP;BMP5;SPRY1;GCNT2;PHLDB1;FERMT2;AXIN2;SNAI1;MAD2L2;DAB2IP;VASN;COL1A1;SMAD2;USF3;TGFB3;SMAD3;PHLDB2;TGFB2;MDK;MTOR;BCL9L;CTNNB1;PTEN;PPP2CA;SPRY2;CLASP2;SMAD4;FOXC1;SPRED2;MCRIP1;TGFBR2;SDHAF2;DAG1;LOXL2;EZH2;IL17RD;OVOL2;SPRED1;TGFBR1;TGFB1I1;TI…	ZNF750;HPN;BMP2;TBX5;RGCC;SMAD7;LDLRAD4;TGFB1;FOXA1;FOXA2;NKX2-1;BAMBI;ELL3;OLFM1;GATA3
endopeptidase inhibitor activity (GO:0004866)	0.4102617020534936	1.3209162906155207	0.0796296	0.5092022863602302	116	64	ITIH2;A2M;BST2;SERPINE3;SLPI;SERPINE1;CSTA;SPOCK1;TIMP1;BIRC7;SERPINI1;AHSG;SERPINB5;SERPIND1;SERPINA10;SERPINB1;AMBP;SERPINB6;SPINK2;SERPINB8;SERPING1;ANXA2;SERPINE2;SPINT2;SPOCK3;BIRC6;PSMF1;BIN1;SPINK5;CSTB;SERPINA1;CAST;PROS1;HRG;FURIN;APP;SERPINH1;SERPINC1;CST3;RECK;PRNP;ROCK1;TIMP3;UCHL5;TIMP2;USP14;SERPINA3;SERPINA5;UBE2Z;SERPINB9;TFPI;GAPDH;UBE2O;COL4A3;RENBP;PTTG1;SERPINF2;WFDC3;WFDC2;IT…	ITIH2;A2M;BST2;SERPINE3;SLPI;SERPINE1;CSTA;SPOCK1;TIMP1;BIRC7;SERPINI1;AHSG;SERPINB5
regulation of cell adhesion (GO:0030155)	0.36521405722265154	1.3177581660178823	0.0574074	0.5093757149056688	134	107	CCL5;RHOD;EFNA5;EPHA8;PLXNA2;IL18;TNFSF18;DUSP26;TGFBI;ACVRL1;HYAL1;PLXNC1;RET;ATXN3;GPR4;PRKD2;ADGRG1;IL12A;CXCR4;FRMD5;TESC;EFNA1;PLAU;RASA1;EPHA4;PRKCA;ERBB2;ERBB3;CYTH1;PTK2B;SIPA1;ARHGDIB;NUAK1;TNFRSF18;MINK1;PLXNB3;ROCK2;PPP2R1A;C1QBP;PLXNB1;TMEM102;PRKX;P4HB;YTHDF2;LYN;SEMA4D;RSU1;FES;C2CD4A;DLL1;STX4;EPHB3;PLXNB2;ABL2;PLXND1;HRG;TPM1;ITGAV;PDE3B;PLXNA3;ADAM22;MYADM;EPHA2;PKP4;PTPRJ;CXCL8;…	CCL5;RHOD;EFNA5;EPHA8;PLXNA2;IL18;TNFSF18;DUSP26;TGFBI;ACVRL1;HYAL1;PLXNC1;RET;ATXN3;GPR4;PRKD2;ADGRG1;IL12A;CXCR4;FRMD5;TESC;EFNA1;PLAU;RASA1;EPHA4;PRKCA;ERBB2;ERBB3;CYTH1;PTK2B;SIPA1;ARHGDIB;NUAK1;TNFRSF18;MINK1;PLXNB3;ROCK2;PPP2R1A;C1QBP;PLXNB1;TMEM102;PRKX
B cell receptor signaling pathway (GO:0050853)	0.4917392915279044	1.3209467202540945	0.13857677902621723	0.5102262889151559	35	23	CD79B;MEF2C;CD79A;BLNK;RFTN1;CD19;BLK;BAX;NCKAP1L;PLCG2;SYK;BCL2;PLEKHA1;TEC;BCAR1;NFATC2;LAT2;LIME1;SH2B2;PIK3CD;LCK;NFAM1;BTK	CD79B;MEF2C;CD79A;BLNK;RFTN1;CD19;BLK;BAX;NCKAP1L
ERK1 and ERK2 cascade (GO:0070371)	0.525191	1.3178154923798124	0.14	0.5103048341436869	24	18	HTR2B;LGALS9;MAP2K2;CTSH;KARS1;SOX9;MAPK3;ITGAV;MYC;PTGER4;MAP2K1;KDR;EGF;ZFP36L2;CDK1;ZFP36L1;MAPK1;SULT1A3	HTR2B;LGALS9
positive regulation of DNA-binding transcription factor activity (GO:0051091)	0.3350357502776471	1.3157199827830652	0.028409090909090908	0.5107506915972447	247	200	NEUROG2;DDX58;LGALS9;TRIM22;TRIM34;TRIM21;EIF2AK2;TRIM14;EDN1;IRAK3;KIT;IL18R1;MYD88;TRIM5;TRIM38;TRIM25;SLCO3A1;RGCC;SPHK1;NODAL;IL18;TNFSF18;BUD31;TRIM15;TICAM1;RNF31;STAT3;FOXA1;EDA2R;TRIM8;LPAR5;CAV1;PRKD2;LRP6;DDR2;TRIM62;ESR1;PRKCH;TRAF6;MALT1;RPS6KA4;TRIM26;NFKB2;CFLAR;PLCG2;IL1RAP;CD40;TRIM13;TRIM27;RBCK1;TRIML2;PLPP3;PHB2;TRADD;CAMK1D;PARK7;LRP8;RIPK2;MID2;IRAK2;ZBTB7A;CLOCK;NFKBIB;TRIM6…	NEUROG2;DDX58;LGALS9;TRIM22;TRIM34;TRIM21;EIF2AK2;TRIM14;EDN1;IRAK3;KIT;IL18R1;MYD88;TRIM5;TRIM38;TRIM25;SLCO3A1;RGCC;SPHK1;NODAL;IL18;TNFSF18;BUD31;TRIM15;TICAM1;RNF31;STAT3;FOXA1
cellular nitrogen compound biosynthetic process (GO:0044271)	0.4672832538405324	1.317956291219776	0.12350597609561753	0.5109736549979694	32	28	NOS1;ACER2;SPHK1;ARG2;SPTLC2;GBA;ASAH2B;GCH1;ASAH1;CYB5R3;SPR;NQO1;ASAH2;ACER3;NOS3;CYB5B;ABCA2;AKT1;SPHK2;GCHFR;MTARC2;SPTLC3;MTARC1;SPTLC1;DDAH2;CPS1;CYP1B1;SULT1A2	NOS1;ACER2;SPHK1;ARG2;SPTLC2;GBA;ASAH2B;GCH1;ASAH1;CYB5R3
mitochondrial translational elongation (GO:0070125)	0.3774246436217507	1.3209795240215807	0.0625	0.5112636161358975	90	89	MRPL51;MRPL23;MRPS9;MRPL55;MRPL27;MRPL44;MRPL2;OXA1L;MRPL28;MRPS2;MRPL4;MRPS15;MRPS31;MRPL40;MRPS24;TUFM;MRPS33;MRPL32;MRPL22;MRPL1;MRPL58;MRPL21;MRPS12;MRPS10;MRPL9;MRPS18A;MRPS17;MRPL12;MRPS23;MRPL38;MRPL35;MRPL54;MRPL47;MRPS7;MRPL10;MRPS18C;GFM2;MRPS28;AURKAIP1;GFM1;PTCD3;MRPL52;MRPL15;MRPS36;MRPL37;MRPS5;MRPL45;MRPL41;MRPL50;MRPL42;MRPS22;MRPL49;MRPS18B;MRPL20;MRPL3;MRPL18;MRPL36;MRPL48;MRPS2…	MRPL51;MRPL23;MRPS9;MRPL55;MRPL27;MRPL44;MRPL2;OXA1L;MRPL28;MRPS2;MRPL4;MRPS15;MRPS31;MRPL40;MRPS24;TUFM;MRPS33;MRPL32;MRPL22;MRPL1;MRPL58;MRPL21;MRPS12;MRPS10;MRPL9;MRPS18A;MRPS17;MRPL12;MRPS23;MRPL38;MRPL35;MRPL54;MRPL47;MRPS7;MRPL10;MRPS18C;GFM2;MRPS28;AURKAIP1;GFM1;PTCD3;MRPL52;MRPL15;MRPS36;MRPL37;MRPS5;MRPL45;MRPL41;MRPL50;MRPL42;MRPS22;MRPL49;MRPS18B;MRPL20;MRPL3;MRPL18;MRPL36;MRPL48;MRPS2…
negative regulation of antigen receptor-mediated signaling pathway (GO:0050858)	0.5034589631935913	1.318142920082614	0.12423625254582485	0.5115935679193508	26	19	GBP1;CEACAM1;CD160;DUSP3;PHPT1;DGKZ;PTPN22;CD300A;LGALS3;SLA2;EZR;PTPRJ;PRNP;CD22;LPXN;GPS2;PTPN2;LAPTM5;PVRIG	GBP1;CEACAM1
ribonucleoside bisphosphate metabolic process (GO:0033875)	0.5098379123597141	1.3157320526304594	0.12355212355212356	0.5118310856352092	32	19	BAAT;ACSM1;ACSF2;MLYCD;OXSM;ACSM3;ACOT8;ACAT1;DBI;ACSL6;THEM4;ACOT11;GLYAT;ACOT7;GPAT4;ACOT9;ACBD6;ACOT13;ACLY	BAAT;ACSM1
negative regulation of endopeptidase activity (GO:0010951)	0.4347787656180498	1.3161034013771806	0.11406844106463879	0.5118536464213468	64	37	IFI16;SERPINE3;SERPINE1;SPOCK1;TIMP1;SERPINI1;AHSG;SERPINB5;ANXA8;SERPIND1;SERPINA10;SERPINB1;SERPINB6;SPINK2;SERPINB8;SERPING1;SERPINE2;SPOCK3;SORL1;BIN1;AKT1;PCID2;SERPINA1;HRG;SERPINH1;SERPINC1;RECK;TIMP3;TIMP2;SERPINA3;SERPINA5;SERPINB9;GAPDH;SERPINF2;SPOCK2;SERPINF1;CRB2	IFI16;SERPINE3;SERPINE1;SPOCK1;TIMP1;SERPINI1;AHSG;SERPINB5;ANXA8;SERPIND1;SERPINA10
positive regulation of NF-kappaB transcription factor activity (GO:0051092)	0.35364817775533347	1.3164647864315877	0.051756007393715345	0.5119876396373508	156	125	LGALS9;TRIM22;TRIM34;TRIM21;EIF2AK2;TRIM14;IRAK3;IL18R1;MYD88;TRIM5;TRIM38;TRIM25;SLCO3A1;SPHK1;IL18;TNFSF18;TRIM15;TICAM1;RNF31;STAT3;EDA2R;TRIM8;CAV1;PRKD2;TRIM62;PRKCH;TRAF6;MALT1;RPS6KA4;NFKB2;CFLAR;IL1RAP;CD40;TRIM13;TRIM27;RBCK1;TRIML2;TRADD;RIPK2;MID2;IRAK2;ZBTB7A;CLOCK;NFKBIB;TRIM68;NTRK1;RHEBL1;UBA52;RNF25;IKBKB;CIB1;RIPK1;RPS3;RELA;CX3CR1;TAB1;RPS6KA5;ARHGEF2;TRIM32;NOD2;UBE2N;RPS27A;PR…	LGALS9;TRIM22;TRIM34;TRIM21;EIF2AK2;TRIM14;IRAK3;IL18R1;MYD88;TRIM5;TRIM38;TRIM25;SLCO3A1;SPHK1;IL18;TNFSF18;TRIM15;TICAM1;RNF31;STAT3
regulation of cytosolic calcium ion concentration (GO:0051480)	0.37728829802042696	1.318273123664476	0.0824176	0.512343	149	87	CD52;EDN2;BDKRB1;ATP2B2;EDN1;CALB1;S1PR4;ADRA1D;CALCB;CHRNA9;FPR1;EDNRA;PTGER3;FKBP1B;PTGER2;CLN3;CAV2;BDKRB2;ADRA1B;LPAR3;SLC8A2;CXCR6;ACKR2;FZD9;ATP2B1;CAV1;C5AR2;CXCR4;ESR1;BCAP31;CIB2;PRKACA;CD55;P2RY4;TRPM4;CALB2;F2RL1;CDH23;TRPV4;CACNA1A;CCR10;CXCR2;GPR35;TRPC1;KISS1;LPAR2;CX3CR1;DLG4;SLC8B1;ADCY5;FIS1;ABL2;ITPR3;PTGER4;SMAD3;ATP2B4;C3AR1;LPAR1;HRC;P2RY1;F2R;RYR1;PLCE1;SLC35G1;CHRNA10;TBXA2…	CD52;EDN2;BDKRB1;ATP2B2;EDN1;CALB1;S1PR4;ADRA1D;CALCB;CHRNA9;FPR1;EDNRA;PTGER3;FKBP1B;PTGER2;CLN3;CAV2;BDKRB2;ADRA1B;LPAR3;SLC8A2;CXCR6;ACKR2;FZD9;ATP2B1;CAV1;C5AR2;CXCR4;ESR1;BCAP31;CIB2
embryonic skeletal system development (GO:0048706)	0.47640127163086765	1.318354732460663	0.14563106796116504	0.5132291469464185	36	25	NOG;HOXD9;WNT9A;SULF2;FUZ;SIX1;OSR1;PCSK5;HOXC9;XYLT1;HOXD4;DEAF1;HOXA3;HOXB9;WNT11;COL1A1;OSR2;MEGF8;HOXB4;KIAA1217;HOXA4;HOXC4;HOXD3;HOXB3;HOXA9	NOG;HOXD9;WNT9A;SULF2;FUZ;SIX1;OSR1;PCSK5;HOXC9;XYLT1;HOXD4
African trypanosomiasis	0.504471	1.313916713006179	0.15612648221343872	0.514854	38	20	APOL1;LAMA4;MYD88;FAS;IL18;PLCB4;IL12A;PRKCA;PRKCG;F2RL1;ICAM1;PLCB3;THOP1;NPPA;HBA1;GNAQ;HBA2;PLCB1;PLCB2;TLR9	APOL1;LAMA4;MYD88;FAS;IL18
regulation of mitotic cell cycle phase transition (GO:1901990)	-0.36968	-1.48215	0.00665188	0.5159403747559231	189	181	PSMB9;PSME1;RGCC;PSMB8;PSMD3;PLK5;PSME2;PSMB10;SIRT2;PRKACA;ERCC3;HAUS7;TUBB4A;PPP2R1A;HAUS4;SDCCAG8;ID2;NINL;UBA52;CDC14B;DYNLL1;NEK6;ERCC2;CLASP1;NPM2;CEP164;MAD2L1BP;CDC23;PSMD9;TUBA1A;PSMF1;CSNK1E;CDC16;RPS27A;CDC26;HAUS2;DYNC1I2;PSME3;ANAPC2;CEP41;PSMB5;ACTR1A;ANAPC15;CSNK1D;SKP1;PPP1R9B;CUL3;PSMA6;KLHL18;XPC;CEP70;UBE2E1;PSMB3;ANAPC7;ANAPC5;PSMD5;CDC14A;ANAPC4;DCTN2;PRKAR2B;PSMD8;PSMA5;PSMD…	ANAPC11;YWHAG;AKAP9;PSMD7;PSMD6;CEP250;ODF2;HSP90AA1;BTRC;PAFAH1B1;PSMA1;PSMD12;FZR1;PSMB6;CEP290;PSMC5;BUB3;PSMC1;YWHAE;PSMC6;TMEM14B;HAUS5;ZW10;NDE1;ZFP36L2;PSMB2;PSMD4;CDK1;CETN2;SSNA1;PSMD13;ZFP36L1;CKAP5;PSMD1;CDC27;HAUS6;CNTRL;ANAPC10;CCP110;TUBB;PSMD2;CCNB1;APPL1;E2F1;PCNT;DCTN3;HAUS8;ALMS1;PLK1;CEP78;CDC6;CEP63;CDK5RAP2;CENPJ;CEP72;AURKA;CEP152;TUBB4B;PSMC2;HAUS3;PLK4;CEP135;UBE2C;UBE2S;T…
apoptotic process (GO:0006915)	0.336405	1.3122918694995511	0.027726432532347505	0.5163089659686433	232	190	IFI6;IFI27;IFIT2;MX1;PLSCR1;CIDEB;BCL2L14;TP53AIP1;PLK3;MYD88;EFNA5;FAS;PAK6;PRUNE2;BAK1;BOK;DAPK1;CASP10;NLRP1;YARS1;ARHGEF6;BIK;IL1A;TRAF7;CDK5;NGFR;CASP4;TNFSF12;CDIP1;BAX;CYFIP2;CXCR4;KREMEN1;AIFM1;SCN2A;DAP;BBC3;CFLAR;PARP1;IRF1;TNFRSF21;ADAM15;IFI27L2;ERBB3;PTK2B;IER3;ERCC3;MDM2;SEMA6A;CSRNP1;TRADD;PAWR;PPP2R1A;IFI27L1;DMPK;DAPK3;PLSCR3;CASP8;BNIP2;BCL2L1;PHLDA2;RNF152;BRAT1;PDE1B;NDUFS1;CI…	IFI6;IFI27;IFIT2;MX1;PLSCR1;CIDEB;BCL2L14;TP53AIP1;PLK3;MYD88;EFNA5;FAS;PAK6;PRUNE2;BAK1;BOK;DAPK1;CASP10;NLRP1;YARS1;ARHGEF6;BIK;IL1A;TRAF7;CDK5;NGFR;CASP4;TNFSF12;CDIP1;BAX
regulation of extrinsic apoptotic signaling pathway in absence of ligand (GO:2001239)	0.5007790315891837	1.312968248104151	0.15730337078651685	0.516559	29	20	IFI6;INHBA;SNAI2;IL1A;RET;EYA3;PPP2R1B;MAP2K5;MCL1;HTRA2;BCL2L1;UNC5B;BCL2;AKT1;TERT;FGFR1;HSPA1A;MAPK7;HSPA1B;EYA4	IFI6;INHBA;SNAI2;IL1A;RET;EYA3;PPP2R1B;MAP2K5;MCL1;HTRA2
Tuberculosis	0.35400144773138414	1.3125049454275333	0.053604436229205174	0.5167692181140476	181	131	STAT1;HLA-DPA1;FCER1G;IFNGR1;IFNA1;PLK3;MYD88;FCGR2A;HLA-DOB;HLA-DRB1;MAPK10;SPHK1;IL18;TGFB1;AKT2;CASP10;IL1A;ATP6V0D1;IL23A;RFX5;ATP6V0B;BAX;VDR;HLA-DPB1;ITGAX;RFXANK;IL12A;ATP6V0C;IL10RA;TRAF6;ITGAM;CAMK2B;MALT1;PLA2R1;ATP6V0A2;ATP6AP1;ATP6V0A1;TRADD;RIPK2;IRAK2;IRAK4;ATP6V1H;CASP8;KSR1;ATP6V0A4;SYK;RELA;CYCS;BID;JAK2;MAPK13;HLA-DMA;BCL2;NOD2;MAPK3;HLA-DMB;CTSS;BAD;RAB5B;AKT1;EP300;MAPK14;MRC2…	STAT1;HLA-DPA1;FCER1G;IFNGR1;IFNA1;PLK3;MYD88;FCGR2A;HLA-DOB;HLA-DRB1;MAPK10;SPHK1;IL18;TGFB1;AKT2;CASP10;IL1A;ATP6V0D1;IL23A;RFX5;ATP6V0B;BAX;VDR;HLA-DPB1;ITGAX;RFXANK;IL12A;ATP6V0C;IL10RA;TRAF6;ITGAM;CAMK2B;MALT1;PLA2R1;ATP6V0A2
regulation of phosphatidylinositol 3-kinase signaling (GO:0014066)	0.3776016253058807	1.3114939300649802	0.0783582	0.5174978204250267	107	85	FGR;CCL5;CEACAM1;KIT;HAX1;PIK3AP1;NTRK2;FLT3;IL18;MYDGF;PIK3R5;CBL;GAB1;IGF1R;NLRC3;PTPN13;NKX3-1;ERBB3;NEDD4;IER3;PIP4K2C;PPP2R5B;PLXNB1;F2RL1;FGF2;NTRK1;SOX9;TWIST1;LYN;SEMA4D;UNC5B;PDGFA;STAMBP;JAK2;TSC2;MAPK3;ROR1;DIPK2A;NOP53;DAB2IP;FBXL2;INSR;SIRT1;TGFB2;SRC;PIP4K2B;HCLS1;KDR;PIP4K2A;BECN1;EGFR;F2R;SLC9A3R1;PIK3CB;PTEN;IRS2;PIK3CA;EGF;FGFR1;PTPN6;FN1;PDGFRB;ENTPD5;MAZ;PTK2;PDGFB;PIP5K1C;PDG…	FGR;CCL5;CEACAM1;KIT;HAX1;PIK3AP1;NTRK2;FLT3;IL18;MYDGF;PIK3R5;CBL
purine nucleoside bisphosphate metabolic process (GO:0034032)	0.5098379123597141	1.3110608695172898	0.16129032258064516	0.5176875921318607	32	19	BAAT;ACSM1;ACSF2;MLYCD;OXSM;ACSM3;ACOT8;ACAT1;DBI;ACSL6;THEM4;ACOT11;GLYAT;ACOT7;GPAT4;ACOT9;ACBD6;ACOT13;ACLY	BAAT;ACSM1
mitochondrion organization (GO:0007005)	0.3393137781307818	1.3098585375215548	0.042065	0.5200867085839963	176	166	IFIT2;MX1;TIMM17A;HIGD1B;HAX1;PNPT1;SAMM50;SIRT4;RAB29;MFN2;CAV2;BIK;TFB2M;PISD;GBA;SLC25A6;SLIRP;SPATA18;HAP1;BAX;CHCHD10;TIMM44;SLC25A4;CLUH;TRAK2;AIFM1;BCAP31;HSD17B10;ADCK1;TOMM20;TWNK;RAB38;MTX3;AIP;STOML2;PARP1;TOMM22;VPS13D;ATP5F1D;PLD6;OXA1L;AFG1L;LONP1;PHB2;ALAS1;PARK7;SLC25A33;MFF;DNAJA3;TOMM7;OMA1;TYMP;TIMM13;BCL2L1;THG1L;MTX1;PHB;POLRMT;HIGD2A;DNAJC19;MEF2A;CHCHD2;BCS1L;NDUFS1;MIGA2;N…	IFIT2;MX1;TIMM17A;HIGD1B;HAX1;PNPT1;SAMM50;SIRT4;RAB29;MFN2;CAV2;BIK;TFB2M;PISD;GBA;SLC25A6;SLIRP;SPATA18;HAP1;BAX;CHCHD10;TIMM44;SLC25A4;CLUH;TRAK2;AIFM1;BCAP31;HSD17B10;ADCK1;TOMM20;TWNK;RAB38;MTX3;AIP;STOML2;PARP1;TOMM22;VPS13D;ATP5F1D;PLD6;OXA1L;AFG1L;LONP1;PHB2;ALAS1;PARK7;SLC25A33;MFF;DNAJA3;TOMM7;OMA1;TYMP;TIMM13;BCL2L1;THG1L;MTX1;PHB;POLRMT;HIGD2A;DNAJC19;MEF2A;CHCHD2;BCS1L;NDUFS1;MIGA2;N…
positive regulation of cell adhesion (GO:0045785)	0.3964789257132131	1.309425865644035	0.0955056	0.5201475103381159	81	64	CCL5;RNASE10;RHOD;FUT3;FOXC2;FSTL3;NODAL;P2RY12;SMAD7;TNFSF18;DUSP26;HYAL1;NCKAP1L;RET;PRKD2;ADGRG1;IL12A;FRMD5;ALOX15;EPHA4;PRKCA;ERBB2;MAGI1;LIF;PPM1F;TNFRSF18;C1QBP;TMEM102;P4HB;CIB1;RSU1;SYK;CD47;AFDN;STX4;RAC3;JAK2;TPM1;ITGAV;PTPRJ;PPP3CA;RAC1;RELL2;NPNT;CHRD;TGFB2;ADAM9;MDK;ATM;FLCN;VEGFA;TFE3;CITED2;PDGFB;TGM2;ARL2;ZFHX3;CCR7;ADAM8;STX3;EPB41L4B;NDNF;LIMS1;FBLN2	CCL5;RNASE10;RHOD;FUT3;FOXC2;FSTL3;NODAL;P2RY12;SMAD7;TNFSF18;DUSP26;HYAL1;NCKAP1L;RET;PRKD2;ADGRG1;IL12A;FRMD5;ALOX15;EPHA4;PRKCA;ERBB2;MAGI1;LIF;PPM1F;TNFRSF18
regulation of keratinocyte proliferation (GO:0010837)	0.5045952877443778	1.308879544536343	0.15843621399176955	0.5205753196077054	25	20	FGF7;AREG;SNAI2;VDR;TGM1;EPPK1;CDH3;FGFR2;CASK;STXBP4;NOTCH2;MED1;MDK;ZFP36;KLF9;SRSF6;PTPRK;ZFP36L1;PRKD1;EPB41L4B	FGF7;AREG;SNAI2;VDR;TGM1;EPPK1;CDH3;FGFR2
dendritic spine organization (GO:0097061)	0.47583508651700324	1.307860699985786	0.12770137524557956	0.5222757087108242	28	23	WNT7A;EPHB1;FYN;ZNF365;PICK1;IGF1R;SHANK3;DLG4;LGMN;ITGA3;CHRNA7;EPHB3;WASL;INSR;SHANK1;PRNP;PTEN;EPHB2;ARF1;ARC;DIP2A;CDC42;MTMR2	WNT7A;EPHB1;FYN;ZNF365;PICK1;IGF1R
negative regulation of immune response (GO:0050777)	0.3641612825173241	1.3071952350601066	0.0782123	0.523002	179	105	FGR;IFI16;DHX58;TRIM21;IRAK3;PTHLH;FCGR2A;CALCB;GPBAR1;NMI;HLA-DRB1;HTR6;DPEP1;ADRB1;FYN;PTGER2;ADRB2;PLK2;GIPR;ADCY7;RHBDF2;ADCY6;SIRT2;PRKACA;LYAR;NLRC3;ALOX15;VIPR1;PLCG2;ADORA2B;TRIM27;RAMP1;TYRO3;AMBP;PRKAR1B;CALCRL;GPR20;C1QBP;YES1;PLCG1;LYN;CD300A;SYK;ADCY9;ADCY3;ENPP3;ADM2;ILRUN;MAPKBP1;ADCY5;SPINK5;ADAM17;MAPK14;INSL3;LGALS3;FURIN;GGT1;ITCH;GNG2;CRHR1;GPR176;CACTIN;PTGER4;ADORA2A;RC3H1;P…	FGR;IFI16;DHX58;TRIM21;IRAK3;PTHLH;FCGR2A;CALCB;GPBAR1;NMI;HLA-DRB1;HTR6;DPEP1;ADRB1;FYN;PTGER2;ADRB2;PLK2
growth factor activity (GO:0008083)	0.4117158663077245	1.3058455410131882	0.10351201478743069	0.5258126454486203	88	51	FGF7;AREG;DKK1;INHBA;NRG1;IL7;BTC;EREG;CSH2;ADA2;PGF;IL12A;CSPG5;CXCL1;FGF1;HBEGF;CSF1;LIF;JAG2;OSGIN2;FGF2;CLCF1;PDGFA;TGFA;IL11;CLEC11A;FGF22;FGF17;PSPN;THPO;MDK;EPGN;CNTF;GRN;FGF19;VEGFA;EGF;VEGFB;BDNF;NRTN;ARTN;PDGFB;IGF2;FGF9;OSGIN1;FGF8;NTF3;VEGFD;FGF18;NTF4;JAG1	FGF7;AREG;DKK1;INHBA;NRG1;IL7;BTC;EREG;CSH2;ADA2;PGF;IL12A;CSPG5;CXCL1;FGF1;HBEGF;CSF1
development of primary male sexual characteristics (GO:0046546)	0.46468208503975356	1.3043853136900951	0.11954459203036052	0.5278360074441978	44	29	ZFP42;LRP2;KIT;INHBA;WNT4;GATA6;BIK;GATA3;ADAM21;NCOA4;SOX9;SIX4;AKR1C3;NR5A1;TFAP2C;LHFPL2;TGFB2;MEA1;WNT2B;CSDE1;KITLG;FGF9;SOX8;MAMLD1;COL9A3;MSH2;SOX15;LHB;TEX19	ZFP42;LRP2;KIT;INHBA;WNT4
regulation of protein export from nucleus (GO:0046825)	0.4844796145090055	1.3044352573528186	0.13052208835341367	0.5288239459197493	24	22	IFI27;SP100;GAS6;RAPGEF3;CAMK1;TP53;EMD;PARK7;RBM22;PTPN14;RANGAP1;ANP32B;BAG3;SIRT7;TPR;UHMK1;YWHAE;TCF7L2;XPO4;GSK3B;BARD1;GTSE1	IFI27;SP100;GAS6;RAPGEF3
intrinsic apoptotic signaling pathway (GO:0097193)	0.36864493762160466	1.2989329300319812	0.0910714	0.5305513857728369	103	94	IFI6;IFI16;CIDEB;CDKN1A;PML;BAK1;BOK;SFN;MAP3K5;HIC1;CASP4;ERO1A;BAX;CHAC1;ARL6IP5;ZNF622;AIFM1;SCN2A;TP53;DNAJC10;BBC3;TRIB3;MCL1;PPM1F;HTRA2;FHIT;ATF4;C1QBP;BCL2L1;ITPR1;IKBKE;RRP8;PDK2;STK24;PRODH;HINT1;SELENOK;BCL2;MOAP1;BAD;DDX3X;ERN1;CASP9;BAG6;BCL2L11;TMEM117;DDIT3;ATP2A3;DAB2IP;CUL3;JMY;TNFRSF10B;CUL2;EPHA2;DIABLO;PRKCD;GSKIP;TP53BP2;CUL1;BRSK2;PPP1R15A;ATM;TP73;PPP1R13B;PMAIP1;CHEK2;CRIP…	IFI6;IFI16;CIDEB;CDKN1A;PML;BAK1;BOK;SFN;MAP3K5;HIC1;CASP4;ERO1A;BAX;CHAC1;ARL6IP5;ZNF622;AIFM1;SCN2A;TP53;DNAJC10;BBC3
anion channel activity (GO:0005253)	0.4344841633872068	1.2985179873243038	0.11242603550295859	0.5306314066583666	69	40	APOL1;GABRD;LRRC8A;ANO4;CLCN7;GPR89A;ANO9;CLCN5;FXYD3;CLIC2;CLCN3;FXYD1;TTYH3;SLC26A9;GABRQ;ANO6;LRRC8D;VDAC1;SLC1A4;CLIC3;ANO5;ANO1;CFTR;VDAC2;CLCN4;ANO7;GABRG2;GABRE;CLIC1;CLDN4;CLIC4;GPR89B;LRRC8E;SLC26A7;CLCC1;VDAC3;GABRR2;BEST1;LRRC8C;LRRC8B	APOL1;GABRD;LRRC8A;ANO4;CLCN7;GPR89A;ANO9;CLCN5;FXYD3;CLIC2;CLCN3;FXYD1;TTYH3;SLC26A9;GABRQ;ANO6;LRRC8D;VDAC1;SLC1A4;CLIC3;ANO5;ANO1;CFTR
R-SMAD binding (GO:0070412)	0.5022102429107267	1.2990683896524169	0.17695473251028807	0.531286	20	19	RGCC;PMEPA1;PAX6;LDLRAD4;FOS;SMAD6;SMAD2;SMAD3;DROSHA;SMURF1;JUN;PPM1A;DDX5;SMAD4;RANBP3;MEN1;TRIM33;ANKRD1;FOXH1	RGCC;PMEPA1;PAX6;LDLRAD4
regulation of endothelial cell migration (GO:0010594)	0.3815048638226017	1.299413328714029	0.093985	0.5313612030500864	90	74	ANGPT4;CEACAM1;SP100;NRP2;EDN1;FLT4;FOXC2;ITGB3;ACVRL1;SLIT2;NR2F2;GATA3;GPLD1;DLL4;ZC3H12A;PRKD2;PTPRM;SH3BP1;PRCP;FGF1;ADGRB1;PRKCA;DNAJA4;PTK2B;SCARB1;ROCK2;PDCD6;FGF2;AAMP;CALR;ANXA3;EMC10;BCAS3;GLUL;FOXP1;AKT1;ZNF580;NF1;DAB2IP;BCAR1;EPHA2;RAC1;VASH1;NRP1;EMP2;KDR;RRAS;ITGB1BP1;GRN;PIK3CB;SYNJ2BP;KRIT1;VEGFA;EGF;BMPR2;SASH1;SPARC;ABL1;PTK2;THBS1;FUT1;BMPER;RHOB;SVBP;BMP4;RIN2;PIK3CD;GPI;PRKD…	ANGPT4;CEACAM1;SP100;NRP2;EDN1;FLT4;FOXC2;ITGB3;ACVRL1;SLIT2;NR2F2;GATA3;GPLD1;DLL4;ZC3H12A;PRKD2;PTPRM;SH3BP1;PRCP;FGF1;ADGRB1;PRKCA;DNAJA4;PTK2B
protein targeting (GO:0006605)	0.3525941839392743	1.2997828545581582	0.0549645	0.5314254109189014	126	115	NACAD;RASSF9;TIMM17A;GABARAP;PEX16;AP1M2;MFN2;ZDHHC22;ZFAND2B;SLC25A6;HAP1;HOMER3;TIMM44;SPCS1;SEC61A1;TRAK2;BCAP31;TOMM20;GOLGA7B;AIP;RPL11;TOMM22;ZDHHC24;CDC37;ZDHHC3;KIF13B;MFF;ZDHHC9;TOMM7;ZDHHC12;GIPC1;TIMM13;DNAJC19;ZFAND2A;SEC63;ZDHHC6;SDCBP;MGARP;SEC61G;SPCS2;TIMM8B;VPS37C;ZDHHC21;ATG3;SORL1;ZDHHC11B;TIMM9;TSPO;VPS37B;SRP14;FIS1;YIF1B;AQP11;SPCS3;ZDHHC14;ZFAND6;PEX1;TAOK2;TIMM10;VPS37A;PE…	NACAD;RASSF9;TIMM17A;GABARAP;PEX16;AP1M2;MFN2;ZDHHC22;ZFAND2B;SLC25A6;HAP1;HOMER3;TIMM44;SPCS1;SEC61A1;TRAK2;BCAP31;TOMM20;GOLGA7B;AIP;RPL11;TOMM22;ZDHHC24;CDC37;ZDHHC3
Proteoglycans in cancer	0.3397667155722205	1.299862947902326	0.0367647	0.5323212033288579	206	173	HPSE2;IHH;CDKN1A;WNT9A;WNT7A;WNT4;MMP9;FAS;ITGB3;PLAUR;MET;TGFB1;AKT2;MAP2K2;STAT3;CAV2;CBL;WNT3A;ITGA2;WNT10B;PXN;FZD9;WNT8B;SDC1;WNT7B;CAV1;GAB1;CCND1;SLC9A1;ESR1;IGF1R;CTSL;TP53;CAMK2B;PLAU;PRKACA;VAV1;ITPR2;HBEGF;FZD5;PRKCA;PLCG2;RPS6;ERBB2;ERBB3;RPS6KB2;MDM2;ARHGEF1;ROCK2;PRKCG;PIK3R2;CTTN;PIK3R3;FGF2;WNT5B;ELK1;ITPR1;TWIST1;PLCG1;HPSE;ARAF;SDC4;PPP1R12B;SHH;MRAS;ANK2;MAPK13;MAPK3;CD44;FZD2;…	HPSE2;IHH;CDKN1A;WNT9A;WNT7A;WNT4;MMP9;FAS;ITGB3;PLAUR;MET;TGFB1;AKT2;MAP2K2;STAT3;CAV2;CBL;WNT3A;ITGA2;WNT10B;PXN;FZD9;WNT8B;SDC1;WNT7B;CAV1;GAB1;CCND1;SLC9A1;ESR1;IGF1R;CTSL;TP53;CAMK2B;PLAU;PRKACA;VAV1;ITPR2;HBEGF;FZD5;PRKCA;PLCG2;RPS6;ERBB2;ERBB3
positive regulation of cation channel activity (GO:2001259)	0.4496918031309332	1.299985112963133	0.15264187866927592	0.5330660221082563	41	29	GALR2;ACTN2;GAL;JPH2;ADRB2;LRRC26;HAP1;SHANK3;GSTO1;ANTKMT;ANK2;P2RY6;CTSS;NLGN3;ANK3;HTT;CALM1;CASQ1;CALM2;TMSB4X;EPHB2;AKAP6;ARC;GSTM2;ATPSCKMT;STAC3;KCNIP2;PKD2;CALM3	GALR2;ACTN2;GAL;JPH2;ADRB2;LRRC26;HAP1
regulation of activated T cell proliferation (GO:0046006)	0.4949086992719328	1.3022562481055766	0.14777327935222673	0.5332015651672904	35	19	LGALS9;CD274;IL18;IL27RA;IL23A;RPS3;SCRIB;ICOSLG;IGFBP2;RC3H1;BTN2A2;FADD;PRNP;TNFSF9;IGF2;PRKAR1A;HMGB1;AGER;FOXP3	LGALS9;CD274;IL18;IL27RA;IL23A
translational termination (GO:0006415)	0.367711	1.3014761499309244	0.0725191	0.5333210823663999	97	95	MRPL51;MRPL23;MRPS9;MRPL55;MRPL27;APEH;MRPL44;MRPL2;OXA1L;MRPL28;MRPS2;MRPL4;MRPS15;MRPS31;MRPL40;MRPS24;MRRF;MRPS33;MRPL32;MRPL22;MRPL1;MRPL58;MRPL21;MRPS12;MTRF1;MRPS10;MRPL9;MRPS18A;MRPS17;MRPL12;MRPS23;MRPL38;MRPL35;MRPL54;MRPL47;MRPS7;MRPL10;MRPS18C;GFM2;MRPS28;AURKAIP1;PTCD3;MRPL52;MRPL15;MRPS36;GSPT1;MRPL37;MRPS5;MRPL45;MRPL41;MRPL50;ETF1;MRPL42;MRPS22;MRPL49;MRPS18B;MRPL20;MRPL3;MRPL18;MR…	MRPL51;MRPL23;MRPS9;MRPL55;MRPL27;APEH;MRPL44;MRPL2;OXA1L;MRPL28;MRPS2;MRPL4;MRPS15;MRPS31;MRPL40;MRPS24;MRRF;MRPS33;MRPL32;MRPL22;MRPL1;MRPL58;MRPL21;MRPS12;MTRF1;MRPS10;MRPL9;MRPS18A;MRPS17;MRPL12;MRPS23;MRPL38;MRPL35;MRPL54;MRPL47;MRPS7;MRPL10;MRPS18C;GFM2;MRPS28;AURKAIP1;PTCD3;MRPL52;MRPL15;MRPS36;GSPT1;MRPL37;MRPS5;MRPL45;MRPL41;MRPL50;ETF1;MRPL42;MRPS22;MRPL49;MRPS18B;MRPL20;MRPL3;MRPL18;MR…
thyroid hormone receptor binding (GO:0046966)	0.4567277914114738	1.2967633522189375	0.14015151515151514	0.5334118598089568	29	28	OASL;GTF2B;ARID5A;GTF2H1;JMJD1C;MED12;TAF7;TAF11;TRIP6;NCOA3;NCOA6;MED24;TRIP12;MED1;TACC1;NSD1;NCOR1;MED30;PRMT2;MED17;MED16;HMGN3;THRAP3;ZNHIT3;MED13;GAS2L1;MED4;BRD8	OASL
regulation of potassium ion transmembrane transporter activity (GO:1901016)	0.4885178388152083	1.3010642975961817	0.1482889733840304	0.5334241547174915	27	21	CACNA1D;KCNS2;ACTN2;KCNS1;KCNE1;KCNAB1;NEDD4;KCNG1;ATP1B3;ANK2;ITGB1;DLG1;FHL1;STK39;WWP2;VAMP2;NEDD4L;CAB39;AKAP9;YWHAE;ATP1B1	CACNA1D;KCNS2;ACTN2;KCNS1;KCNE1;KCNAB1
protein tyrosine kinase activator activity (GO:0030296)	0.5282330409143757	1.3001214933965508	0.15151515151515152	0.5337540990374575	20	15	CCL5;ANGPT4;NRG1;EFNA5;GAS6;DGKQ;ERBB3;ERCC6;ABI1;EGF;PAK2;ALKAL2;AFAP1L2;GRM5;GHRL	CCL5;ANGPT4;NRG1;EFNA5;GAS6
extracellular matrix disassembly (GO:0022617)	0.4175025009456687	1.3004578398904183	0.10251450676982592	0.5339491292180243	67	47	A2M;KLK5;HPN;TLL1;MMP11;MMP9;TIMP1;KLK7;LCP1;CTSL;TMPRSS6;NOXO1;ADAM15;MMP15;CAPN1;KLKB1;MMP13;KLK4;BMP1;ADAMTS15;CAPN2;CD44;CTSS;MMP14;KIF9;CAPG;CTSK;FURIN;MMP7;WASHC1;GSN;BSG;ADAM10;TIMP2;SCUBE1;SH3PXD2B;CAPNS1;CTSV;EXOC8;LAMC1;SCUBE3;FLOT1;TLL2;ADAM8;ADAMTS4;MMP19;HTRA1	A2M;KLK5;HPN;TLL1;MMP11;MMP9;TIMP1;KLK7
negative regulation of epithelial cell proliferation (GO:0050680)	0.39883133575924656	1.3015368799767224	0.1115702479338843	0.5342566970876677	73	61	NUPR1;STAT1;CEACAM1;HPN;SNAI2;RGCC;XDH;TGFB1;EREG;CAV2;SOX2;B2M;NR2F2;VDR;GATA3;CAV1;ALOX5;MCC;EPPK1;PTPRM;DUSP10;MTSS1;NLRC3;NKX3-1;FGFR2;AIMP1;ATP5IF1;CASK;SOX9;WDR77;PEX2;MARVELD3;MAGED1;AQP11;NF1;DAB2IP;CDC73;TINF2;MED1;TGFB2;VASH1;ATP5F1A;SYNJ2BP;KLF9;KRIT1;PTPRK;SPARC;FBXW7;THBS1;SCG2;CDKN1C;RUNX3;ROBO1;TGFBR3;CDKN2B;NFIB;APOE;BRCA2;CDK6;ATOH8;GHRL	NUPR1;STAT1;CEACAM1;HPN;SNAI2;RGCC;XDH;TGFB1;EREG;CAV2;SOX2;B2M;NR2F2;VDR;GATA3;CAV1;ALOX5;MCC;EPPK1;PTPRM;DUSP10;MTSS1;NLRC3;NKX3-1;FGFR2
negative regulation of autophagy (GO:0010507)	0.40654968885735016	1.2968047595573284	0.11196911196911197	0.53436	60	50	NUPR1;HTR2B;MAGEA6;MET;STAT3;SNCA;IL10RA;DAP;SIRT2;ATG7;MCL1;MAGEA3;TLK2;LZTS1;NRBP2;PTPN22;MTMR8;CTSA;TSC1;KLHL22;SMCR8;BCL2;QSOX1;AKT1;RRAGA;TAB3;TBC1D14;EIF4G3;RUBCN;WASHC1;PINK1;MTOR;EIF4E;EIF4G1;WDR6;SMG1;PIK3CA;RASIP1;SNRNP70;FOXK1;CPTP;LEPR;KDM4A;USP36;FOXK2;GOLGA2;MTMR9;ZKSCAN3;TAB2;BMF	NUPR1;HTR2B;MAGEA6;MET;STAT3;SNCA;IL10RA;DAP;SIRT2;ATG7;MCL1;MAGEA3;TLK2;LZTS1;NRBP2;PTPN22;MTMR8
ligand-gated channel activity (GO:0022834)	-0.556985	-1.47474	0.0420168	0.5366626269037165	31	20	CHRNB2;GRIN3A;CHRNB4;CNGB1;GRID1;GRIN1;CHRNB1;CHRNA5;CHRNA3;GRIK2;GRIK4;GRIN2D;GRIN2B;ANXA6;GRIN3B;GRIN2C;GRIK5;GRIN2A;GRIA4;ZACN	GRIN2A;GRIA4;ZACN
bile acid metabolic process (GO:0008206)	0.47760247631498626	1.2948349130671573	0.14990138067061143	0.5378599438328606	34	24	BAAT;SLC27A2;CYP46A1;OSBPL6;SLC27A5;OSBPL7;HSD17B10;ACAA1;CYP27A1;AMACR;ACOT8;OSBPL1A;NPC1;OSBPL2;SCP2;OSBPL3;HSD17B4;GBA2;OSBP;OSBPL9;ACOX2;HSD3B7;CYP39A1;AKR1C1	BAAT;SLC27A2;CYP46A1;OSBPL6;SLC27A5;OSBPL7;HSD17B10;ACAA1;CYP27A1
protein import into mitochondrial matrix (GO:0030150)	0.5043450420865899	1.2936529200214333	0.16862745098039217	0.5380582882055167	20	18	TIMM17A;DNAJC15;TIMM44;TOMM20;TOMM40L;DNAJC19;GRPEL1;PAM16;TIMM23B;TIMM50;ROMO1;DNLZ;TOMM40;TIMM17B;TIMM23;TOMM70;TIMM21;GRPEL2	TIMM17A;DNAJC15;TIMM44;TOMM20;TOMM40L;DNAJC19;GRPEL1;PAM16;TIMM23B;TIMM50
regulation of GTPase activity (GO:0043087)	0.3404860456204818	1.2937970320664756	0.0398551	0.5386681443532264	190	150	CCL5;DOCK8;ODAM;GPR137B;RGS16;ARHGAP9;EFNA5;PRKG1;NTRK2;CPEB2;PLXNA2;PROM2;GMIP;ADAP1;ADRB1;EPHA1;RAPGEF3;CAV2;CHN1;BCAR3;DOCK11;FICD;PLXNC1;FGD5;CHN2;FGD2;ZC3H15;GNB5;SH3BP1;GPSM1;F11R;VAV1;RASGRP1;TBC1D2;EPHA4;FGD6;RASGRF1;FGD3;ERBB2;CD40;AGRN;DOCK9;SIPA1L1;TBC1D7;STMN3;PLXNB3;BVES;FGD4;PLXNB1;F2RL1;RGS6;RABGAP1;NTRK1;ARAP1;PRTN3;ARHGAP27;ARHGEF5;TMED2;RAP1GAP;SEMA4D;RAP1GDS1;RSU1;AFDN;ARHGAP12…	CCL5;DOCK8;ODAM;GPR137B;RGS16;ARHGAP9;EFNA5;PRKG1;NTRK2;CPEB2;PLXNA2;PROM2;GMIP;ADAP1;ADRB1;EPHA1;RAPGEF3;CAV2;CHN1;BCAR3;DOCK11;FICD;PLXNC1;FGD5;CHN2;FGD2;ZC3H15;GNB5;SH3BP1;GPSM1;F11R;VAV1;RASGRP1;TBC1D2;EPHA4;FGD6;RASGRF1;FGD3;ERBB2;CD40;AGRN;DOCK9;SIPA1L1;TBC1D7;STMN3;PLXNB3;BVES;FGD4;PLXNB1;F2RL1;RGS6
lysophosphatidic acid acyltransferase activity (GO:0042171)	0.5380608724042178	1.2928804410606727	0.16363636363636364	0.5392425868187859	16	15	LPCAT1;GPAT3;GPAT2;PNPLA3;AGPAT1;AGPAT2;AGPAT4;ABHD4;AGPAT5;AGPAT3;ABHD8;GPAT4;ABHD5;LPCAT2;LCLAT1	LPCAT1;GPAT3;GPAT2;PNPLA3;AGPAT1
T cell receptor signaling pathway (GO:0050852)	0.3522420271425399	1.293921722621631	0.059782608695652176	0.5394346662371755	159	129	FYB2;BTN1A1;VTCN1;PSMB9;HLA-DPA1;INPP5D;PSME1;THEMIS2;HLA-DRB1;RFTN1;PSMB8;PSMD3;PSME2;FYN;RNF31;PSMB10;BTN3A2;HLA-DPB1;GATA3;ZC3H12A;BTN3A1;PRKD2;ZAP70;TRAF6;WAS;NFKBIZ;MALT1;PAG1;HLA-A;STOML2;PLCG2;TNFRSF21;EIF2B2;RBCK1;TXK;PIK3R2;RIPK2;EIF2B4;BTN3A3;PTPN22;EIF2B3;PLCG1;IKBKB;RELA;PSMD9;PSMF1;SKAP1;CD276;DENND1B;CSK;UBE2N;ICOSLG;ERMAP;TEC;PSME3;BCL10;PSMB5;BCAR1;SKP1;PAK1;PSMA6;EIF2B5;BTNL9;PTP…	FYB2;BTN1A1;VTCN1;PSMB9;HLA-DPA1;INPP5D;PSME1;THEMIS2;HLA-DRB1;RFTN1;PSMB8;PSMD3;PSME2;FYN;RNF31;PSMB10;BTN3A2;HLA-DPB1;GATA3;ZC3H12A;BTN3A1;PRKD2;ZAP70;TRAF6;WAS;NFKBIZ;MALT1;PAG1;HLA-A;STOML2;PLCG2;TNFRSF21;EIF2B2;RBCK1;TXK
atrioventricular valve morphogenesis (GO:0003181)	0.5317134423378318	1.2914715259228204	0.16288659793814433	0.5399538033721653	20	17	HEY1;BMP2;HEY2;OLFM1;EFNA1;HEYL;SMAD6;NOTCH1;ACVR1;ZFPM1;TGFB2;MDM4;BMPR2;SMAD4;TGFBR2;BMPR1A;SOX4	HEY1;BMP2;HEY2
amino acid import (GO:0043090)	0.49174330578613573	1.2916519038582313	0.14471243042671614	0.5405652037640316	23	19	SLC1A3;SLC16A2;SLC7A8;SLC36A1;SLC22A4;TSPO2;SLC1A1;SFXN2;SFXN3;SLC7A1;SLC6A20;SLC6A13;SLC25A38;SLC9A3R1;SFXN1;SH3BP4;SLC7A5;SLC47A1;SLC6A6	SLC1A3;SLC16A2;SLC7A8;SLC36A1;SLC22A4;TSPO2
response to growth factor (GO:0070848)	0.4277333629832519	1.2916835889510399	0.11545988258317025	0.5415535566090722	42	37	LRP2;NOS1;SPHK1;GATA6;PLK5;ACVRL1;SOX2;KLF4;ACVR1C;ACVR1B;ERBB2;MAP2K5;EMD;TBC1D7;HTRA2;URI1;CIB1;SHC1;AKT1;RACK1;ACVR1;EPHA2;RPS6KB1;MYC;HDAC6;TWF2;CTNNB1;BMPR2;PDGFB;MAPK7;STAT5B;TGFBR2;ACVR2A;BMPR1A;TGFBR1;ACVR2B;CPNE3	LRP2;NOS1;SPHK1;GATA6;PLK5;ACVRL1;SOX2;KLF4;ACVR1C;ACVR1B;ERBB2;MAP2K5;EMD;TBC1D7;HTRA2
cardiac muscle tissue morphogenesis (GO:0055008)	0.4778226377462265	1.2899463553071617	0.1434108527131783	0.5423462627161706	33	24	NOG;MYBPC3;BMP2;SMAD7;TGFB1;HAND1;S1PR1;ENG;FGFR2;TCAP;TTN;TNNT2;FKBP1A;MYL2;TNNC1;NOTCH1;TPM1;ZFPM1;PKP2;ISL1;TNNI3;ANKRD1;TGFBR3;MYLK2	NOG;MYBPC3;BMP2;SMAD7;TGFB1;HAND1;S1PR1;ENG;FGFR2;TCAP;TTN;TNNT2
Viral myocarditis	0.42485770078425955	1.2890671656507278	0.14177693761814744	0.542789	61	41	HLA-DPA1;HLA-F;HLA-DOB;HLA-DRB1;HLA-E;LAMA1;HLA-C;FYN;HLA-B;HLA-DPB1;CAV1;CCND1;HLA-A;CD40;CD55;CASP8;ICAM1;CYCS;BID;RAC3;HLA-DMA;HLA-DMB;PRF1;ABL2;CASP9;EIF4G3;RAC1;ACTB;LAMA2;EIF4G1;SGCG;SGCB;ABL1;HLA-DOA;RAC2;CXADR;DAG1;HLA-DRA;CASP3;SGCA;ITGAL	HLA-DPA1;HLA-F;HLA-DOB;HLA-DRB1;HLA-E;LAMA1;HLA-C;FYN;HLA-B;HLA-DPB1;CAV1;CCND1
regulation of cardiac muscle hypertrophy (GO:0010611)	0.5073745971535208	1.2901436459120723	0.1840607210626186	0.5428367790003563	25	18	NR4A3;EDN1;SLC9A1;PARP1;PRKCA;ROCK2;PDE9A;P2RX4;MEF2A;LMCD1;GLRX3;NOTCH1;CAMK2D;IL6ST;ROCK1;SMAD4;MTPN;RGS2	NR4A3;EDN1;SLC9A1;PARP1;PRKCA;ROCK2;PDE9A;P2RX4;MEF2A
regulation of cardiac conduction (GO:1903779)	0.4359932690278414	1.28929	0.13962264150943396	0.5431920026429543	56	38	ATP2B2;NOS1;RYR3;TBX5;TNNI3K;FKBP1B;ATP1A3;SLC8A2;ATP2B1;TMEM65;PRKACA;ITPR2;FXYD3;FXYD1;DMPK;ITPR1;ATP1B3;TRPC1;KCNJ11;FXYD6;FXYD7;ANK2;ITPR3;ATP2A3;STIM1;ASPH;ATP2B4;CASQ1;NPPA;RYR1;CORIN;ATP1A1;ATP2A2;ATP2A1;AHCYL1;NPPC;ATP1B1;NPR2	ATP2B2;NOS1;RYR3;TBX5;TNNI3K;FKBP1B;ATP1A3;SLC8A2;ATP2B1;TMEM65;PRKACA;ITPR2
regulation of mononuclear cell migration (GO:0071675)	0.5075910256701778	1.2864287914111878	0.16570327552986513	0.5470312913962122	24	17	CCL5;CSF1R;MSTN;SLIT2;CSF1;LYN;BMP5;STK10;MAPK3;AKIRIN1;LGALS3;MDK;PTK2;THBS1;MSN;MAPK1;RARRES2	CCL5;CSF1R;MSTN;SLIT2
negative regulation of epithelial cell apoptotic process (GO:1904036)	0.4667588969419435	1.2867738427279696	0.15581854043392504	0.5471134909907864	38	26	FGG;NUPR1;SERPINE1;GAS6;WFS1;GATA3;IL13;ICAM1;PAK4;TNIP2;CAST;IL11;MDK;KDR;KRIT1;PDPK1;MAPK7;YAP1;SCG2;TCF7L2;NFE2L2;PPARA;TNFAIP3;NDNF;GATA2;TEK	FGG;NUPR1;SERPINE1;GAS6;WFS1
Butanoate metabolism	0.5043350610780243	1.2869870848159903	0.169922	0.547586	29	20	ACSM1;ALDH5A1;ABAT;AACS;GAD1;ECHS1;HMGCS1;ACSM3;HADHA;BDH2;ACAT1;L2HGDH;ACADS;HMGCL;EHHADH;OXCT2;BDH1;OXCT1;ACAT2;HADH	ACSM1;ALDH5A1;ABAT;AACS;GAD1
regulation of endopeptidase activity (GO:0052548)	0.4081714404801007	1.2857666461746158	0.12318840579710146	0.5478646901337837	72	49	SERPINE3;PSMB9;SERPINE1;PSME1;SPOCK1;TIMP1;PSMB8;BIRC3;PSME2;SERPINI1;AHSG;SERPINB5;SERPIND1;SERPINA10;SERPINB1;VSIR;ATP13A2;SERPINB6;PRELID1;SERPINB8;SERPING1;SERPINE2;SPOCK3;PSENEN;AKT1;APH1A;SERPINA1;HRG;FURIN;PSME3;NCSTN;SERPINH1;SERPINC1;BIRC2;NRDC;PSMA3;TIMP3;PICALM;TIMP2;HDAC1;SERPINA3;SERPINA5;SERPINB9;GAPDH;SERPINF2;APH1B;SPOCK2;SERPINF1;CRB2	SERPINE3;PSMB9;SERPINE1;PSME1;SPOCK1;TIMP1;PSMB8;BIRC3;PSME2;SERPINI1;AHSG;SERPINB5;SERPIND1
phosphatidylinositol-3-phosphate binding (GO:0032266)	0.42950967359329956	1.2853531172902206	0.14653465346534653	0.5479929371730298	40	36	PLEKHA4;RUBCNL;RUFY4;NCF4;JPH2;WDR45;PHLDA3;DENND1A;SNX27;WDR45B;LANCL2;PLA2G4A;PLEKHF1;PLEKHA5;WIPI1;BBS5;ATG2A;WASHC2C;TECPR1;DAB2IP;ZFYVE1;SNX3;SNX12;ATG2B;PARD3;ZFYVE26;ZFYVE19;OBSCN;HIP1;KIF16B;ZFYVE28;SH3PXD2B;SESTD1;SNX13;SNX21;WIPI2	PLEKHA4;RUBCNL;RUFY4;NCF4;JPH2;WDR45;PHLDA3;DENND1A;SNX27;WDR45B;LANCL2
Protein export	0.4795452843507392	1.2846005697682579	0.1571969696969697	0.5490246491110766	24	23	SEC11C;SPCS1;SEC61B;SEC61A1;SEC62;OXA1L;HSPA5;SEC11A;SRP19;SEC63;SRP68;SEC61G;SPCS2;IMMP2L;SRP14;SRP72;SEC61A2;SPCS3;SRP54;SRPRA;IMMP1L;SRPRB;SRP9	SEC11C;SPCS1;SEC61B;SEC61A1;SEC62;OXA1L;HSPA5;SEC11A;SRP19;SEC63;SRP68;SEC61G;SPCS2
positive regulation of mitochondrion organization (GO:0010822)	0.4023345483652866	1.282503520827484	0.12845849802371542	0.550663	59	54	CIDEB;TNFSF10;MMP9;BAK1;PLAUR;BOK;HRK;BIK;BAX;CHCHD10;TP53;ADCK1;BBC3;PLD6;HTRA2;PARK7;MFF;HIP1R;ZNF205;ZDHHC6;MGARP;BID;CAMKK2;MIEF1;FAM162A;MOAP1;BAD;FIS1;MARCHF5;BCL2L11;MCU;MIEF2;HTT;DNM1L;PINK1;RALA;KDR;PRKN;PPIF;MUL1;GSK3A;FBXO7;PDCD5;PMAIP1;SPIRE1;DDHD1;RALBP1;VPS35;GPER1;BNIP3;AURKA;GSK3B;MLLT11;BMF	CIDEB;TNFSF10;MMP9;BAK1;PLAUR;BOK;HRK;BIK;BAX;CHCHD10;TP53;ADCK1;BBC3
positive regulation of striated muscle cell differentiation (GO:0051155)	0.5070954714546131	1.2828228688284378	0.16901408450704225	0.5508078308610203	28	17	EDN1;NRG1;MEF2C;RBM24;TGFB1;WNT3A;LMOD3;PIEZO1;NIBAN2;MMP14;MAPK14;MESP1;MAML1;AKAP6;ATP11A;EFNB2;MYLK3	EDN1;NRG1;MEF2C;RBM24;TGFB1;WNT3A
positive regulation of T cell mediated cytotoxicity (GO:0001916)	0.5132770681638644	1.2835670447357574	0.18007662835249041	0.5508645691172939	27	17	HLA-F;AZGP1;HLA-DRB1;HLA-E;HLA-B;IL23A;IL12A;HLA-A;MR1;CYRIB;NECTIN2;PVR;FADD;STX7;HLA-DRA;XCL1;SLC22A13	HLA-F;AZGP1;HLA-DRB1;HLA-E;HLA-B;IL23A;IL12A;HLA-A;MR1
monovalent inorganic cation homeostasis (GO:0055067)	0.48759072456102087	1.2831087113395432	0.15120967741935484	0.5510913983621927	28	21	OTC;SLC26A4;SCNN1B;CYP4F2;SLC12A6;SLC9A1;SLC12A8;CLCN3;SLC12A4;ATP6V0A4;PDK2;SLC12A9;SLC12A2;SLC12A7;KCNH2;SCNN1A;SLC9A7;CYP4F12;SLC12A5;PDK4;ATP6V1B1	OTC;SLC26A4;SCNN1B;CYP4F2;SLC12A6
regulation of gluconeogenesis (GO:0006111)	-0.521098	-1.46539	0.058333333333333334	0.5511859555574119	30	25	DGKQ;SIK1;SELENOS;OGT;PDK2;EP300;SIRT1;SDHAF3;ZNF692;SIRT7;DDB1;ERFE;CLK2;USP7;SOGA1;MST1;CRY1;PTPN2;PGP;C1QTNF3;ARPP19;FBP1;GCK;C1QTNF12;GNMT	SOGA1;MST1;CRY1;PTPN2;PGP;C1QTNF3;ARPP19;FBP1;GCK;C1QTNF12;GNMT
cardiac epithelial to mesenchymal transition (GO:0060317)	0.4883402268684543	1.281249207029315	0.1859504132231405	0.5521706721150512	21	20	HEY1;BMP2;HEY2;SNAI2;ACVRL1;OLFM1;ENG;SPRY1;HEYL;PDCD4;SNAI1;NOTCH1;TGFB2;TBX3;BMP4;HAS2;FGF8;RBPJ;TGFBR3;TGFBR1	HEY1;BMP2;HEY2;SNAI2;ACVRL1;OLFM1
positive regulation of peptidyl-threonine phosphorylation (GO:0010800)	-0.519791	-1.46702	0.053465346534653464	0.5521720839714224	26	24	SPHK1;TGFB1;BMP7;S1PR2;STOX1;RIPK2;PRKAG2;AXIN1;RPTOR;UBE2K;APP;CEMIP;TNKS1BP1;CALM1;CALM2;EGF;CAB39;PLK1;MAPK1;CHI3L1;CALM3;TRIM6;WNK3;IRGM	PLK1;MAPK1;CHI3L1;CALM3;TRIM6;WNK3;IRGM
Tryptophan metabolism	0.43815182537026764	1.281511647861018	0.12734082397003746	0.5524705348250711	43	34	KYNU;CYP1A2;AOX1;AOC1;AANAT;MAOB;ALDH8A1;GCDH;ECHS1;TPH1;KYAT1;AFMID;HADHA;DHTKD1;KYAT3;ALDH9A1;ACAT1;ALDH1B1;AADAT;DLD;MAOA;DDC;DLST;EHHADH;ALDH2;CYP1A1;ALDH3A2;ACAT2;ALDH7A1;CAT;HADH;CYP1B1;ACMSD;IL4I1	KYNU;CYP1A2;AOX1;AOC1;AANAT;MAOB
Glycerophospholipid metabolism	0.36886685268563685	1.280214481286463	0.0884086	0.554209	99	83	GPD1;CHAT;PLA1A;PLA2G10;PLA2G2F;PHOSPHO1;LPCAT1;PLA2G4D;DGKA;PLA2G4C;GPAT3;PTDSS1;PISD;PEMT;PLPP2;GPAT2;DGKQ;AGPAT1;DGKH;PTDSS2;PNPLA6;PLAAT3;MBOAT7;LPCAT3;LYPLA2;LPCAT4;PLA2G4B;PLD3;PLPP3;PLD1;AGPAT2;LPGAT1;PLA2G15;PLA2G4A;DGKZ;LYPLA1;LPIN3;PLB1;AGPAT4;CDS1;CHPT1;CEPT1;PGS1;SELENOI;PNPLA7;PLPP5;ADPRM;ACHE;DGKD;GNPAT;CHKB;AGPAT5;PLA2G12A;GPD1L;AGPAT3;DGKE;ETNK1;GPAT4;PLPP1;LPIN1;GPCPD1;GPAM;CHKA;…	GPD1;CHAT;PLA1A;PLA2G10;PLA2G2F;PHOSPHO1;LPCAT1;PLA2G4D;DGKA;PLA2G4C;GPAT3;PTDSS1;PISD;PEMT;PLPP2;GPAT2;DGKQ;AGPAT1;DGKH;PTDSS2;PNPLA6;PLAAT3;MBOAT7;LPCAT3;LYPLA2;LPCAT4;PLA2G4B;PLD3;PLPP3;PLD1;AGPAT2;LPGAT1;PLA2G15;PLA2G4A;DGKZ;LYPLA1
positive regulation of ERK1 and ERK2 cascade (GO:0070374)	0.35095882406970147	1.2790308789048113	0.0632911	0.5564733976372562	173	113	FGG;CCL5;HTR2B;LGALS9;CSF1R;BMP2;FLT4;HLA-DRB1;NTRK2;NODAL;GAS6;TGFB1;OR2AT4;SEMA7A;DDT;PRKD2;RASGRP1;ALOX15;PRKCA;FGFR2;ATP6AP1;PTK2B;PHB2;GAREM1;FGFR4;TNFAIP8L3;F2RL1;FGF2;MTURN;PTPN22;ICAM1;NTRK1;PHB;GLIPR2;ABCA7;MIF;CIB1;GPR55;PDGFA;CCN2;ARHGAP8;FGFR3;CHRNA7;GPR183;NDRG4;NOD2;P2RY6;SHC1;MAPK3;GCNT2;CD44;NECAB2;PRKCZ;MFHAS1;FERMT2;ARRB1;RAPGEF2;NOTCH2;ROR1;DENND2B;MAP3K12;NOTCH1;HRAS;APP;RAP1A…	FGG;CCL5;HTR2B;LGALS9;CSF1R;BMP2;FLT4;HLA-DRB1;NTRK2;NODAL;GAS6;TGFB1;OR2AT4
cardiac muscle cell action potential (GO:0086001)	0.4608279729046247	1.277565656029984	0.16237623762376238	0.5565982872266344	31	24	CACNA1D;KCNJ2;SCN3B;KCND3;KCNQ1;CACNA2D1;KCNE1;SCN4B;SCN1B;SLC4A3;ANK2;KCNH2;SCN5A;SCN1A;PKP2;HCN2;HCN4;ATP1A1;YWHAE;CACNA1C;KCNIP2;CACNA1G;SCN2B;ATP1B1	CACNA1D;KCNJ2;SCN3B;KCND3;KCNQ1;CACNA2D1;KCNE1;SCN4B
DNA metabolic process (GO:0006259)	-0.347134	-1.46189	0	0.5573870709442542	278	271	SP100;SAMHD1;FBXO6;NT5E;INIP;ERCC1;XPA;RMI2;DNASE1L1;NABP1;STN1;ZNF365;SLX1A;TOP1MT;BTG2;DDB2;DNASE2;POLD2;MPG;GTF2H1;CTC1;POLD4;NBN;FANCC;PARP1;RTEL1;REXO4;ERCC3;LONP1;POLH;TOP3B;POLB;PARK7;RNASEH1;PARP3;DDX21;DCTPP1;UBA52;ENDOV;USP45;TOP1;PARP2;USP3;PURA;SMUG1;MNAT1;TRRAP;SUPV3L1;APEX1;DFFB;TERF2;NSMCE3;TDG;CSNK1E;PARP4;UBE2N;RPS27A;MGMT;DDX23;CDC34;OGG1;NABP2;BACH1;ORC4;TREX1;TERT;AXIN2;TERF2I…	TERF1;RAN;UHRF2;RAD9A;POLK;DNA2;UBC;RFC1;RFC2;EXD2;KAT5;GADD45A;USP7;CDC7;MCM5;PRIM2;RFC5;MEN1;ASF1A;MBD4;NUDT1;TOP3A;KPNA2;LIG3;RAD17;GMNN;POLA2;POT1;PWWP3A;SMC1A;CDT1;XRCC3;CHEK1;PCNA;RPA2;PRIM1;TYMS;PDS5B;NUDT15;TCF7L2;MCM3;CDK1;DOT1L;RIF1;CENPS;POLE;RFC3;MCM2;DNMT1;MSH2;ENDOG;RECQL4;POLE2;VCP;PRKDC;UNG;HMGB1;RFC4;RAD51B;MSH3;ORC6;TSN;DNASE1L2;FANCG;RECQL;FEN1;HELLS;BRCA1;HMGB3;GEN1;ZRANB3;RAD…
positive regulation of intrinsic apoptotic signaling pathway (GO:2001244)	0.424657	1.277591994970224	0.1359026369168357	0.5575662432776506	41	38	NUPR1;BOK;BAX;EIF5A;STYXL1;CAV1;BCAP31;TP53;BBC3;NKX3-1;GSDME;BCL2L1;SFPQ;MSX1;RPS3;BID;BCL2;BAD;RACK1;FIS1;BCL2L11;DDIT3;FBH1;DNM1L;NCK1;RPS7;SOD1;BECN1;SEPTIN4;SLC9A3R1;RNF183;PMAIP1;UBB;BCLAF1;NACC2;SIAH1;LCK;BMF	NUPR1;BOK;BAX;EIF5A;STYXL1;CAV1;BCAP31;TP53;BBC3;NKX3-1;GSDME
ribosome biogenesis (GO:0042254)	0.32589725750133364	1.2776640776034744	0.059149722735674676	0.5583939346769614	193	188	UTP3;SENP3;DDX47;DIS3;MALSU1;RPL26L1;ZNF622;MDN1;RPL27A;RPL7;DHX37;LYAR;RPL34;RPL11;DDX49;NOB1;IMP4;BOP1;RPS6;NOC4L;EXOSC7;RCL1;RPLP2;LTV1;RRP1;EXOSC4;NOP16;UTP6;UTP14A;RPL39;HEATR1;WDR74;RPL27;PES1;RPL36;SBDS;MRPL22;RRP12;RRS1;RPL23A;DDX52;WDR3;RRP9;EBNA1BP2;UBA52;RPL24;RPLP1;WDR55;SNU13;RPL26;RPS19;RPL9;RPL31;RPL6;UTP20;UTP4;UTP11;LSG1;RPL21;NIP7;POP5;NOL6;RPS9;RBIS;RPS17;EXOSC1;FBL;BYSL;RPL35A…	UTP3;SENP3;DDX47;DIS3;MALSU1;RPL26L1;ZNF622;MDN1;RPL27A;RPL7;DHX37;LYAR;RPL34;RPL11;DDX49;NOB1;IMP4;BOP1;RPS6;NOC4L;EXOSC7;RCL1;RPLP2;LTV1;RRP1;EXOSC4;NOP16;UTP6;UTP14A;RPL39;HEATR1;WDR74;RPL27;PES1;RPL36;SBDS;MRPL22;RRP12;RRS1;RPL23A;DDX52;WDR3;RRP9;EBNA1BP2;UBA52;RPL24;RPLP1;WDR55;SNU13;RPL26;RPS19;RPL9;RPL31;RPL6;UTP20;UTP4;UTP11;LSG1;RPL21;NIP7;POP5;NOL6;RPS9;RBIS;RPS17;EXOSC1;FBL;BYSL;RPL35A…
positive regulation of neuron apoptotic process (GO:0043525)	0.4998483546344188	1.2765205482129316	0.1644100580270793	0.5586277461814232	25	19	NUPR1;CDK5;BAX;FOXO3;ITGAM;PCSK9;MCL1;ATF4;NF1;DDIT3;TGFB2;GRN;TFAP2A;CTNNB1;PRNP;FBXW7;CDK5R1;BACE1;SRPK2	NUPR1;CDK5;BAX;FOXO3;ITGAM;PCSK9;MCL1;ATF4
meiosis I (GO:0007127)	-0.56363	-1.46727	0.062135922330097085	0.5590903819160091	27	16	HSF2BP;SYCP3;MEIOC;BTBD18;BCL2L11;FOXJ2;ZSCAN21;MEI1;FOXJ3;ING2;PTTG1;SGO2;MYBL1;SGO1;ZCWPW1;MEIOB	MEI1;FOXJ3;ING2;PTTG1;SGO2;MYBL1;SGO1;ZCWPW1;MEIOB
regulation of ERK1 and ERK2 cascade (GO:0070372)	0.3342966576890504	1.2777351912946326	0.0601375	0.5592804877606046	239	170	FGG;CCL5;GBP1;HTR2B;LGALS9;CEACAM1;CSF1R;BMP2;FLT4;PTPRR;HLA-DRB1;NTRK2;NODAL;EPHB1;GAS6;TGFB1;DUSP26;OR2AT4;SEMA7A;TRAF7;DDT;PRKD2;CAMK2N1;DUSP4;DUSP10;DUSP3;RASGRP1;ALOX15;PRKCA;FGFR2;ATP6AP1;ERBB2;PTK2B;STYX;SEMA6A;RGS14;PHB2;GAREM1;FGFR4;SPRED3;TNFAIP8L3;F2RL1;DUSP9;FGF2;MTURN;SPRY3;PTPN22;ICAM1;NTRK1;SIRPA;PHB;LYN;ARHGEF5;GLIPR2;ABCA7;NEK10;MIF;CIB1;GPR55;SYK;PDGFA;CCN2;ARHGAP8;FGFR3;SPRY1;C…	FGG;CCL5;GBP1;HTR2B;LGALS9;CEACAM1;CSF1R;BMP2;FLT4;PTPRR;HLA-DRB1;NTRK2;NODAL;EPHB1;GAS6;TGFB1;DUSP26;OR2AT4
mesenchymal cell development (GO:0014031)	0.5244060289555528	1.2740765140513914	0.20612244897959184	0.5606045423284686	20	15	NRG1;HEY2;SNAI2;PDCD6;HEYL;TAPT1;NOTCH1;NOLC1;PEF1;KLHL12;FOXC1;SOX8;KBTBD8;TCOF1;FAM172A	NRG1;HEY2;SNAI2
L-alpha-amino acid transmembrane transport (GO:1902475)	0.4647651555007987	1.2735329242701123	0.18181818181818182	0.5612104603743628	28	23	SLC25A18;SLC1A3;SLC25A22;SLC7A8;SLC38A5;ARL6IP5;PRAF2;SLC25A12;SLC1A1;SLC7A2;SLC6A9;SLC1A4;SLC3A2;SLC7A1;SLC1A2;SLC6A20;SLC25A13;SLC25A38;SLC38A1;SLC25A29;SLC7A5;SLC47A1;SLC36A4	SLC25A18;SLC1A3;SLC25A22;SLC7A8;SLC38A5;ARL6IP5;PRAF2;SLC25A12;SLC1A1
Glycosaminoglycan degradation	0.5060110390960805	1.2747968979707902	0.1913214990138067	0.5615651534763403	20	17	HPSE2;HYAL1;GNS;HEXB;GLB1;HYAL2;SGSH;HPSE;GALNS;GUSB;NAGLU;IDS;IDUA;HEXA;HYAL3;HGSNAT;ARSB	HPSE2;HYAL1;GNS;HEXB;GLB1;HYAL2
regulation of myotube differentiation (GO:0010830)	0.48992771656397666	1.274102718888792	0.17958412098298676	0.5615690864832646	26	20	HDAC3;RBM24;HDAC9;XBP1;SIK1;BHLHA15;FBXO22;DMPK;HDAC5;BHLHE41;PIEZO1;MMP14;MAPK14;CCN3;NOTCH1;HDAC4;MAML1;BDNF;ATP11A;HDAC1	HDAC3;RBM24;HDAC9;XBP1;SIK1;BHLHA15;FBXO22;DMPK;HDAC5;BHLHE41;PIEZO1
positive regulation of nuclear division (GO:0051785)	0.4907544522904813	1.2751475656488735	0.1488095238095238	0.5616596847125631	28	20	DMRT1;EDN1;RGCC;BTC;EREG;IL1A;SIRT2;NPM2;TGFA;INSR;PHIP;EPGN;LRP5;EGF;PDGFRB;PDGFB;IGF2;AURKA;NUP62;NUSAP1	DMRT1;EDN1;RGCC;BTC;EREG;IL1A
lymphocyte differentiation (GO:0030098)	0.39323738306413736	1.2743870999485545	0.12449799196787148	0.5617556633288341	85	57	IFNA1;KIT;TOX;CD79B;CD79A;FLT3;BLNK;HDAC9;IFNE;SLC25A5;DNAJB9;GATA3;DLL4;ZAP70;GPR89A;PLCG2;JAG2;ZBTB7A;RELB;PTPN22;CLCF1;HDAC5;RABL3;HHEX;CHD7;JAK3;ADAM17;IL11;ITGB1;PBX1;NFIL3;HDAC4;TPD52;AXL;PTPRJ;LYL1;GPR89B;CR2;DCAF1;NHEJ1;KAT7;TCF3;RAG1;LEPR;GPS2;KLF6;LMBR1L;CEBPG;CD4;MSH2;LFNG;PIK3CD;PTPN2;LCK;SOX4;LY6D;NFAM1	IFNA1;KIT;TOX;CD79B;CD79A;FLT3;BLNK;HDAC9;IFNE;SLC25A5;DNAJB9;GATA3;DLL4;ZAP70
NADP binding (GO:0050661)	0.43777987291191234	1.2720048451014005	0.1381957773512476	0.5624985304584504	37	32	ME3;NOS1;TP53I3;CRYM;DUOX1;DECR1;KCNAB1;GMDS;CBR3;PGD;TM7SF2;DHCR7;SPR;CRYZ;DUS2;GRHPR;NOS3;G6PD;DPYD;QDPR;CBR4;HSD17B1;ME1;NOX5;MTRR;NDOR1;CRYZL1;LBR;HMGCR;CAT;DHFR;DHFR2	ME3;NOS1;TP53I3;CRYM;DUOX1;DECR1;KCNAB1;GMDS;CBR3;PGD;TM7SF2
regulation of ossification (GO:0030278)	0.4383489691694201	1.2715634162591976	0.14147286821705427	0.5628203414096071	37	30	BMP2;DKK1;MEF2C;AHSG;S1PR1;LRP6;DDR2;KREMEN2;ANKH;SOX9;TWIST1;SMAD6;NOTCH1;SGMS2;TXLNG;ACVR1;NBR1;LRP4;TGFB2;ENPP1;MDK;PTPN11;BMPR2;ECM1;CYP27B1;NOTUM;BMP4;CHSY1;BMP2K;RBPJ	BMP2;DKK1;MEF2C;AHSG;S1PR1;LRP6;DDR2;KREMEN2
negative regulation of cellular catabolic process (GO:0031330)	0.3925784655221468	1.2722312149128097	0.12403100775193798	0.5628780528245834	70	56	NUPR1;HTR2B;MAGEA6;TIMP1;MET;STAT3;GPLD1;MFSD2A;IL10RA;DAP;SIRT2;MCL1;MAGEA3;TLK2;PTPN22;MTMR8;PTPN3;ATRAID;PLIN5;KLHL22;SORL1;BCL2;CDK5RAP3;AKT1;RRAGA;TAB3;TBC1D14;EIF4G3;DAB2IP;RGP1;NRDE2;RUBCN;CST3;WASHC1;MTOR;EIF4E;GSK3A;EIF4G1;WDR6;RASIP1;ROCK1;TIMP3;FOXK1;CPTP;TIMP2;MTMR2;LEPR;KDM4A;FOXK2;GOLGA2;MTMR9;RIC1;ZKSCAN3;TAB2;APOC1;BMF	NUPR1;HTR2B;MAGEA6;TIMP1;MET;STAT3;GPLD1;MFSD2A;IL10RA;DAP;SIRT2
male gonad development (GO:0008584)	0.45350607702386403	1.2710943583046765	0.14396887159533073	0.563143	44	29	ZFP42;LRP2;KIT;INHBA;WNT4;GATA6;BIK;GATA3;ADAM21;NCOA4;SOX9;SIX4;AKR1C3;NR5A1;TFAP2C;TGFB2;MEA1;WNT2B;CSDE1;KITLG;FGF9;SOX8;MAMLD1;COL9A3;MSH2;ING2;SOX15;LHB;TEX19	ZFP42;LRP2;KIT;INHBA;WNT4
regulation of mitochondrial outer membrane permeabilization involved in apoptotic signaling pathway (GO:1901028)	0.5011446714595897	1.2724995917590387	0.2101010101010101	0.5631449981579831	19	17	BAK1;BOK;SLC25A5;BAX;FZD9;CHCHD10;TMEM102;HIP1R;ZNF205;BID;SLC35F6;MUL1;GSK3A;TMEM14A;ACAA2;HSPA1A;GSK3B	BAK1;BOK;SLC25A5;BAX;FZD9;CHCHD10
intracellular cholesterol transport (GO:0032367)	0.5211277667377348	1.2670711777179362	0.19157088122605365	0.5716933800611436	16	15	TSPO2;LRP6;RELCH;STARD4;LDLRAP1;NPC1;NPC2;OSBPL2;LDLR;SERAC1;ABCA1;ABCG1;OSBP;STAR;VPS4A	TSPO2;LRP6;RELCH;STARD4;LDLRAP1;NPC1;NPC2;OSBPL2;LDLR;SERAC1
negative regulation of cell-cell adhesion (GO:0022408)	0.42446610809246116	1.2672300921587998	0.1511879049676026	0.5722948017112274	42	33	IL1RN;BMP2;RGCC;ASS1;TGFB1;FXYD5;KLF4;NOTCH4;NF2;EPCAM;MAP2K5;BMP6;PPM1F;ZNF703;SPINT2;GTPBP4;AKT1;AKNA;NOTCH1;MAD2L2;CDH1;MYADM;MIA3;WNK1;VEGFA;RDX;MBP;PTK2;MAPK7;PPARA;PODXL;ADTRP;JAG1	IL1RN;BMP2;RGCC;ASS1;TGFB1;FXYD5;KLF4;NOTCH4;NF2;EPCAM;MAP2K5;BMP6;PPM1F
positive regulation of leukocyte mediated cytotoxicity (GO:0001912)	0.45653462693183566	1.2673047884877708	0.16346153846153846	0.5731415404546774	44	25	HLA-F;AZGP1;HLA-DRB1;HLA-E;HLA-B;IL23A;CD160;KLRD1;IL12A;ITGAM;RASGRP1;HLA-A;KLRC2;RAET1E;CYRIB;NECTIN2;PVR;LAMP1;FADD;STX7;CD226;HLA-DRA;XCL1;AP1G1;KLRK1	HLA-F;AZGP1;HLA-DRB1;HLA-E;HLA-B;IL23A;CD160;KLRD1;IL12A;ITGAM;RASGRP1;HLA-A
regulation of postsynaptic membrane potential (GO:0060078)	-0.544157	-1.45462	0.0701031	0.5786876529757838	36	21	MEF2C;MAPK8IP2;INSYN2A;GRIN1;RAB3GAP1;AKT1;NLGN3;CHRNA3;GABRG2;GABRE;INSYN1;GRIN2D;MPP2;GSK3A;ARRB2;GRIN2B;GRIN2C;GSK3B;GRIN2A;DRD2;DRD4	GRIN2A;DRD2;DRD4
Pancreatic secretion	0.38615167645506215	1.2636089850766856	0.12407407407407407	0.5808997234522557	103	55	ATP2B2;PLA2G10;CA2;PLA2G2F;SLC4A4;AMY2B;KCNQ1;PRSS3;ATP1A3;RAP1B;BST1;PLCB4;ADCY7;ATP2B1;TPCN2;SLC9A1;ADCY6;CCK;ITPR2;PRKCA;RAB11A;PRKCG;RAB27B;ITPR1;ATP1B3;TRPC1;ADCY9;ADCY3;SLC12A2;CFTR;ADCY5;CTRL;PLCB3;ITPR3;SLC4A2;ATP2A3;RAP1A;PLA2G12A;RAC1;ATP2B4;RAB3D;ATP1A1;GNAS;ATP2A2;ATP2A1;RHOA;GNAQ;PLCB1;CEL;KCNMA1;ADCY4;RAB8A;PLCB2;ATP1B1;PLA2G3	ATP2B2;PLA2G10;CA2;PLA2G2F;SLC4A4;AMY2B;KCNQ1;PRSS3;ATP1A3;RAP1B;BST1;PLCB4;ADCY7;ATP2B1;TPCN2;SLC9A1;ADCY6;CCK;ITPR2;PRKCA;RAB11A
mitochondrial ATP synthesis coupled proton transport (GO:0042776)	0.5107155300620506	1.2612734317771166	0.2073170731707317	0.5836054396517011	18	17	STOML2;DMAC2L;ATP5F1D;ATP5MC1;ATP5MC3;ATP5F1E;ATP5PD;ATP5PB;ATP5PO;ATP5MF;ATP5MG;ATP5F1B;ATP5ME;ATP5PF;ATP5F1C;ATP5MC2;ATP5F1A	STOML2;DMAC2L;ATP5F1D;ATP5MC1;ATP5MC3;ATP5F1E;ATP5PD;ATP5PB;ATP5PO;ATP5MF;ATP5MG;ATP5F1B;ATP5ME;ATP5PF
phosphatidylserine metabolic process (GO:0006658)	0.45411188348946907	1.2613440557143851	0.16071428571428573	0.5845000947752559	35	27	PLSCR1;PLA1A;PLA2G10;PLA2G2F;PLA2G4D;PTDSS1;PTDSS2;PLAAT3;LPCAT3;LPCAT4;OSBPL10;ABHD12B;PLA2G4B;PLA2G15;PLA2G4A;ABHD12;SERINC1;SLC27A1;ABHD16A;OSBPL5;SERINC5;PLA2G12A;MBOAT2;PLA2G4F;OSBPL8;MBOAT1;PLA2G3	PLSCR1;PLA1A;PLA2G10;PLA2G2F;PLA2G4D;PTDSS1;PTDSS2;PLAAT3;LPCAT3;LPCAT4;OSBPL10;ABHD12B;PLA2G4B;PLA2G15;PLA2G4A
mammary gland development (GO:0030879)	0.4954577002501233	1.2613475884779342	0.18893129770992367	0.5855707712424747	25	17	NRG1;WNT4;NOTCH4;WNT7B;CAV1;JAK2;WNT3;TGFB3;ERBB4;GLI2;ZBTB7B;GPAT4;VEGFA;TBX3;APLN;ARHGAP35;OXTR	NRG1;WNT4;NOTCH4;WNT7B;CAV1
RNA polymerase II-specific DNA-binding transcription factor binding (GO:0061629)	0.33000384339387795	1.2615677098435634	0.0598592	0.5859679006638581	191	163	IFI27;LDB2;PARP9;STAT1;DTX3L;HEY2;EGR2;HDAC3;SDR16C5;EOMES;DACT1;ARNT2;BUD31;PIAS3;DUSP26;STAT3;LMO2;KLF4;ARNTL;TP53;BAZ2A;ANXA4;COMMD7;BRMS1;ATF4;BBS2;HDAC5;ID2;ELK1;TACC2;NCOA7;BBS5;MEF2A;RNF25;SMARCD3;BHLHE40;PIAS2;JUP;GTF2I;TADA3;HSPB1;RBL2;MIER2;BHLHE41;RELA;DLL1;MTA3;PPARD;TRIM32;TEAD3;COMMD6;BCAS3;HNF4A;NCOR2;FOS;CDK5RAP3;NCOA3;EP300;MAPK14;NCOA2;CTDP1;MAD2L2;BCL10;HDAC4;DDRGK1;MTDH;ACTN4;…	IFI27;LDB2;PARP9;STAT1;DTX3L;HEY2;EGR2;HDAC3;SDR16C5;EOMES;DACT1;ARNT2;BUD31;PIAS3;DUSP26;STAT3;LMO2
heart morphogenesis (GO:0003007)	0.4015070644475792	1.2601105850868337	0.13575525812619502	0.5861130153575804	54	45	HTR2B;HEY1;ALPK2;NOG;MYBPC3;BMP2;HEY2;ACVRL1;OLFM1;ENG;TCAP;TTN;SOX9;FKBP1A;NOS3;CHD7;HEYL;SYNPO2L;LEFTY1;TBX1;NOTCH1;INSR;ACVR1;EPHB4;ZFPM1;TGFB2;MEGF8;MESP1;TBX2;ISL1;MDM4;VEGFA;PTK2;NIPBL;TBX3;ANKRD1;FGF8;HES1;TGFBR3;BMPR1A;TGFBR1;TBX19;MYLK2;MESP2;DLC1	HTR2B;HEY1;ALPK2;NOG;MYBPC3;BMP2;HEY2
cellular amide metabolic process (GO:0043603)	0.3631753007466168	1.2581673259954775	0.10948905109489052	0.5897894001180995	116	87	PLAAT4;CPZ;BAAT;CPXM1;ACSM1;MIPEP;FUT3;ALDH1L1;ABCA12;SMPD2;PLPP2;CPM;PCCA;DNPEP;AASDHPPT;PCCB;PLAAT3;ABCB9;SLC5A6;ACSF2;PLPP3;MLYCD;PDZD11;ATF4;ST3GAL1;PPP2R1A;PLA2G15;MTHFD2;MCCC2;ALDH1L2;SMPD3;SHMT1;OXSM;ASAH2;ACSM3;MTHFD1L;ACOT8;SLC46A1;MCCC1;SMPD1;FPGS;SHMT2;NAPEPLD;NAAA;DBI;ABCA2;ACSL6;CPE;THEM4;ORMDL1;NIT1;HLCS;THOP1;ORMDL3;ACOT11;ABHD4;GLYAT;NSMAF;ORMDL2;SLC25A32;ACOT7;MTHFD1;MTHFS;SLC19A…	PLAAT4;CPZ;BAAT;CPXM1;ACSM1;MIPEP;FUT3;ALDH1L1;ABCA12;SMPD2;PLPP2;CPM;PCCA;DNPEP;AASDHPPT;PCCB;PLAAT3;ABCB9;SLC5A6;ACSF2;PLPP3;MLYCD;PDZD11;ATF4;ST3GAL1;PPP2R1A;PLA2G15;MTHFD2;MCCC2;ALDH1L2;SMPD3;SHMT1;OXSM;ASAH2;ACSM3;MTHFD1L;ACOT8;SLC46A1
artery morphogenesis (GO:0048844)	0.44439641557370646	1.2583980587949617	0.15851272015655576	0.5902051151739479	31	26	LRP2;NOG;HEY2;HPGD;SMAD7;ENG;HOXA1;FOXF1;LRP1;TBX1;FOLR1;NOTCH1;NF1;TGFB2;NRP1;TBX2;VEGFA;BMPR2;PDGFRB;BMP4;STRA6;HES1;BMPR1A;PKD2;TGFBR1;JAG1	LRP2;NOG;HEY2;HPGD;SMAD7
PD-L1 expression and PD-1 checkpoint pathway in cancer	0.3603289437595957	1.2565976848351461	0.11742424242424243	0.5903047340389719	90	78	BATF2;STAT1;IFNGR1;MYD88;CD274;TICAM2;AKT2;TICAM1;MAP2K2;STAT3;BATF3;ZAP70;TRAF6;CSNK2B;RASGRP1;RPS6KB2;PIK3R2;PIK3R3;NFKBIB;PLCG1;IKBKB;RELA;NFKBIE;JAK2;MAPK13;MAPK3;FOS;AKT1;MAPK14;KRAS;CSNK2A2;AKT3;JAK1;HRAS;PPP3CC;NFATC2;NFATC3;NFATC1;RPS6KB1;NFKBIA;PPP3CA;MAP2K3;PRKCQ;MAP2K1;CHUK;MTOR;RAF1;IKBKG;HIF1A;CSNK2A1;PTPN11;EGFR;PIK3CB;JUN;PTEN;PIK3CA;EGF;NFKB1;PTPN6;PPP3R1;MAP3K3;MAPK11;CSNK2A3;MAP…	BATF2;STAT1;IFNGR1;MYD88;CD274;TICAM2;AKT2;TICAM1;MAP2K2;STAT3
membrane depolarization during cardiac muscle cell action potential (GO:0086012)	0.5095415644933561	1.2554146434501712	0.2163265306122449	0.5906625440309657	18	15	CACNA1D;KCNJ2;SCN3B;CACNA2D1;SCN4B;SCN1B;TRPM4;ANK2;SCN5A;HCN2;HCN4;CACNB2;CACNA1C;CACNA1G;SCN2B	CACNA1D;KCNJ2;SCN3B;CACNA2D1;SCN4B
UDP-glycosyltransferase activity (GO:0008194)	0.3785509134058838	1.2570969495183624	0.1350844277673546	0.590999	85	56	GCNT4;EXTL1;B3GALT5;CSGALNACT1;B4GAT1;POGLUT2;HAS3;RFNG;HYAL1;MGAT4B;B3GALNT1;UGT8;HEXB;POMGNT2;CHPF;B3GNT7;B4GALNT3;LARGE2;B3GAT3;EXT2;B3GALT6;B3GALNT2;OGT;CHPF2;GCNT2;MGAT4A;B4GALNT4;B3GNT2;HEXA;CSGALNACT2;EXT1;B3GALT1;GCNT1;GXYLT2;POGLUT1;POGLUT3;B3GNT4;CHSY3;B3GNT3;GCNT3;MFNG;GXYLT1;B3GNT9;B4GALT1;B3GLCT;LARGE1;HAS2;CHSY1;POMGNT1;B3GNT5;XXYLT1;LFNG;B4GALNT1;B3GNT8;GCNT7;B3GALT4	GCNT4;EXTL1;B3GALT5;CSGALNACT1;B4GAT1;POGLUT2;HAS3;RFNG;HYAL1;MGAT4B;B3GALNT1;UGT8;HEXB;POMGNT2;CHPF
epidermal growth factor receptor binding (GO:0005154)	0.45918666877607384	1.2567089223322716	0.17679558011049723	0.5910467674728447	27	24	PLSCR1;AREG;ARF4;BTC;EREG;HBEGF;CBLC;SNX2;LINGO1;TGFA;SHC1;ATXN2;TNK2;FAM83B;ERBB4;SNX1;EPGN;EGF;SNX4;HIP1;FER;CCDC88A;GRB2;CNOT9	PLSCR1;AREG;ARF4;BTC;EREG
ventricular septum development (GO:0003281)	0.4412089689734698	1.254570272006146	0.1701720841300191	0.5910665017905551	39	28	HEY1;NOG;PDE2A;HEY2;TBX5;SMAD7;SLIT2;GATA3;HEYL;NOTCH1;ACVR1;HECTD1;ZFPM1;TGFB2;MDM4;BMPR2;SMAD4;CITED2;TGFBR2;MATR3;STRA6;ROBO1;HES1;TGFBR3;BMPR1A;TGFBR1;SOX4;ZFPM2	HEY1;NOG;PDE2A;HEY2;TBX5;SMAD7;SLIT2;GATA3
regulation of intracellular pH (GO:0051453)	0.43497282570612505	1.25563	0.16184971098265896	0.5911389402264673	38	28	SLC4A9;CA2;SLC9A9;SLC4A4;CLN3;SLC9A6;SLC9A1;GPR89A;SLC9A5;SLC4A7;SLC4A8;SLC4A3;CHP1;SLC9A2;SLC26A6;VPS33A;CFTR;ATP5F1B;SLC4A2;TMEM165;SLC4A5;SLC9A7;GPR89B;TM9SF4;SLC9A8;SLC9B1;SLC9A3;SLC9C1	SLC4A9;CA2;SLC9A9;SLC4A4;CLN3;SLC9A6;SLC9A1;GPR89A;SLC9A5;SLC4A7;SLC4A8;SLC4A3
positive regulation of cellular catabolic process (GO:0031331)	0.33614227521150547	1.2573953148170418	0.092559	0.5912205362368458	142	128	MEFV;DTX3L;TRIM22;TRIM34;TRIM21;TRIM14;PNPT1;TRIM5;TRIM38;ZC3HAV1;DACT1;SLC4A4;AKT2;TICAM1;DAPK1;SNCA;PLK2;PFKFB2;OPTN;AMER1;TRIM8;TP53INP1;GPLD1;ZC3H12A;FOXO3;TRIM27;VPS11;TRIML2;MTLN;PSEN1;IRS1;MID2;VGLL4;TRIM68;PLEKHF1;MOV10;ATF6;TWIST1;RNF152;PLIN5;PIK3C2A;MLXIPL;SUPV3L1;PFKFB4;SH3GLB1;ADRA2A;BAD;TFEB;PTTG1IP;ABCD1;EZR;DXO;PACSIN3;FURIN;ZSWIM8;ITCH;DHRSX;MTDH;APP;TMEM59;ORMDL3;INSR;UFL1;PTPN1…	MEFV;DTX3L;TRIM22;TRIM34;TRIM21;TRIM14;PNPT1;TRIM5;TRIM38;ZC3HAV1;DACT1;SLC4A4;AKT2;TICAM1;DAPK1;SNCA;PLK2;PFKFB2;OPTN;AMER1;TRIM8;TP53INP1;GPLD1;ZC3H12A;FOXO3
Fluid shear stress and atherosclerosis	0.3487377386583021	1.2548304969487751	0.10204081632653061	0.5913684952165413	140	114	NCF2;IL1R2;EDN1;GSTA2;MEF2C;MMP9;ASS1;MAPK10;ITGB3;AKT2;MAP3K5;CAV2;GSTT2B;IL1A;THBD;MGST2;GSTT2;SDC1;CAV1;HSP90B1;CTSL;TP53;SUMO3;MGST1;MAP2K5;IL1R1;PIK3R2;PIK3R3;ICAM1;TRPV4;CYBA;NQO1;MEF2A;IKBKB;NOS3;TXN2;SDC4;GSTO1;RELA;PDGFA;MAP2K4;RAC3;ARHGEF2;MAPK13;BCL2;PRKCZ;FOS;AKT1;MAPK14;AKT3;ITGAV;SUMO1;ACVR1;TXN;TNFRSF1A;RAC1;ACTB;PLAT;GSTO2;SRC;CHUK;MAP2K7;DUSP1;CALM1;CALM2;KDR;PIAS4;IKBKG;MAPK9;GS…	NCF2;IL1R2;EDN1;GSTA2;MEF2C;MMP9;ASS1;MAPK10;ITGB3;AKT2;MAP3K5;CAV2;GSTT2B;IL1A;THBD;MGST2;GSTT2
N-acetyltransferase activity (GO:0008080)	0.4878136489687259	1.2537273910781894	0.194	0.5914462941739136	22	19	NAT2;NAT8L;SATL1;AANAT;SAT1;NAA10;NAGS;SAT2;NAT1;KAT2B;NAT14;EP300;ATAT1;NAA80;SMARCE1;ESCO1;NAA50;NAT10;GNPNAT1	NAT2;NAT8L;SATL1;AANAT
serine-type endopeptidase inhibitor activity (GO:0004867)	0.42726387146757183	1.2556767507839164	0.1444866920152091	0.5920684811521996	61	33	A2M;SERPINE3;SLPI;SERPINE1;SPOCK1;SERPINI1;SERPINB5;SERPIND1;SERPINA10;SERPINB1;AMBP;SERPINB6;SERPINB8;SERPING1;ANXA2;SERPINE2;SPINT2;SPINK5;SERPINA1;HRG;FURIN;APP;SERPINH1;SERPINC1;SERPINA3;SERPINA5;SERPINB9;TFPI;SERPINF2;WFDC3;WFDC2;SERPINF1;TFPI2	A2M;SERPINE3;SLPI;SERPINE1;SPOCK1;SERPINI1;SERPINB5;SERPIND1;SERPINA10
protein maturation (GO:0051604)	0.360917	1.2538407905829085	0.1036468330134357	0.5921834055890818	98	83	CPZ;SRGN;CPXM1;ADAM19;TSPAN33;TMPRSS4;CIAO2B;F3;AANAT;CLN3;DNAJB11;F12;ASPRV1;KEL;PCSK6;TASP1;CPM;TSPAN5;LMF1;TESC;PHEX;PCSK5;XPNPEP3;NNAT;PSEN2;NAA10;PSEN1;PCSK7;NAA60;STUB1;OGT;GALNT2;SORL1;GLRX3;CIAO1;PSENEN;TYSND1;CTSS;ADAM17;MMP14;APH1A;CPE;NDUFAB1;LIPT1;NAA40;NAA35;FURIN;NAA15;MAGEF1;NCSTN;DDI2;PITRM1;CIAO2A;ECE1;PTCH1;NAA16;MMS19;MMEL1;AFG3L2;HSPD1;LONP2;ADAMTS13;SDE2;CPD;CCS;ADAM10;NFU1;N…	CPZ;SRGN;CPXM1;ADAM19;TSPAN33;TMPRSS4;CIAO2B;F3;AANAT;CLN3;DNAJB11;F12;ASPRV1;KEL;PCSK6;TASP1;CPM;TSPAN5;LMF1;TESC;PHEX;PCSK5;XPNPEP3;NNAT;PSEN2
carboxylic ester hydrolase activity (GO:0052689)	0.36785117081881463	1.2523149447395114	0.10583941605839416	0.593766	97	75	PLAAT4;PLA2G10;CA2;PLA2G2F;PLA2G4D;PLA2G4C;PNPLA5;PLA2G7;GDPD1;PNPLA3;PTRH1;ABHD3;AOAH;CES2;ESD;PNPLA6;PLAAT3;GDE1;LIPA;PON2;LYPLA2;ABHD12B;PLA2G4B;PNPLA4;ABHD6;PLA2G15;PLA2G4A;PRDX6;LYPLA1;MRPL58;LIPG;PLB1;PAFAH1B3;ABHD12;PTRH2;LYPLAL1;PON1;AARS1;MGLL;PGAP1;ABHD16A;APMAP;PNPLA7;PNPLA1;PGLS;TARS2;H6PD;ACHE;ABHD4;PON3;PLA2G12A;ABHD8;DAGLB;ABHD15;FAAH;ABHD2;PLAAT2;AADAC;RPE65;AARS2;ABHD5;ENPP2;PLA2…	PLAAT4;PLA2G10;CA2;PLA2G2F;PLA2G4D;PLA2G4C;PNPLA5;PLA2G7;GDPD1;PNPLA3;PTRH1;ABHD3;AOAH;CES2;ESD;PNPLA6;PLAAT3;GDE1;LIPA;PON2;LYPLA2;ABHD12B;PLA2G4B;PNPLA4;ABHD6;PLA2G15;PLA2G4A;PRDX6;LYPLA1;MRPL58
establishment of protein localization to mitochondrion (GO:0072655)	0.41031498370750513	1.2523984946995776	0.14455445544554454	0.5945820894225042	49	47	TIMM17A;DNAJC15;MFN2;SLC25A6;TIMM44;AIFM1;BCAP31;TOMM20;AIP;TOMM22;MFF;TOMM7;TOMM40L;TIMM13;DNAJC19;GRPEL1;PAM16;MGARP;TIMM8B;TIMM23B;TIMM50;TIMM9;TSPO;AKT1;ROMO1;HK1;FIS1;DNLZ;TIMM10;TOMM40;TOMM5;PITRM1;TIMM17B;TIMM23;PINK1;RALA;FBXO7;TOMM70;TIMM10B;TOMM34;TIMM22;HSPD1;HK2;TIMM21;CHCHD4;GRPEL2;GDAP1	TIMM17A;DNAJC15;MFN2;SLC25A6;TIMM44;AIFM1;BCAP31;TOMM20;AIP;TOMM22;MFF;TOMM7;TOMM40L;TIMM13;DNAJC19;GRPEL1;PAM16;MGARP;TIMM8B;TIMM23B;TIMM50;TIMM9;TSPO;AKT1;ROMO1;HK1;FIS1
pyrophosphatase activity (GO:0016462)	0.3948903345364179	1.2516563216567467	0.14671814671814673	0.5947475367520705	55	49	CILP;PHOSPHO1;ALPL;PRUNE2;NUDT9;NUDT14;ITPA;ENTPD1;NUDT7;FITM2;CILP2;NUDT22;PPA1;PPA2;NUDT5;BNIP2;DCTPP1;BNIPL;ENPP3;ASMTL;ENTPD7;DDX3X;ENTPD2;PLPP5;DXO;PRUNE1;ADPRM;NUDT4;TRPM2;NUDT16L1;ENTPD6;DCPS;NUDT16;ENTPD4;ENPP1;LHPP;NUDT3;PLPP1;DHX29;ENTPD8;NUDT6;RNGTT;NUDT4B;ENTPD5;NUDT1;DCP2;NUDT15;DOLPP1;DHX9	CILP;PHOSPHO1;ALPL;PRUNE2;NUDT9;NUDT14;ITPA;ENTPD1;NUDT7;FITM2;CILP2;NUDT22;PPA1;PPA2;NUDT5;BNIP2;DCTPP1
negative regulation of cold-induced thermogenesis (GO:0120163)	0.4142102408862044	1.2496613530628784	0.18426103646833014	0.5965939476171443	48	39	LAMA4;ZNF423;IL18R1;PCTP;FOXC2;NOVA2;LNPEP;IL15;PLCL2;HOXC10;WNT10B;ARNTL;NPR3;PGAM5;ABHD6;ATF4;NR1H2;ADAM17;NOTCH1;DDIT3;ACOT11;FLCN;NRDC;NR1D1;STK11;TFE3;DOCK7;ACOT13;LGR4;TLE3;IP6K1;MAP2K6;NR1H3;RB1;RBPJ;ARRDC3;ACVR2B;ID1;RHEB	LAMA4;ZNF423;IL18R1;PCTP;FOXC2;NOVA2;LNPEP;IL15;PLCL2;HOXC10;WNT10B;ARNTL;NPR3
metalloexopeptidase activity (GO:0008235)	0.4060433294925632	1.249726801905398	0.14807692307692308	0.5974268763771406	56	39	CPZ;CPXM1;LAP3;CPA4;CPQ;ERAP2;DPEP1;ERAP1;LNPEP;RNPEPL1;CPM;PEPD;TRHDE;MMP17;XPNPEP3;MMP15;LTA4H;CPO;METAP1D;MMP14;CPE;ZMPSTE24;XPNPEP1;AGBL3;NUDT16;VASH1;METAP1;AGBL5;ACE;ENPEP;NPEPPS;CPD;AGTPBP1;ANPEP;RNPEP;VASH2;LVRN;METAP2;CPXM2	CPZ;CPXM1;LAP3;CPA4;CPQ;ERAP2;DPEP1;ERAP1;LNPEP;RNPEPL1;CPM;PEPD;TRHDE;MMP17;XPNPEP3
Human papillomavirus infection	0.3046056986014396	1.2500668505632753	0.0486111	0.5974712770404935	332	282	OASL;ISG15;MX1;STAT1;IRF9;EIF2AK2;TLR3;HEY1;CDKN1A;LAMA4;PTGS2;HLA-F;WNT9A;IFNA1;WNT7A;HEY2;WNT4;STAT2;FAS;ITGB3;BAK1;HLA-E;LAMA1;HLA-C;MAML3;LAMC2;AKT2;TICAM1;MAP2K2;HLA-B;RFNG;WNT3A;ITGA2;CRB3;ATP6V0D1;PARD6B;ATP6V0B;CCNE1;BAX;WNT10B;NOTCH4;PXN;FZD9;WNT8B;DLG2;VWF;THBS4;COL4A2;WNT7B;CCND1;ATP6V1C1;ATP6V0C;ITGA1;BCAP31;TP53;COL4A5;PRKACA;THBS2;ATP6V0A2;CREB5;COL4A1;HLA-A;LAMA3;FZD5;PPP2R1B;IRF1;…	OASL;ISG15;MX1;STAT1;IRF9;EIF2AK2;TLR3;HEY1;CDKN1A;LAMA4;PTGS2;HLA-F;WNT9A;IFNA1;WNT7A;HEY2;WNT4;STAT2;FAS;ITGB3;BAK1;HLA-E;LAMA1;HLA-C;MAML3;LAMC2;AKT2;TICAM1;MAP2K2;HLA-B;RFNG;WNT3A;ITGA2;CRB3;ATP6V0D1;PARD6B;ATP6V0B;CCNE1;BAX;WNT10B;NOTCH4;PXN;FZD9;WNT8B;DLG2;VWF;THBS4;COL4A2;WNT7B;CCND1;ATP6V1C1;ATP6V0C;ITGA1;BCAP31;TP53;COL4A5;PRKACA;THBS2;ATP6V0A2;CREB5;COL4A1;HLA-A;LAMA3;FZD5;PPP2R1B;IRF1;…
cilium movement (GO:0003341)	-0.4837	-1.44632	0.038461538461538464	0.597543	53	34	DNAH5;CCDC63;CCDC40;RSPH9;TEKT5;CFAP206;DNHD1;CFAP54;RSPH4A;DNAH1;CFAP61;DNAAF4;CAMSAP3;CFAP53;DNAAF5;ZBBX;DNAI1;DNAH11;SPA17;CCDC39;SPEF2;DNAAF2;CFAP73;CABYR;CCDC103;TTC29;GAS8;CFAP70;SPEF1;TEKT3;DNAH17;DNAAF1;ROPN1L;ADCY10	CCDC103;TTC29;GAS8;CFAP70;SPEF1;TEKT3;DNAH17;DNAAF1;ROPN1L;ADCY10
cellular response to peptide hormone stimulus (GO:0071375)	0.3610403539630586	1.2503479099509973	0.11931818181818182	0.5977175805746819	107	87	CEACAM1;NR4A3;NR4A1;CPEB2;HDAC9;PCK2;SLC2A4;AKT2;SORBS1;INSIG1;INHBB;XBP1;ADCY7;GPLD1;CAV1;ADCY6;NR4A2;PCSK9;PRKACA;PARP1;SYAP1;TRIB3;GOT1;MARS1;PRKAR1B;SELENOS;SLC25A33;PIK3R2;IRS1;EPRS1;RAB13;HDAC5;LPIN3;ADCY9;RELA;MGARP;ADCY3;USF1;ADCY5;KAT2B;AKT1;CAPN10;RAB31;PDE3B;INSIG2;RAB15;CRHR1;PPARG;INSR;RPS6KB1;TBC1D4;RAB10;FOXO1;PRKCD;SRC;PRKAR2B;ENPP1;MYO5A;C2CD5;PRKAR2A;RHOQ;PRKCI;GSK3A;SLC30A10;LP…	CEACAM1;NR4A3;NR4A1;CPEB2;HDAC9;PCK2;SLC2A4;AKT2;SORBS1;INSIG1;INHBB;XBP1;ADCY7;GPLD1;CAV1;ADCY6;NR4A2;PCSK9;PRKACA;PARP1;SYAP1;TRIB3;GOT1;MARS1;PRKAR1B;SELENOS;SLC25A33;PIK3R2;IRS1;EPRS1;RAB13
transport across blood-brain barrier (GO:0150104)	0.3711201509517848	1.248235826809812	0.13320825515947468	0.5997563177115678	87	71	LRP2;SLC5A1;SLC1A3;ABCG2;SLC16A2;SLCO3A1;SLC2A4;SLC7A8;SLC4A4;SLC22A1;SLC5A3;SLC38A5;SLC8A2;SLC6A17;SLC27A4;MFSD2A;SLC29A1;SLC2A3;SLC4A8;SLC5A6;SLC29A4;SLC4A3;SLC1A1;SLC1A5;SLC2A13;ABCB1;LRP1;SLC22A5;ABCC5;SLC7A2;ABCC1;FABP5;SLC6A9;SLC1A4;SLC12A2;SLC38A2;SLC7A1;SLC1A2;SLC16A1;SLC27A1;ABCC4;SLC6A20;ABCA2;ATP2A3;SLC6A13;INSR;SLC16A7;ABCC3;SLC29A2;TFRC;SLC44A1;ATP2B4;SLC9A3R1;SLC19A1;SLC38A1;SLC38A3…	LRP2;SLC5A1;SLC1A3;ABCG2;SLC16A2;SLCO3A1;SLC2A4;SLC7A8;SLC4A4;SLC22A1;SLC5A3;SLC38A5;SLC8A2;SLC6A17;SLC27A4;MFSD2A;SLC29A1;SLC2A3;SLC4A8;SLC5A6;SLC29A4;SLC4A3;SLC1A1;SLC1A5;SLC2A13
regulation of peptidyl-threonine phosphorylation (GO:0010799)	-0.465607	-1.44724	0.0352941	0.6014152109068001	40	38	SPHK1;SMAD7;TGFB1;BMP7;DGKQ;SIRT2;S1PR2;STOX1;SPRED3;RIPK2;PRKAG2;AXIN1;RPTOR;UBE2K;APP;CEMIP;TNKS1BP1;PARD3;CALM1;CALM2;EIF4G1;EGF;SPRY2;SPRED2;CAB39;DMTN;INPP5K;PLK1;MAPK1;SPRED1;CHI3L1;CALM3;DDIT4;TRIM6;CADM4;PPEF2;WNK3;IRGM	PLK1;MAPK1;SPRED1;CHI3L1;CALM3;DDIT4;TRIM6;CADM4;PPEF2;WNK3;IRGM
phosphatidylinositol phospholipase C activity (GO:0004435)	0.49773628851320584	1.247245918668794	0.2092130518234165	0.6017030887627646	24	18	CCL5;F2RL2;CHRM1;EDNRA;BDKRB2;PLCB4;PLCD1;PLCG2;PLCG1;PLCB3;PLCE1;PLCH2;PLCD3;PLCB1;PLCD4;CCR1;PLCB2;PLCH1	CCL5;F2RL2;CHRM1;EDNRA;BDKRB2;PLCB4
Hypertrophic cardiomyopathy	0.3736773798883761	1.2466326960302385	0.12643678160919541	0.6024453345981322	91	65	CACNA1D;MYBPC3;EDN1;CACNA1S;ITGB3;CACNG8;LAMA1;TGFB1;CACNA2D1;ITGA2;SLC8A2;TPM2;ITGA1;CACNB4;EMD;CACNA2D2;TTN;TNNT2;ITGB8;ITGA10;PRKAG2;MYL2;TNNC1;ITGA3;CACNB3;PRKAB2;PRKAB1;ITGA7;ITGB1;ITGB4;ITGA9;TPM1;ITGAV;ITGB6;ATP2A3;CACNB1;ITGB5;TPM4;TGFB3;LMNA;ACTB;LAMA2;TGFB2;ACE;PRKAG1;ITGB7;PRKAA1;SGCG;TNNI3;ITGA5;ITGA6;PRKAA2;SGCB;CACNB2;ATP2A2;ATP2A1;DES;ITGA2B;CACNA1C;DAG1;CACNA2D4;CACNG7;TPM3;SGCA;I…	CACNA1D;MYBPC3;EDN1;CACNA1S;ITGB3;CACNG8;LAMA1;TGFB1;CACNA2D1;ITGA2;SLC8A2;TPM2;ITGA1;CACNB4
aortic valve development (GO:0003176)	0.42946437941819554	1.2429596046170097	0.17755102040816326	0.6032305230022182	37	30	HEY1;BMP2;HEY2;SNAI2;TIE1;TGFB1;SLIT2;GATA3;DLL4;EFNA1;ROCK2;SOX9;TWIST1;NOS3;HEYL;SMAD6;SNAI1;NOTCH1;TNFRSF1A;NFATC1;NPPA;BMPR2;ROCK1;BMP4;RB1;EMILIN1;ROBO1;TNFRSF1B;ELN;JAG1	HEY1;BMP2;HEY2;SNAI2;TIE1;TGFB1;SLIT2;GATA3;DLL4
diterpenoid metabolic process (GO:0016101)	0.41676857699971803	1.2430232176298697	0.15879017013232513	0.6040973008395575	65	38	LRP2;BCO1;GPIHBP1;ABCA4;RDH10;APOM;SDC1;RBP1;RBP3;AKR1B1;DHRS3;AGRN;RDH12;RDH11;LRP8;LRAT;LRP1;PLB1;AKR1C3;SDC4;PECR;NAPEPLD;BCO2;GPC4;GPC3;RDH5;GPC2;CYP4V2;AKR1B10;GPC1;HSPG2;RPE65;ALDH3A2;STRA6;SDC3;APOE;AKR1C1;RARRES2	LRP2;BCO1;GPIHBP1;ABCA4;RDH10;APOM;SDC1;RBP1;RBP3;AKR1B1;DHRS3;AGRN;RDH12;RDH11;LRP8;LRAT;LRP1
regulation of intrinsic apoptotic signaling pathway (GO:2001242)	0.3955685997497762	1.2422507219403283	0.136986	0.6042406093209421	53	48	NUPR1;MMP9;PLAUR;BOK;BAX;HERPUD1;STYXL1;CAV1;NDUFA13;BCAP31;TP53;BBC3;NKX3-1;GSDME;MCL1;BCL2L1;P4HB;URI1;BID;DAPK2;PTPMT1;BCL2;BAD;DDX3X;RACK1;FIS1;BCL2L11;DDIT3;NDUFS3;SRC;DNM1L;PINK1;NOC2L;BECN1;PPIF;SEPTIN4;SLC9A3R1;PMAIP1;EIF2AK3;CYLD;BCLAF1;SGMS1;SIAH1;UBQLN1;LCK;BCL2L2;BMF;RTKN2	NUPR1;MMP9;PLAUR;BOK;BAX;HERPUD1;STYXL1;CAV1;NDUFA13;BCAP31;TP53;BBC3;NKX3-1;GSDME;MCL1
interleukin-1-mediated signaling pathway (GO:0070498)	0.36171130401900886	1.2431397113802194	0.11397058823529412	0.6047611060168144	95	90	IL1R2;IL1RN;PSMB9;IRAK3;MYD88;PSME1;PSMB8;PSMD3;PSME2;IL1A;PSMB10;MAP3K8;TRAF6;EGR1;RPS6KA4;IL1RAP;IL1R1;RIPK2;PELI1;IRAK2;IRAK4;UBA52;IKBKB;TOLLIP;RELA;TAB1;PSMD9;PSMF1;RPS6KA5;NOD2;UBE2N;MAPK3;RPS27A;RBX1;TNIP2;TAB3;PSME3;PSMB5;SKP1;PSMA6;PELI3;NFKBIA;PSMB3;PSMD5;CHUK;PSMD8;PSMA5;PSMD10;CUL1;IKBKG;PSMD14;PSMC4;FBXW11;PSMB7;UBE2V1;PSMC3;PSMA3;PSMA4;MAP3K7;PSMA2;PSME4;NFKB1;PSMB4;PSMB1;UBB;PELI2;…	IL1R2;IL1RN;PSMB9;IRAK3;MYD88;PSME1;PSMB8;PSMD3;PSME2;IL1A;PSMB10;MAP3K8
negative regulation of apoptotic process (GO:0043066)	0.29569561323581856	1.2432772217030246	0.0429752	0.6053974185125774	486	397	IFI6;IFIT3;LAMP3;NUPR1;HTR2B;ANGPT4;LRP2;VTCN1;ALB;EGR3;CAPN13;HPN;PLK3;FLT4;HAX1;DKK1;IL31RA;MYD88;TSLP;CFL1;CRYAB;MEF2C;ARF4;SNAI2;HDAC3;ATF5;MMP9;IL7;FAS;ASNS;NTRK2;SPHK1;PLAUR;TNFRSF6B;DPEP1;TNFSF18;GATA6;BIRC3;MYDGF;GAS6;WFS1;HMGA2;AKT2;BIRC7;FOXE3;RNF144B;CLN3;SFN;FHL2;TXNDC5;CBL;SNCA;PLK2;XBP1;KLF4;NGFR;DNAJC3;RNF213;NCKAP1L;AVEN;FZD9;ZC3H12A;AATF;CAV1;MAEA;PROC;IGF1R;PRKCH;TRAF6;HSP90B1;T…	IFI6;IFIT3;LAMP3;NUPR1;HTR2B;ANGPT4;LRP2;VTCN1;ALB;EGR3;CAPN13;HPN;PLK3;FLT4;HAX1;DKK1;IL31RA;MYD88;TSLP;CFL1;CRYAB;MEF2C;ARF4;SNAI2;HDAC3;ATF5;MMP9;IL7;FAS;ASNS;NTRK2;SPHK1;PLAUR;TNFRSF6B;DPEP1;TNFSF18;GATA6;BIRC3;MYDGF;GAS6;WFS1;HMGA2;AKT2;BIRC7;FOXE3;RNF144B;CLN3;SFN;FHL2;TXNDC5;CBL;SNCA;PLK2;XBP1
Pathways in cancer	0.2938203220189342	1.245114687562617	0.022913256955810146	0.6059537303521205	532	435	IL7R;STAT1;TERC;BDKRB1;RASGRP3;FGF7;HEY1;CDKN1A;CSF1R;LAMA4;PTGS2;EDN1;WNT9A;GSTA2;IFNGR1;BMP2;IFNA1;FLT4;KIT;PML;WNT7A;RASGRP4;HEY2;STAT4;WNT4;STAT2;MMP9;IL7;FAS;EDNRA;FLT3;MAPK10;BAK1;LAMA1;IL15RA;MET;BIRC3;ARNT2;PTGER3;LAMC2;TGFB1;AKT2;BIRC7;DAPK1;MAP2K2;PTGER2;STAT3;CBL;WNT3A;BDKRB2;GSTT2B;IL15;ITGA2;MGST2;IL23A;LPAR3;PLCB4;GSTT2;CCNE1;BAX;WNT10B;NOTCH4;PTCH2;ADCY7;FZD9;WNT8B;RET;DLL4;COL4A2;…	IL7R;STAT1;TERC;BDKRB1;RASGRP3;FGF7;HEY1;CDKN1A;CSF1R;LAMA4;PTGS2;EDN1;WNT9A;GSTA2;IFNGR1;BMP2;IFNA1;FLT4;KIT;PML;WNT7A;RASGRP4;HEY2;STAT4;WNT4;STAT2;MMP9;IL7;FAS;EDNRA;FLT3;MAPK10;BAK1;LAMA1;IL15RA;MET;BIRC3;ARNT2;PTGER3;LAMC2;TGFB1;AKT2;BIRC7;DAPK1;MAP2K2;PTGER2;STAT3;CBL;WNT3A;BDKRB2;GSTT2B;IL15;ITGA2;MGST2;IL23A;LPAR3;PLCB4;GSTT2;CCNE1;BAX;WNT10B;NOTCH4;PTCH2;ADCY7;FZD9;WNT8B;RET;DLL4;COL4A2;…
lipid transport (GO:0006869)	0.35834412452766684	1.2441198930579884	0.1252408477842004	0.6059622109823471	110	90	CEACAM1;SLCO2A1;PLEKHA8;PCTP;ABCA4;SLCO3A1;ABCA9;ABCA10;CLN3;APOL2;GLTPD2;ABCA12;SLC27A4;ATP8B1;GLTP;MFSD2A;SLC10A5;PITPNC1;SLC27A5;FABP3;SLC10A4;TRIAP1;PEX3;NME4;ABCD3;GM2A;ABCA3;SLCO1B1;SLCO1B3;SCARB1;ABCA6;TNFAIP8L3;PRELID1;ABCA7;SPNS2;CERT1;FABP5;PRELID3B;PPARD;NPC2;MFSD2B;SLC27A3;PITPNB;SLC27A1;ABCC4;ABCG4;ABCA2;ACSL1;OSBPL2;OSBPL5;NCOA2;LDLR;ABCD1;SCP2;PRELID3A;PLEKHA3;UGCG;SLC25A17;PEX19;A…	CEACAM1;SLCO2A1;PLEKHA8;PCTP;ABCA4;SLCO3A1;ABCA9;ABCA10;CLN3;APOL2;GLTPD2;ABCA12;SLC27A4;ATP8B1;GLTP;MFSD2A;SLC10A5;PITPNC1;SLC27A5;FABP3;SLC10A4;TRIAP1;PEX3;NME4;ABCD3;GM2A;ABCA3;SLCO1B1;SLCO1B3
adenylate cyclase-modulating G protein-coupled receptor signaling pathway (GO:0007188)	0.34718945291334535	1.2434296394620998	0.12310606060606061	0.6059762367778472	166	93	GALR3;ADGRE1;CACNA1D;PTHLH;S1PR4;ADRA1D;PDE2A;GALR2;CALCB;FPR1;AKAP12;ADGRD2;P2RY12;ADGRG5;PTGER3;ADGRB2;PTGER2;ADRB2;ADRA1B;LPAR3;GIPR;ADCY7;GPR4;S1PR1;ADGRG1;GPR37;GPR3;ADCY6;PSAPL1;GNAL;VIPR1;ADGRB1;RAMP1;CALCRL;S1PR2;GRK5;ADGRE2;GNA12;WASF2;ADCY9;LPAR2;GNA11;ADCY3;GABBR1;GRM8;ADCY5;ADRA2A;INSL3;CRHR1;PTGER4;ABCA1;ADORA2A;S1PR5;LPAR1;ADGRL1;OPRL1;GNA15;PTH1R;ADGRE5;GNAI2;GNAS;GNAI1;AVPR2;TBXA2…	GALR3;ADGRE1;CACNA1D;PTHLH;S1PR4;ADRA1D;PDE2A;GALR2;CALCB;FPR1;AKAP12;ADGRD2;P2RY12;ADGRG5;PTGER3;ADGRB2;PTGER2;ADRB2;ADRA1B;LPAR3;GIPR;ADCY7;GPR4;S1PR1;ADGRG1;GPR37;GPR3;ADCY6;PSAPL1;GNAL
positive regulation of phosphate metabolic process (GO:0045937)	0.4494139452726045	1.2437083142660441	0.19123505976095617	0.6060877249907174	31	23	CCL5;EREG;SNCA;NCKAP1L;ANG;PSEN1;MIF;SDCBP;BTBD10;BCL10;APP;ILK;SRC;NRP1;EGFR;PTH1R;GLMN;EGF;ITGA6;THBS1;FZD7;PTGES3;KCTD20	CCL5;EREG;SNCA;NCKAP1L
postreplication repair (GO:0006301)	0.39824529081013665	1.2443875203320904	0.14563106796116504	0.6060971540472434	47	45	ISG15;PARP10;UBE2L6;TRIM25;POLD2;POLD4;POLN;POLH;UBA52;FAAP20;USP43;UBE2N;RPS27A;SPRTN;RPA1;ZBTB1;POLD1;UBE2B;POLI;RAD18;UBE2V1;WDR33;USP10;UBE2A;UBE2V2;REV1;UBB;NSMCE1;POLK;UBC;RFC1;RFC2;RFC5;PCNA;RPA2;RFC3;MSH2;VCP;RFC4;BRCA1;PCLAF;PRIMPOL;POLD3;RPA3;DTL	ISG15;PARP10;UBE2L6;TRIM25
FAD binding (GO:0071949)	0.4620740788066732	1.2446273942684827	0.1834319526627219	0.6064476697234916	26	22	DDO;CYB5R2;AIFM1;CYB5R3;SQOR;STEAP4;PRODH;KDM1B;QSOX1;MICAL1;MMACHC;MICAL2;AGPS;CYB5R1;MICAL3;NQO2;SQLE;MTRR;NDOR1;CRY2;MTHFR;CRY1	DDO;CYB5R2;AIFM1;CYB5R3;SQOR;STEAP4
positive regulation of secretion by cell (GO:1903532)	0.38123170298768555	1.2396866959916588	0.13172541743970315	0.6098671504015257	73	63	FGG;EDN1;BMP2;PLA2G10;RGCC;TGFB1;SNCA;CADPS2;IL1A;FRMD4A;CD2AP;ATP6AP1;ANG;BMP6;UNC13B;CD33;TMED10;TTN;RAB3A;ATP13A2;RAB27B;EXOC1;RAB9A;GRK2;P2RX4;CLASP1;APBB1;EXPH5;SLC12A2;CFTR;PPID;DTNBP1;IER3IP1;EZR;ACHE;RAB2B;PPIA;BAIAP3;STXBP5;TGFB3;ABCG1;MYO18A;TGFB2;DNM1L;ADAM9;GOLPH3;RAB5A;STX1A;CLASP2;APBB3;STX1B;GOLPH3L;ARF6;ANKRD1;NMB;KCNB1;MYH10;GPER1;RAB27A;ADAM8;SYTL4;UNC13D;MYOM1	FGG;EDN1;BMP2;PLA2G10;RGCC;TGFB1;SNCA;CADPS2;IL1A;FRMD4A
Bile secretion	0.4082619560564793	1.2389685847627883	0.1669724770642202	0.6099512055004509	91	44	BAAT;SLC5A1;CA2;ABCG2;SLC4A4;SLC22A1;ATP1A3;AQP4;ADCY7;SLC9A1;SLC27A5;ADCY6;PRKACA;CYP3A4;SLCO1B1;SLCO1B3;SCARB1;ABCB1;ATP1B3;ADCY9;ADCY3;CFTR;ADCY5;ABCC4;NCEH1;LDLR;EPHX1;SLC4A2;SLC4A5;ABCC3;SLCO1B7;SLCO1A2;ATP1A1;GNAS;SLC51A;RXRA;PRKACB;AQP1;HMGCR;SLC2A1;ABCC2;ADCY4;SLC9A3;ATP1B1	BAAT;SLC5A1;CA2;ABCG2;SLC4A4;SLC22A1;ATP1A3;AQP4;ADCY7;SLC9A1;SLC27A5;ADCY6;PRKACA;CYP3A4;SLCO1B1;SLCO1B3
regulation of cellular pH (GO:0030641)	0.4537966613451353	1.2399597371331128	0.1801980198019802	0.6100953847970461	32	25	SLC4A9;CA2;SLC9A9;SLC4A4;CLN3;SLC9A6;SLC9A1;SLC9A5;SLC4A7;ATP6AP1;SLC4A8;SLC4A3;CHP1;SLC9A2;SLC26A6;ATP5F1B;SLC4A2;SLC4A5;SLC9A7;LACC1;TM9SF4;SLC9A8;SLC9B1;SLC9A3;SLC9C1	SLC4A9;CA2;SLC9A9;SLC4A4;CLN3;SLC9A6;SLC9A1;SLC9A5;SLC4A7;ATP6AP1;SLC4A8;SLC4A3
negative regulation of cell development (GO:0010721)	0.4898676211343473	1.2392047887788589	0.20980392156862746	0.6102490174568738	27	18	PTHLH;WNT7A;PAX6;WNT3A;B2M;HOOK3;SORL1;RFLNB;NOTCH1;DYNLT1;GSK3A;REST;APPL2;PCM1;FBXW7;FBN1;GSK3B;RFLNA	PTHLH;WNT7A;PAX6;WNT3A;B2M
metal ion export (GO:0070839)	0.46590166981352144	1.237631293460898	0.19373776908023482	0.6130201149747143	33	20	SLC11A1;KCND3;SLC4A4;KCNQ1;ATP1A3;KCNE1;SLC9A1;ATP12A;SLC40A1;ATP1B3;ATP7B;ATP7A;KCNH2;KCNK5;ATP2B4;ATP1A1;KCNE5;ATP4A;KCNIP2;ATP1B1	SLC11A1;KCND3;SLC4A4;KCNQ1;ATP1A3;KCNE1;SLC9A1;ATP12A
lipid catabolic process (GO:0016042)	0.4855292622422309	1.237251145522955	0.21832358674463936	0.6131873014410791	30	16	CYP1A2;PLA1A;CYP4F2;SIRT2;PLAAT3;CYP3A4;LIPG;PPT1;CYP4F11;LIPH;STS;HSD17B14;CYP4F12;LIPE;CEL;CYP4F3	CYP1A2;PLA1A;CYP4F2;SIRT2;PLAAT3;CYP3A4
phosphatidylinositol 3-kinase signaling (GO:0014065)	0.44222938880173507	1.2361684930034886	0.19047619047619047	0.6153740809267295	35	27	HTR2B;EDN1;PIK3R5;CD160;GATA3;IGF1R;SIRT2;ERBB2;ERBB3;TYRO3;PIK3R2;C1QBP;IRS1;PIK3C2A;PLEKHA1;AKT1;LTK;MYO16;NF1;PIK3CB;PTEN;PIK3CA;NYAP1;ZFP36L1;PIK3CD;PIK3R1;PIK3C2B	HTR2B;EDN1;PIK3R5;CD160;GATA3;IGF1R;SIRT2;ERBB2;ERBB3;TYRO3;PIK3R2;C1QBP;IRS1
endodermal cell differentiation (GO:0035987)	0.4582649592871477	1.235071334260123	0.21172022684310018	0.6155424011952073	33	24	INHBA;MMP9;NODAL;HMGA2;COL12A1;COL4A2;LAMA3;MMP15;LAMB1;ITGA7;MMP14;ITGAV;ITGB5;CDC73;PAF1;LEO1;SETD2;ITGA5;COL7A1;FN1;RTF1;LAMB3;COL6A1;CTR9	INHBA;MMP9;NODAL;HMGA2;COL12A1;COL4A2
cardiac ventricle morphogenesis (GO:0003208)	0.4232229286517415	1.234313249940602	0.162427	0.615691	45	33	HEY1;MYBPC3;HEY2;MEF2C;SMAD7;TGFB1;HAND1;GATA3;DLL4;ENG;FGFR2;TNNT2;FOXF1;FKBP1A;MYL2;TNNC1;HEYL;CPE;NOTCH1;TPM1;TGFB2;PKP2;MESP1;GSK3A;ISL1;TNNI3;BMP4;TGFBR2;RBPJ;TGFBR3;BMPR1A;SOX4;JAG1	HEY1;MYBPC3;HEY2;MEF2C;SMAD7;TGFB1;HAND1;GATA3;DLL4
positive regulation of response to endoplasmic reticulum stress (GO:1905898)	0.48603610440870426	1.2352414082602476	0.2200392927308448	0.6161045197048496	19	17	BAK1;BOK;XBP1;BAX;ATXN3;TMEM259;ERN1;BAG6;BCL2L11;DDIT3;RNFT1;NCK1;RNF183;PMAIP1;RNF185;USP13;PIK3R1	BAK1;BOK;XBP1;BAX;ATXN3
protein phosphatase 1 binding (GO:0008157)	0.48360690331363243	1.2344428056420884	0.20825515947467166	0.6163674877255452	24	17	SMTNL1;SMTNL2;KCNQ1;PPP1R3G;PPP1R3F;PPP1R3D;AKAP11;PPP1R11;PPP1R9B;SH3RF2;PHACTR4;PPP1R15A;PPP1R3B;PPP1R16A;SHOC2;PPP1R3E;PPP1R16B	SMTNL1;SMTNL2;KCNQ1;PPP1R3G;PPP1R3F
canonical Wnt signaling pathway (GO:0060070)	0.38186449544264955	1.2355013099470549	0.1470019342359768	0.6163676211764182	69	56	WNT9A;WNT7A;WNT4;PORCN;WNT3A;AMER1;WNT10B;FZD9;GATA3;WNT8B;WNT7B;CAV1;LRP6;FRAT1;NR4A2;CDH3;SCYL2;FZD5;TCF7;PLPP3;WNT5B;AXIN1;CSNK1E;DVL2;RARG;FZD2;PPP1CA;WNT3;CSNK1A1;FRZB;DVL1;WNT11;FZD6;DIXDC1;FRAT2;DVL3;WNT10A;LRP5;BCL9L;CTNNB1;FZD4;RAB5A;PTEN;WNT6;FZD1;WNT2B;APC;TCF7L1;FZD7;BCL9;WNT16;FZD3;TCF7L2;GSK3B;RYK;FZD8	WNT9A;WNT7A;WNT4;PORCN;WNT3A;AMER1;WNT10B;FZD9;GATA3;WNT8B;WNT7B;CAV1;LRP6;FRAT1;NR4A2;CDH3;SCYL2;FZD5;TCF7
regulation of sodium ion transmembrane transport (GO:1902305)	0.4585508161472899	1.2298674453334202	0.20038167938931298	0.618982	29	23	NOS1;SCN3B;FXYD5;SCN4B;SCN1B;FXYD3;SNTA1;FXYD1;PTPN3;RANGRF;FXYD6;FXYD7;SCN5A;DLG1;UTRN;CAMK2D;GPD1L;COMMD1;YWHAH;ATP2B4;SLMAP;NEDD4L;SCN2B	NOS1;SCN3B;FXYD5;SCN4B;SCN1B;FXYD3;SNTA1;FXYD1;PTPN3
enzyme linked receptor protein signaling pathway (GO:0007167)	0.34396504337054784	1.229526380445294	0.12138728323699421	0.6190274968214694	141	113	FGR;ANGPTL1;CSF1R;FLT4;KIT;IL31RA;RASGRP4;NTRK2;FLT3;BLNK;TIE1;EPHA8;BLK;DDR1;MET;EPHB1;EPHA1;FYN;CD8A;BDKRB2;PTPRU;NEDD9;CASS4;RET;ZAP70;DDR2;GP6;IGF1R;ACVR1B;MTSS1;EPHA4;CSF1;FGFR2;ERBB2;ERBB3;PTK2B;TYRO3;LIF;FGFR4;TRIO;YES1;NTRK1;MST1R;LYN;FES;SYK;AHI1;FGFR3;SRMS;JAK2;EPHB3;JAK3;SHC1;GUCA1B;PILRB;LTK;TNK2;ROR1;BCAR1;INSR;EPHA2;EPHB4;AXL;EPHA10;EPHB6;FRS2;PTPRF;GUCY2D;SRC;ERBB4;MPZL1;ABI1;KDR;E…	FGR;ANGPTL1;CSF1R;FLT4;KIT;IL31RA;RASGRP4;NTRK2;FLT3;BLNK;TIE1;EPHA8;BLK;DDR1;MET;EPHB1;EPHA1;FYN;CD8A;BDKRB2;PTPRU;NEDD9;CASS4;RET;ZAP70;DDR2;GP6;IGF1R;ACVR1B;MTSS1;EPHA4;CSF1;FGFR2;ERBB2;ERBB3;PTK2B;TYRO3;LIF
Renin secretion	0.3860314462826677	1.2307009804438716	0.16074766355140188	0.6194959279934454	70	53	EDN2;REN;CACNA1D;KCNJ2;EDN1;CACNA1S;EDNRA;ADRB1;PTGER2;ADRB2;PLCB4;PRKG2;ADCY6;PRKACA;ITPR2;PDE3A;ITPR1;PDE1A;PDE1B;ORAI1;ADCY5;GUCY1A2;PLCB3;ITPR3;PDE3B;PPP3CC;PTGER4;PPP3CA;CALM1;CALM2;ACE;NPPA;GNAI2;GNAS;GNAI1;CTSB;PPP3R1;PRKACB;GNAQ;AQP1;GNAI3;PPP3CB;CACNA1C;CALML6;PLCB1;CREB1;KCNMA1;CALM3;ADORA1;PLCB2;ADCYAP1R1;CALML4;PDE1C	EDN2;REN;CACNA1D;KCNJ2;EDN1;CACNA1S;EDNRA;ADRB1;PTGER2;ADRB2
steroid metabolic process (GO:0008202)	0.3731338541041958	1.2299905740236037	0.13357400722021662	0.6196157535701892	105	66	CYP17A1;CYP1A2;LRP2;DHRS9;BAAT;CYP26A1;FDXR;CYP21A2;CYP46A1;VDR;CYP51A1;HSD17B10;CYP19A1;SRD5A1;FDX2;ACAA1;HSD17B7;CYP27A1;CYP3A4;LIPA;SULT2B1;AMACR;DHRS4;AKR1C3;LGMN;SHH;NPC1;LSS;CUBN;TSPO;DHRS11;SCP2;RDH5;CYP24A1;HSD17B4;STARD3;FDX1;GBA2;MSMO1;FDFT1;STAR;CYP4V2;HSD17B3;CYP2R1;PIAS4;CYP26B1;ARV1;HSD17B1;STS;DHCR24;HSD17B14;CYP1A1;CYP27B1;CYP11A1;SULT1A1;CYP2D6;CYP3A5;CYP39A1;RDH16;CYP1B1;AKR1C1;…	CYP17A1;CYP1A2;LRP2;DHRS9;BAAT;CYP26A1;FDXR;CYP21A2;CYP46A1;VDR;CYP51A1;HSD17B10;CYP19A1;SRD5A1;FDX2;ACAA1;HSD17B7;CYP27A1;CYP3A4;LIPA
Calcium signaling pathway	0.3188694535696598	1.2323329062430872	0.09375	0.6196352041215146	241	173	HTR2B;TRHR;BDKRB1;ATP2B2;FGF7;NOS1;CACNA1D;RYR3;ADRA1D;FLT4;CACNA1S;CHRM1;EDNRA;NTRK2;HTR6;TACR2;SPHK1;PTAFR;ITPKA;MET;ADRB1;PTGER3;ADRB2;BDKRB2;ADRA1B;SLC25A5;SLC8A2;SLC25A6;PLCB4;ADCY7;RET;ATP2B1;SLC25A4;CAMK1;TPCN2;ITPKC;CXCR4;MCOLN3;PLCD1;CAMK2B;GNAL;PRKACA;FGF1;ITPR2;PRKCA;PHKA1;FGFR2;PLCG2;ADORA2B;ERBB2;LTB4R2;ERBB3;PTK2B;FGFR4;PRKCG;CAMK1D;GRIN1;FGF2;NTRK1;MST1R;ITPR1;PLCG1;P2RX4;PDE1A;CAC…	HTR2B;TRHR;BDKRB1;ATP2B2;FGF7;NOS1;CACNA1D;RYR3;ADRA1D;FLT4;CACNA1S;CHRM1;EDNRA;NTRK2;HTR6;TACR2;SPHK1;PTAFR;ITPKA;MET;ADRB1;PTGER3;ADRB2;BDKRB2;ADRA1B;SLC25A5;SLC8A2;SLC25A6;PLCB4;ADCY7;RET;ATP2B1;SLC25A4;CAMK1;TPCN2;ITPKC;CXCR4;MCOLN3;PLCD1;CAMK2B;GNAL;PRKACA;FGF1;ITPR2;PRKCA;PHKA1;FGFR2;PLCG2;ADORA2B;ERBB2;LTB4R2;ERBB3;PTK2B
phosphotransferase activity, phosphate group as acceptor (GO:0016776)	0.4552148128760682	1.2326282014958692	0.18661257606490872	0.6197550857925689	25	23	CMPK2;ITPKA;AK3;ITPKC;AK1;NME1;NME4;PMVK;NME3;IP6K2;ITPKB;PPIP5K1;NME6;NME2;AK8;CMPK1;IP6K1;AK9;AK7;DTYMK;PPIP5K2;AK4;AK5	CMPK2;ITPKA;AK3;ITPKC;AK1;NME1;NME4
positive regulation of interleukin-10 production (GO:0032733)	0.45599161196318716	1.2288909071264151	0.20491803278688525	0.6198748847488691	33	22	ISG15;LGALS9;CD274;TSLP;STAT3;IL23A;TIGIT;INAVA;PLCG2;F2RL1;IL13;SYK;NOD2;PRKCZ;CD46;TNFSF4;HSPD1;PIBF1;HMGB1;XCL1;TLR9;IRF4	ISG15;LGALS9;CD274;TSLP;STAT3;IL23A;TIGIT;INAVA
positive regulation of phagocytosis (GO:0050766)	0.4266239403978409	1.2309146599905683	0.2054263565891473	0.6198839592598311	54	30	SLC11A1;FCER1G;C2;IL15RA;LMAN2;GAS6;AHSG;IL15;NCKAP1L;LYAR;SIRPB1;CAMK1D;F2RL1;CALR;C4A;SIRPA;CYBA;ABCA7;CD47;ANO6;RAB31;PTPRJ;MYO18A;APPL2;MERTK;C4B;RAB27A;IL2RB;C3;GATA2	SLC11A1;FCER1G;C2;IL15RA;LMAN2;GAS6;AHSG;IL15;NCKAP1L;LYAR;SIRPB1;CAMK1D;F2RL1;CALR;C4A;SIRPA;CYBA
regulation of cardiac muscle cell membrane repolarization (GO:0099623)	0.4962891042373409	1.2301453014189376	0.21850393700787402	0.6201567379606829	23	15	CACNA1D;KCNQ1;CACNA2D1;KCNE1;SCN4B;SCN1B;SNTA1;ANK2;KCNH2;SCN5A;NPPA;KCNE5;NOS1AP;AKAP9;FLNA	CACNA1D;KCNQ1;CACNA2D1;KCNE1;SCN4B;SCN1B;SNTA1
regulation of programmed necrotic cell death (GO:0062098)	0.47087824068058737	1.231060465854434	0.1962809917355372	0.6205254420452319	21	19	NUPR1;BIRC3;ASAH1;CFLAR;CDC37;MLKL;PELI1;CASP8;STUB1;OGT;RIPK1;SDCBP;BIRC2;PDCD6IP;CYLD;SPATA2;HSP90AA1;FLOT2;FLOT1	NUPR1;BIRC3;ASAH1;CFLAR;CDC37;MLKL;PELI1;CASP8;STUB1;OGT;RIPK1;SDCBP
negative regulation of cell motility (GO:2000146)	0.34637347471670044	1.231380357938088	0.12316176470588236	0.6206107683103452	115	98	IFITM1;TACSTD2;BST2;KRT16;NOG;TBX5;SERPINE1;SMAD7;DPEP1;LDLRAD4;EPHA1;ACVRL1;NKX2-1;PTPRU;FUZ;SLIT2;NGFR;TP53INP1;GATA3;FOXO3;EPPK1;NAV3;FRMD5;DUSP10;WAS;DUSP22;NF2;PIP5KL1;DUSP3;EPHA4;ENG;SRGAP3;ARHGAP4;ADAM15;MITF;PLXNB3;CLDN3;MIF;SPINT2;STK24;AFDN;SPOCK3;SHH;MAPK15;MAGI2;GTPBP4;TPM1;NF1;WNT11;CDH1;CCDC125;LIMCH1;PTPRJ;MIA3;ADARB1;CHRD;KANK1;RECK;RAP2B;CLIC4;DLG5;DPYSL3;SCAI;CRK;FBLN1;FLCN;PTEN…	IFITM1;TACSTD2;BST2;KRT16;NOG;TBX5;SERPINE1;SMAD7;DPEP1;LDLRAD4;EPHA1;ACVRL1;NKX2-1;PTPRU;FUZ;SLIT2;NGFR;TP53INP1;GATA3;FOXO3;EPPK1;NAV3;FRMD5;DUSP10;WAS;DUSP22;NF2;PIP5KL1;DUSP3;EPHA4;ENG;SRGAP3;ARHGAP4;ADAM15
regulation of cAMP-mediated signaling (GO:0043949)	0.4636900599664556	1.2283130537754707	0.22107438016528927	0.6207085497353615	26	19	GPR62;PDE2A;PRKAR1B;PDE3A;CDC34;RAPGEF2;PDE3B;RNF157;UBE2B;PRKAR2B;PRKAR2A;MGRN1;PDE11A;GNAI1;PEX5L;PRKAR1A;PDE4D;RASD2;GPR61	GPR62;PDE2A
negative regulation of ossification (GO:0030279)	0.4831888047748046	1.2313835795755548	0.20781893004115226	0.6216484523614422	25	18	SRGN;DKK1;MEF2C;AHSG;KREMEN2;PTK2B;TRPM4;SOX9;SMAD6;NOTCH1;LRP4;ENPP1;MDK;ECM1;CHSY1;BCOR;RBPJ;CCR1	SRGN;DKK1;MEF2C;AHSG
Lipid and atherosclerosis	0.32226636676936654	1.2271341897870278	0.0955056	0.6222370964355082	216	163	NCF2;IRF7;CCL5;TNFSF10;CCL3L3;IFNA1;NCF4;MYD88;MMP9;FAS;CYP2J2;MAPK10;TICAM2;IL18;AKT2;TICAM1;STAT3;MAP3K5;XBP1;RAP1B;PLCB4;ERO1A;BAX;IL12A;TANK;TRAF6;HSP90B1;TP53;CXCL1;CAMK2B;VAV1;PRKCA;CD40;ARHGEF1;HSPA1L;ROCK2;ATF4;PIK3R2;TRAF3;PIK3R3;HSPA5;IRAK4;CASP8;ICAM1;CYBA;BCL2L1;ATF6;ITPR1;IKBKE;PLCG1;LYN;MIB1;IKBKB;NOS3;RELA;CYCS;MAP2K4;TAB1;BID;POU2F3;TNFRSF10A;JAK2;MAPK13;BCL2;HSPA4;HSPA2;MAPK3;EIF…	NCF2;IRF7;CCL5;TNFSF10;CCL3L3;IFNA1;NCF4;MYD88;MMP9;FAS;CYP2J2;MAPK10;TICAM2;IL18;AKT2;TICAM1;STAT3;MAP3K5;XBP1;RAP1B;PLCB4;ERO1A;BAX
positive regulation of neuron death (GO:1901216)	0.4116136408667355	1.2267791269927195	0.1905697445972495	0.6222939654508467	48	36	NUPR1;DKK1;FYN;MAP3K5;SNCA;CDK5;BAX;FOXO3;EGR1;ITGAM;PCSK9;ATF4;EIF2S1;FOS;NF1;DDIT3;DAXX;MAPT;TGFB2;GRN;TFAP2A;CTNNB1;PRNP;REST;GRIN2B;PICALM;ZNF746;EFNB2;CLU;CDK5R1;BACE1;GSK3B;SARM1;SRPK2;TLR6;DDIT4	NUPR1;DKK1;FYN;MAP3K5;SNCA;CDK5;BAX;FOXO3;EGR1;ITGAM;PCSK9
positive regulation of cell population proliferation (GO:0008284)	0.2943493674620808	1.2273992888376815	0.0534483	0.6224937949670644	475	357	IL7R;CCL5;HTR2B;EDN2;BST2;STAT1;NR4A3;EGR4;FGF7;CDKN1A;AREG;CSF1R;EDN1;PTHLH;BMP2;ADRA1D;FLT4;NRG1;TOX;IL31RA;GJA1;TSLP;MEF2C;IL7;ACER2;NTRK2;FLT3;TIMP1;SPHK1;NODAL;IL18;BTC;GAS6;MEIS2;LAMC2;NAP1L1;EPHA1;HMGA2;TGFB1;AKT2;EREG;WNT3A;HYAL1;XBP1;IL15;HOXC10;BST1;BAMBI;SLC25A5;RAB25;FZD9;ITGAX;DLL4;DDR2;PGF;TSPAN31;IGF1R;PRKCH;EPCAM;FGF1;CTSH;HBEGF;NME1;VIPR1;OSR1;CSF1;NKX3-1;NDUFS4;FGFR2;RPS6;ERBB2;…	IL7R;CCL5;HTR2B;EDN2;BST2;STAT1;NR4A3;EGR4;FGF7;CDKN1A;AREG;CSF1R;EDN1;PTHLH;BMP2;ADRA1D;FLT4;NRG1;TOX;IL31RA;GJA1;TSLP;MEF2C;IL7;ACER2;NTRK2;FLT3;TIMP1;SPHK1;NODAL;IL18;BTC;GAS6;MEIS2;LAMC2;NAP1L1;EPHA1;HMGA2;TGFB1;AKT2;EREG;WNT3A;HYAL1;XBP1;IL15;HOXC10;BST1;BAMBI;SLC25A5
regulation of receptor signaling pathway via JAK-STAT (GO:0046425)	0.42540361572316854	1.2263434002047398	0.18640776699029127	0.6225891371469771	46	30	CCL5;CRLF3;KIT;CSH2;CAV1;IL10RA;NF2;OCIAD2;PIGU;ADIPOR1;OCIAD1;JAK2;JAK3;IL10RB;NLK;HGS;NOTCH1;ERBB4;F2R;EGF;SH2B3;VHL;SOCS1;LEPROT;DOT1L;SOCS3;HES1;BCL3;CENPJ;CYP1B1	CCL5;CRLF3;KIT
translesion synthesis (GO:0019985)	0.3925270944166364	1.223831883153832	0.17590822179732313	0.6250891591322157	43	42	ISG15;PARP10;UBE2L6;TRIM25;REV3L;POLD2;POLD4;POLN;POLH;UBA52;FAAP20;USP43;RPS27A;SPRTN;MAD2L2;RPA1;ZBTB1;POLD1;POLDIP2;POLI;UFD1;USP10;REV1;UBB;POLK;RCHY1;UBC;RFC1;RFC2;RFC5;PCNA;RPA2;RFC3;POLE2;VCP;RFC4;PCLAF;NPLOC4;PRIMPOL;POLD3;RPA3;DTL	ISG15;PARP10;UBE2L6;TRIM25
neurotransmitter transport (GO:0006836)	0.39279225815052116	1.22407	0.15283018867924528	0.6254509717146626	74	52	CHAT;SLC1A3;PPFIA2;TSPOAP1;LIN7A;SLC22A1;GAD1;SYN3;SNAPIN;SNPH;UNC13A;SLC29A1;SLC29A4;UNC13B;SLC1A1;PDZD11;RAB3A;CASK;APBA1;SLC6A16;STXBP1;CPLX1;NRXN2;SYT1;STXBP2;PPFIA3;SLC38A2;NAAA;SLC1A2;GLUL;GRM4;DVL1;PPFIA1;SLC6A4;BRSK1;SLC29A2;LIN7B;GLS;SYN2;VAMP2;SYNJ1;SLC38A1;DNAJC5;STX1A;SLC17A7;PPFIA4;SNAP25;STXBP3;PTPRN2;LIN7C;SYN1;SLC28A2	CHAT;SLC1A3;PPFIA2;TSPOAP1;LIN7A;SLC22A1;GAD1;SYN3;SNAPIN;SNPH;UNC13A;SLC29A1;SLC29A4;UNC13B;SLC1A1;PDZD11;RAB3A;CASK;APBA1;SLC6A16
regulation of cell-cell adhesion mediated by cadherin (GO:2000047)	0.48359429948564175	1.2243558640899084	0.21810699588477367	0.6256543208446217	20	17	ADAM19;RGCC;FOXA1;FOXA2;PTPRU;NOTCH4;EPCAM;BMP6;PPM1F;TJP1;AFDN;NOTCH1;MAD2L2;VEGFA;FLOT1;DENND6A;SERPINF2	ADAM19;RGCC;FOXA1;FOXA2;PTPRU;NOTCH4;EPCAM;BMP6;PPM1F
aminoglycan catabolic process (GO:0006026)	0.45233061429428895	1.2245163003048176	0.20078740157480315	0.6261543908515886	32	26	HPSE2;CHIT1;GNS;FUCA1;SDC1;GLB1;HYAL2;AGRN;OVGP1;SGSH;HPSE;SDC4;GUSB;GPC4;NAGLU;CHI3L2;IDS;IDUA;GPC3;GPC2;CTBS;GPC1;HSPG2;HGSNAT;SDC3;CHI3L1	HPSE2;CHIT1;GNS;FUCA1;SDC1;GLB1;HYAL2;AGRN;OVGP1
Viral protein interaction with cytokine and cytokine receptor	0.4052801383181718	1.2248103255143734	0.17391304347826086	0.6263141107970824	101	39	CCL5;TNFSF10;CSF1R;IL20RA;CCL3L3;TNFRSF10C;IL18R1;IL18;IL20RB;IL22RA1;CXCR4;IL10RA;CXCL1;CSF1;LTBR;CCR10;CXCR2;CX3CR1;TNFRSF10A;IL10RB;TNFRSF10B;TNFRSF1A;CXCL8;CXCL3;IL6ST;CCL26;CCR7;IL6R;IL2RB;LTA;TNFRSF1B;CXCL2;XCL1;CCR1;TNFRSF10D;ACKR4;CXCR5;TNFRSF14;CCL27	CCL5;TNFSF10;CSF1R;IL20RA;CCL3L3;TNFRSF10C;IL18R1
positive regulation of protein kinase B signaling (GO:0051897)	0.33190531947338875	1.22244	0.11069418386491557	0.6283331222721272	162	125	LRP2;FGF7;AREG;KIT;HAX1;NRG1;PIK3AP1;FLT3;CD19;P2RY12;IL18;GDF15;MET;BTC;MYDGF;GAS6;F3;TGFB1;AKT2;PIK3R5;FYN;EREG;GATA3;CASS4;RET;MYORG;GAB1;ESR1;IGF1R;VAV1;FGF1;HBEGF;ENG;FGFR2;ERBB2;ERBB3;TRIB3;FGFR4;PARK7;PIK3R2;RICTOR;TNFAIP8L3;C1QBP;IRS1;FGF2;MST1R;PHB;P2RX4;HPSE;AKR1C3;CX3CR1;PDGFA;FLT3LG;FGFR3;TGFA;RTN4;GCNT2;MFHAS1;FERMT2;ITGB1;THEM4;FGF22;MTDH;FAM110C;RHOG;INSR;TXN;AXL;PTPRJ;FGF17;RAC1;F…	LRP2;FGF7;AREG;KIT;HAX1;NRG1;PIK3AP1;FLT3;CD19;P2RY12;IL18;GDF15;MET;BTC;MYDGF;GAS6;F3;TGFB1;AKT2;PIK3R5;FYN;EREG
response to reactive oxygen species (GO:0000302)	0.386222	1.221714608843411	0.1720226843100189	0.6297082136874166	60	52	PTPRN;APOD;PLK3;MMP9;FYN;HYAL1;PXN;HYAL2;APTX;TXNRD2;RPS3;AKR1C3;PDK2;STK24;PRDX5;CAMKK2;ERCC6L2;MAPK3;FOS;AKT1;ROMO1;PDCD10;TPM1;GPX1;MPV17;SIRT1;AGAP3;MAPT;CHUK;COA8;ADAM9;SOD2;MAPK9;HIF1A;SOD1;EGFR;JUN;STK25;GSTP1;PRDX3;PTPRK;GLRX2;PJVK;HBA1;STK26;FER;MAPK8;CAT;MAPK1;PKD2;APOE;HMOX1	PTPRN;APOD;PLK3;MMP9;FYN;HYAL1;PXN
negative regulation of intracellular protein transport (GO:0090317)	0.47928182820325865	1.220380845885613	0.21052631578947367	0.6297146854276726	24	19	APOD;SP100;INSIG1;KCNE1;CHP1;PARK7;CABP1;LMAN1;GDI1;RANGAP1;SUFU;ITGB1BP1;RAB23;BAG4;DMTN;UFM1;INPP5K;MDFIC;BARD1	APOD;SP100;INSIG1;KCNE1
acyl-CoA metabolic process (GO:0006637)	0.4451467008031214	1.2156913663586435	0.2179732313575526	0.6297252385867651	38	25	BAAT;ACSM1;OGDH;HMGCS1;ACSF2;MLYCD;OXSM;ACSM3;ACOT8;DBI;ACSL6;THEM4;SUCLA2;ACOT11;GLYAT;DLST;ACACA;ACOT7;GPAT4;SUCLG2;ACOT9;ACBD6;ACOT13;MCEE;ACACB	BAAT;ACSM1
positive regulation of cell cycle process (GO:0090068)	-0.400685	-1.42559	0.016227180527383367	0.6298819310069271	102	84	PLSCR1;DMRT1;EDN1;RGCC;BTC;EREG;IL1A;SIRT2;ATRX;USP19;GIPC1;CDC14B;PKN2;NPM2;PRKCE;TGFA;PCID2;SVIL;SPAST;CUL3;INSR;PKP4;NUDT16;CDC14A;UBXN2B;AURKC;PHIP;EPGN;CSPP1;WIZ;RANBP1;LRP5;DYNC1H1;INO80;EGF;MAP3K20;TPR;NUMA1;ZNF16;DYNC1LI1;CENPV;DBF4;CDC42;PDGFRB;RHOA;PDGFB;IGF2;CDC7;CEP295;XRCC3;RACGAP1;RCC2;DDX11;CEP120;CCNB1;NSFL1C;FEN1;GPSM2;RHNO1;GEN1;DBF4B;SPAG5;CDC6;ANKRD31;SSTR5;RAD21;AURKA;NDC80;N…	CCNB1;NSFL1C;FEN1;GPSM2;RHNO1;GEN1;DBF4B;SPAG5;CDC6;ANKRD31;SSTR5;RAD21;AURKA;NDC80;NUP62;PLK4;SOX15;E2F7;KIF23;E2F8;KIF20B;CDC25B;MAD2L1;CIT;KIF14;AURKB;NUSAP1;ECT2;CXCR5;DRD2
amino acid import across plasma membrane (GO:0089718)	0.48345679015179377	1.2204839211890288	0.22286821705426357	0.6304	25	19	SLC1A3;SLC16A2;SLC7A8;SLC36A1;SLC22A4;TSPO2;SLC1A1;SLC1A5;SLC7A2;SLC6A9;SLC1A4;SLC3A2;SLC7A1;SLC1A2;SLC6A20;SLC6A13;SLC7A5;SLC47A1;SLC6A6	SLC1A3;SLC16A2;SLC7A8;SLC36A1;SLC22A4;TSPO2
endopeptidase activity (GO:0004175)	0.30550358542452066	1.2157613594710297	0.0866426	0.6305271692957269	316	206	USP41;USP18;KLK5;PSMB9;REN;HPN;MIPEP;ADAM19;PRSS36;KLK6;MMP11;MMP9;ADAMTS17;PSMB8;CTSO;KLK8;TMPRSS4;F3;PRSS3;CASP10;ADAMTS6;MASP1;TRABD2B;F12;ASPRV1;CTSC;USP40;PSMB10;CASP4;ADAMTS7;ADAM28;PLGLB1;KEL;GZMM;PCSK6;ADAMTS14;TASP1;PDIA3;RHBDF2;TRABD2A;ADAMTS16;PROC;CTSL;PLAU;PCSK9;MALT1;PHEX;CTSH;JMJD7;PRSS22;BACE2;MMP17;PCSK5;CTSW;ADAMTSL3;APEH;PSEN2;USP6;MMP15;PSEN1;USP20;HTRA2;USP5;CASP8;PCSK7;PAPLN…	USP41;USP18;KLK5;PSMB9;REN;HPN;MIPEP;ADAM19;PRSS36;KLK6;MMP11;MMP9;ADAMTS17;PSMB8;CTSO;KLK8;TMPRSS4;F3;PRSS3;CASP10;ADAMTS6;MASP1;TRABD2B;F12;ASPRV1;CTSC;USP40;PSMB10;CASP4;ADAMTS7;ADAM28;PLGLB1;KEL;GZMM;PCSK6;ADAMTS14;TASP1;PDIA3;RHBDF2;TRABD2A;ADAMTS16;PROC;CTSL;PLAU;PCSK9;MALT1;PHEX;CTSH;JMJD7;PRSS22;BACE2;MMP17;PCSK5;CTSW;ADAMTSL3;APEH
negative regulation of macroautophagy (GO:0016242)	0.4423076377522323	1.2160034145927363	0.2147239263803681	0.6307822548876559	27	25	NUPR1;CLEC16A;SCFD1;LZTS1;NRBP2;TSC1;CHMP4A;SMCR8;TSC2;QSOX1;AKT1;FEZ1;RUBCN;CHMP4B;PHF23;PINK1;MTOR;UBQLN4;SMG1;PIK3CA;SEC22B;MTM1;TMEM39A;USP36;FEZ2	NUPR1
negative regulation of metabolic process (GO:0009892)	0.3913706195471391	1.2207009645631157	0.1713747645951036	0.6307956905628075	57	45	LAMA4;ZNF423;IL18R1;PCTP;FOXC2;NOVA2;LNPEP;IL15;PLCL2;HOXC10;WNT10B;ARNTL;CCDC3;NPR3;PGAM5;ABHD6;ATF4;NR1H2;ADAM17;FIS1;NOTCH1;DDIT3;ACOT11;BTN2A2;FLCN;NRDC;GSTP1;NR1D1;ZDHHC7;STK11;TFE3;DOCK7;ACOT13;LGR4;TLE3;IP6K1;MAP2K6;NR1H3;RB1;RBPJ;ARRDC3;APOC1;ACVR2B;ID1;RHEB	LAMA4;ZNF423;IL18R1;PCTP;FOXC2;NOVA2;LNPEP;IL15;PLCL2;HOXC10;WNT10B;ARNTL;CCDC3;NPR3
Folate biosynthesis	0.46495001351547355	1.2146318921082508	0.21764705882352942	0.631037	27	22	ALPG;ALPP;PAH;ALPL;GCH1;AKR1B1;PCBD1;TPH1;SPR;MOCS2;AKR1C3;FPGS;GPHN;MOCS1;QDPR;PTS;AKR1B10;MOCOS;GGH;PCBD2;DHFR;DHFR2	ALPG;ALPP;PAH;ALPL
negative regulation of G protein-coupled receptor signaling pathway (GO:0045744)	0.468544	1.22095	0.22648752399232247	0.6310831130379488	24	20	CCL5;ADA;MET;SNCA;GPRASP1;MRAP2;RGS14;GRK2;APLP1;YWHAB;CXCL8;RNF157;MGRN1;BICD1;RGS2;CRY1;GRK3;RPGRIP1L;KLK14;STMN1	CCL5;ADA;MET;SNCA;GPRASP1
negative regulation of protein tyrosine kinase activity (GO:0061099)	0.459766	1.21489	0.21584158415841584	0.6311815986228172	25	21	ERRFI1;GPRC5A;VPS25;CBL;CHMP6;CAV1;SRCIN1;DUSP22;HYAL2;CBLC;SOCS4;MVP;TSG101;SH3BP5;SH3BP5L;ZGPAT;PTK6;ZFYVE28;CBLB;SOCS5;SNX6	ERRFI1;GPRC5A;VPS25;CBL;CHMP6;CAV1;SRCIN1;DUSP22;HYAL2
cardiac muscle tissue development (GO:0048738)	0.40871539745368757	1.2161649563222923	0.19245283018867926	0.6312913150153279	54	38	HEY1;BMP2;NRG1;GJA1;HEY2;GATA6;BMP7;SIK1;TCAP;TTN;MSX1;BMP5;NDUFV2;NOTCH2;SCN5A;NOTCH1;KDM6B;SMAD5;ZFPM1;SMAD1;SHOX2;MESP1;TBX2;SGCG;NPPA;HCN4;TBX18;MAML1;BMPR2;SMAD4;MSX2;AKAP13;CBY1;ANKRD1;BMP4;BMPR1A;CACNA1G;MYLK2	HEY1;BMP2;NRG1;GJA1;HEY2;GATA6
regulation of B cell differentiation (GO:0045577)	-0.57408	-1.42352	0.0848485	0.6312973951706213	19	15	IKZF3;INHBA;XBP1;NCKAP1L;ID2;SYK;MMP14;ZFP36L2;ZFP36L1;PPP2R3C;BTK;CD27;TLR9;IL4I1;SLAMF8	BTK;CD27;TLR9;IL4I1;SLAMF8
extrinsic apoptotic signaling pathway (GO:0097191)	0.37088329569302825	1.2163411471512136	0.1839080459770115	0.6317558933391799	73	63	IFI27;TLR3;INHBA;FAS;GABARAP;BAK1;BOK;TGFB1;TNFSF12;BAX;DDX47;IL12A;ACVR1B;ERBB3;MCL1;TRADD;CASP8;BCL2L1;CD70;CIB1;RIPK1;FGFR3;BID;TNFRSF10A;JAK2;BCL2;MOAP1;BAD;DDX3X;DEDD;CASP9;ITGAV;DAB2IP;TNFRSF10B;TNFRSF1A;DAXX;SMAD3;DIABLO;SORT1;DELE1;TGFB2;FADD;BAG3;GSK3A;CRADD;RNF41;SIVA1;DEDD2;PDPK1;HIPK1;TRAF2;BLOC1S2;CASP2;APPL1;CASP8AP2;P2RX7;IL6R;GSK3B;TNFRSF1B;BCL2L2;CASP3;MLLT11;CD27	IFI27;TLR3;INHBA;FAS;GABARAP;BAK1;BOK;TGFB1;TNFSF12;BAX;DDX47
regulation of B cell activation (GO:0050864)	-0.544908	-1.42694	0.0777096	0.6319366290176387	29	20	IKZF3;THEMIS2;CD19;BANK1;SH3KBP1;NOD2;TNIP2;TNFSF4;SUPT6H;CD22;AHR;ZFP36L2;ZFP36L1;TNFAIP3;LAPTM5;FOXJ1;MZB1;TLR9;IL4I1;SLAMF8	FOXJ1;MZB1;TLR9;IL4I1;SLAMF8
cellular response to retinoic acid (GO:0071300)	0.42262820285343744	1.216902271276456	0.20441988950276244	0.6319579070269555	44	32	WNT9A;WNT3A;WNT10B;WNT8B;RET;WNT7B;TESC;NDUFA13;PTK2B;PAX2;HTRA2;SOX9;WNT5B;LYN;SETX;PTK7;ADNP2;TBX1;LTK;ABL2;WNT3;WNT11;SNW1;TWF2;ATM;FZD4;WNT6;PTK6;FZD7;AQP1;ZNF35;CREB1	WNT9A;WNT3A;WNT10B;WNT8B;RET;WNT7B;TESC;NDUFA13;PTK2B;PAX2;HTRA2;SOX9;WNT5B;LYN
glutathione derivative metabolic process (GO:1901685)	0.4805340383950557	1.2169870889124974	0.20532319391634982	0.6326931994752816	23	16	GSTA2;GSTT2B;MGST2;GSTK1;ESD;MGST1;GSTO1;GSTO2;GSTA1;MGST3;GSTZ1;GSTM4;GSTP1;GSTM2;GSTA4;AKR1A1	GSTA2;GSTT2B;MGST2;GSTK1;ESD;MGST1
regulation of transforming growth factor beta production (GO:0071634)	0.4913483400193849	1.2163460040674028	0.21868787276341947	0.6327487859593106	19	16	LGALS9;PTGS2;LTBP1;ITGB8;LRRC32;ITGAV;ITGB6;CD46;SMAD3;TGFB2;HIF1A;SMAD4;FN1;SERPINF2;XCL1;CD200	LGALS9;PTGS2;LTBP1
pyridoxal phosphate binding (GO:0030170)	0.4783127075582111	1.2174790539144535	0.21074380165289255	0.633307	22	17	ALB;SDS;ABAT;PSAT1;PNPO;OAT;PYGL;SHMT1;PYGB;SHMT2;GLDC;CTH;PLPBP;PDXK;ACCS;SRR;PYGM	ALB;SDS;ABAT;PSAT1;PNPO;OAT;PYGL
Steroid hormone biosynthesis	0.43810791110986824	1.2170232537277397	0.2337917485265226	0.6335953525679813	62	28	CYP17A1;CYP1A2;CYP21A2;HSD11B2;HSD11B1L;CYP19A1;SRD5A1;COMT;HSD17B7;CYP3A4;SULT2B1;AKR1C3;SRD5A3;DHRS11;HSD17B12;HSD17B3;LRTOMT;HSD17B6;HSD17B1;STS;HSD17B8;CYP1A1;CYP11A1;CYP3A5;CYP1B1;AKR1C1;CYP2E1;AKR1C2	CYP17A1;CYP1A2;CYP21A2;HSD11B2;HSD11B1L;CYP19A1;SRD5A1;COMT;HSD17B7;CYP3A4
sphingolipid metabolic process (GO:0006665)	0.34072101035619257	1.2175092521206112	0.12761904761904763	0.6342192780687667	117	106	SPTSSB;GAL3ST1;FUT3;ACER2;SPHK1;SPTLC2;ALDH3B2;GBA;ABCA12;B3GALNT1;SMPD2;PLPP2;NEU1;ARSA;ESYT3;UGT8;HEXB;GLTP;PRKD2;GLB1;TEX2;ASAH1;CERS2;ELOVL1;ALOXE3;GM2A;PDXDC1;CERS4;SGPP1;PLPP3;KDSR;SGPP2;ELOVL2;PPP2R1A;PLA2G15;ELOVL6;FA2H;HACD1;SMPD3;CTSA;DEGS2;ST6GALNAC3;NEU3;ASAH2;SPNS2;ACER3;TECR;HACD3;CERT1;PPT1;SMPD1;ELOVL3;SERINC1;ABCA2;CERS5;VAPA;SUMF2;ORMDL1;SGMS2;ESYT2;ELOVL5;SPHK2;UGCG;CERS6;HEXA;…	SPTSSB;GAL3ST1;FUT3;ACER2;SPHK1;SPTLC2;ALDH3B2;GBA;ABCA12;B3GALNT1;SMPD2;PLPP2;NEU1;ARSA;ESYT3;UGT8;HEXB;GLTP;PRKD2;GLB1;TEX2;ASAH1;CERS2;ELOVL1;ALOXE3;GM2A;PDXDC1;CERS4;SGPP1;PLPP3;KDSR;SGPP2;ELOVL2;PPP2R1A;PLA2G15;ELOVL6;FA2H;HACD1;SMPD3;CTSA;DEGS2;ST6GALNAC3;NEU3;ASAH2;SPNS2;ACER3;TECR
Dilated cardiomyopathy	0.366887	1.2177470482641164	0.1366223908918406	0.6345179133919997	97	67	CACNA1D;MYBPC3;CACNA1S;ITGB3;CACNG8;LAMA1;ADRB1;TGFB1;CACNA2D1;ITGA2;SLC8A2;ADCY7;ADCY6;TPM2;ITGA1;CACNB4;PRKACA;EMD;CACNA2D2;TTN;TNNT2;ITGB8;ITGA10;MYL2;ADCY9;TNNC1;ADCY3;ITGA3;CACNB3;ADCY5;ITGA7;ITGB1;ITGB4;ITGA9;TPM1;ITGAV;ITGB6;ATP2A3;CACNB1;ITGB5;TPM4;TGFB3;LMNA;ACTB;LAMA2;TGFB2;ITGB7;SGCG;TNNI3;ITGA5;ITGA6;GNAS;SGCB;CACNB2;ATP2A2;ATP2A1;PRKACB;DES;ITGA2B;CACNA1C;DAG1;CACNA2D4;CACNG7;TPM3;AD…	CACNA1D;MYBPC3;CACNA1S;ITGB3;CACNG8;LAMA1;ADRB1;TGFB1;CACNA2D1;ITGA2;SLC8A2;ADCY7;ADCY6;TPM2;ITGA1;CACNB4;PRKACA;EMD;CACNA2D2;TTN;TNNT2;ITGB8
regulation of epithelial cell proliferation (GO:0050678)	0.3528257704576886	1.2182219726285206	0.14602587800369685	0.6351882387258986	94	80	NUPR1;NR4A3;FGF7;HPN;NR4A1;TIE1;NODAL;TGFB1;EREG;ACVRL1;HYAL1;SOX2;B2M;MCC;EPPK1;DUSP10;MTSS1;FGF1;NLRC3;NME1;OSR1;NKX3-1;FGFR2;ERBB2;BMP6;PAX2;SGPP2;FGF2;LAMB1;SOX9;SIX4;PEX2;MARVELD3;DEAF1;BMP5;MAGED1;TGFA;NOD2;BAD;TBX1;SCN5A;AQP11;HRAS;DAB2IP;GPX1;OSR2;CDC73;TINF2;MYC;TGFB2;EPGN;NME2;GRN;EGFR;ZFP36;NR1D1;VEGFA;SRSF6;ZNF304;RAB33B;FGF9;FUT1;BMP4;YAP1;TCF7L2;LAMC1;ZFP36L1;CDKN1C;RUNX3;PRKDC;TGFB…	NUPR1;NR4A3;FGF7;HPN;NR4A1;TIE1;NODAL;TGFB1;EREG;ACVRL1;HYAL1;SOX2;B2M;MCC;EPPK1;DUSP10;MTSS1;FGF1;NLRC3;NME1;OSR1;NKX3-1;FGFR2;ERBB2;BMP6
negative regulation of myeloid leukocyte differentiation (GO:0002762)	0.47362973657718593	1.2178505642242263	0.226562	0.6352781230808484	30	19	CEACAM1;TLR3;GPR137B;INHBA;FSTL3;MAFB;GPR137;LRRC17;GPR55;RARA;MYC;ZFPM1;HOXA7;FBN1;PTPN2;ZNF675;TCTA;CDK6;TMEM178A	CEACAM1;TLR3;GPR137B;INHBA;FSTL3;MAFB;GPR137;LRRC17
sphingolipid catabolic process (GO:0030149)	0.495481	1.2120247567248337	0.24528301886792453	0.6371020241963024	17	15	ACER2;SPHK1;SMPDL3A;SMPD2;ASAH2B;ASAH1;PDXDC1;ASAH2;ACER3;PPT1;SMPD1;SMPD4;ENPP2;GLA;SGPL1	ACER2;SPHK1;SMPDL3A;SMPD2;ASAH2B;ASAH1;PDXDC1
G protein-coupled receptor activity (GO:0004930)	0.32803	1.2122354564443276	0.11786372007366483	0.637459	284	133	GPR62;GALR3;TRHR;BDKRB1;ADGRE1;MCHR2;S1PR4;GPR87;ADRA1D;GPR52;GALR2;FPR1;F2RL2;ADGRD2;GPBAR1;GPR143;LGR6;ADRA2B;P2RY12;GPR157;PTAFR;ADRB1;ADGRG5;ADGRB2;ADRB2;GPR18;BDKRB2;ADRA1B;LPAR3;CXCR6;GIPR;GPR4;S1PR1;C5AR2;ADGRG1;CXCR4;GPR37;TPRA1;GPR3;NPR3;LTB4R;VIPR1;ADGRB1;LTB4R2;CALCRL;S1PR2;GPR20;F2RL1;GPR17;OPRD1;ADGRE2;GRM3;KISS1R;GABBR2;CCR10;CXCR2;GPR35;GPR55;GPR63;LPAR2;XPR1;CX3CR1;GABBR1;GRM8;GPR…	GPR62;GALR3;TRHR;BDKRB1;ADGRE1;MCHR2;S1PR4;GPR87;ADRA1D;GPR52;GALR2;FPR1;F2RL2;ADGRD2;GPBAR1;GPR143;LGR6;ADRA2B;P2RY12;GPR157;PTAFR;ADRB1;ADGRG5;ADGRB2;ADRB2;GPR18;BDKRB2;ADRA1B;LPAR3;CXCR6;GIPR;GPR4;S1PR1;C5AR2;ADGRG1;CXCR4;GPR37;TPRA1;GPR3
regulation of ubiquitin protein ligase activity (GO:1904666)	-0.535679	-1.42719	0.0635246	0.6386072022068534	22	20	RPL11;RAB1A;CDC14B;GORASP1;MAD2L2;RPL23;SKP1;RPS7;PTEN;CDC20;BAG2;BTRC;FZR1;GOLGA2;PLK1;UBE2C;UBE2S;MAD2L1;FBXO5;USP44	CDC20;BAG2;BTRC;FZR1;GOLGA2;PLK1;UBE2C;UBE2S;MAD2L1;FBXO5;USP44
chemical synaptic transmission, postsynaptic (GO:0099565)	-0.545194	-1.40962	0.0777311	0.6399144794267433	26	19	MEF2C;MAPK8IP2;INSYN2A;GRIN1;RAB3GAP1;AKT1;NLGN3;CHRNA3;INSYN1;GRIN2D;MPP2;GSK3A;ARRB2;GRIN2B;GRIN2C;GSK3B;GRIN2A;DRD2;DRD4	GRIN2A;DRD2;DRD4
dopamine metabolic process (GO:0042417)	-0.570821	-1.43229	0.0752033	0.6412315484829816	20	16	MAOB;SNCA;GCH1;MOXD1;COMT;DBH;ATP7A;MAOA;TGFB2;PRKN;LRTOMT;SNCAIP;DRD1;SULT1A3;DRD2;DRD4	DRD1;SULT1A3;DRD2;DRD4
positive regulation of cell cycle G2/M phase transition (GO:1902751)	-0.520589	-1.4108	0.060903732809430254	0.6418613915892524	24	22	CCND1;RAB11A;STOX1;VPS4B;NPM1;RAD51C;DYRK3;MECP2;CDK4;BRD4;CDC7;RCC2;CDK1;RAD51B;CCNB1;DBF4B;CDC25C;CDC25B;DTL;CDC25A;ATAD5;FBXO5	RCC2;CDK1;RAD51B;CCNB1;DBF4B;CDC25C;CDC25B;DTL;CDC25A;ATAD5;FBXO5
regulation of exit from mitosis (GO:0007096)	-0.45824	-1.42781	0.0456432	0.6439532396965615	40	38	RGCC;SIRT2;PHB2;UBA52;CDC14B;NPM2;MAD2L1BP;CDC23;CDC16;RPS27A;CDC26;ANAPC2;ANAPC15;PPP1R9B;UBE2E1;ANAPC7;ANAPC5;CDC14A;ANAPC4;UBE2D1;UBB;ANAPC16;CDC20;UBC;ANAPC11;BUB3;ZW10;CDC27;ANAPC10;UBE2C;UBE2S;BUB1B;ANAPC1;KNTC1;CDCA5;MAD2L1;NEK2;ANLN	UBE2C;UBE2S;BUB1B;ANAPC1;KNTC1;CDCA5;MAD2L1;NEK2;ANLN
regulation of stem cell differentiation (GO:2000736)	0.35184705678600925	1.2087821575199278	0.14634146341463414	0.6453793735150984	92	79	TACSTD2;PSMB9;EIF2AK2;PSME1;SMYD5;RBM24;PSMB8;PSMD3;LMO1;CBFB;PSME2;LMO2;PSMB10;GATA3;SLC4A11;RUNX1;YTHDF2;PUS7;OCIAD1;PSMD9;PSMF1;NOTCH1;PSME3;ITCH;PSMB5;METTL3;PSMA6;PSMB3;PSMD5;PSMD8;PSMA5;PSMD10;LDB1;NELFB;PSMD14;PSMC4;HOXB4;PSMB7;TP73;PSMC3;PSMA3;PSMA4;PSMA2;NSUN2;PSME4;TCF3;PSMB4;PSMB1;SETD1A;TCF12;ABL1;PSMA7;PSMD7;PSMD6;PSMA1;PSMD12;MYB;PSMB6;PSMC5;PSMC1;PSMC6;ESRRB;YAP1;ZFP36L2;PSMB2;PSMD…	TACSTD2;PSMB9;EIF2AK2;PSME1;SMYD5;RBM24;PSMB8;PSMD3;LMO1;CBFB;PSME2;LMO2;PSMB10
cytoplasmic translational initiation (GO:0002183)	0.46482585266253823	1.2090301204719278	0.21526418786692758	0.6456157181439646	20	19	EIF3I;EIF2S3;EIF2S3B;EIF3M;EIF2D;EIF3D;EIF2B3;RBM4;EIF4H;MCTS1;EIF4A1;EIF3A;EIF4B;EIF4A2;DENR;EIF5;EIF4G1;DHX29;EIF2S2	EIF3I;EIF2S3;EIF2S3B;EIF3M;EIF2D;EIF3D;EIF2B3;RBM4;EIF4H
cilium assembly (GO:0060271)	-0.340784	-1.43285	0.0021645	0.647025	315	287	ARF4;DCDC2;CCDC13;DNAH5;TMEM138;RSPH1;FHDC1;ATP6V0D1;FUZ;SNAP29;EXOC2;CFAP52;CFAP46;EHD4;KIFAP3;CILK1;CCDC40;VANGL2;CCNO;PRKACA;MARK4;RSPH9;CEP83;RAB11FIP3;JHY;EXOC7;IFT81;RAB11A;DYNC2LI1;SEPTIN6;CNGB1;HAUS7;TUBB4A;IFT43;RAB17;TTLL3;NPHP4;B9D2;RILP;BBS2;TEKT5;TBC1D32;PPP2R1A;HAUS4;SPATA6;SDCCAG8;RILPL1;DISC1;NINL;EXOC1;NEK1;RAB1A;BBS5;MCIDAS;CDC14B;DYNLL1;CFAP206;CLASP1;B9D1;CEP164;AHI1;CFAP298;T…	YWHAG;AKAP9;TTC30B;LZTFL1;PIBF1;TMEM216;GBF1;CEP250;ODF2;HSP90AA1;PAFAH1B1;NUDCD3;CCDC96;FAM149B1;CEP290;TTC21B;SSX2IP;YWHAE;KIF3A;SEPTIN7;RFX3;RABL2B;IFT22;EXOC5;GORAB;HAUS5;BBS4;CCDC65;EXOC8;NPHP1;PTPDC1;WDR19;TCTN1;NDE1;RP2;CDK1;TRIP11;ZMYND10;CETN2;IFT46;SSNA1;IFT20;CLUAP1;CKAP5;IFT80;FBF1;SNX10;HAUS6;CPLANE2;CNTRL;DZIP1L;CCP110;TUBB;SCLT1;LRGUK;EXOC3;FNBP1L;DYNLL2;PCNT;CEP126;TMEM250;IFT122;…
nuclear-transcribed mRNA poly(A) tail shortening (GO:0000289)	-0.520732	-1.41288	0.0617761	0.647229	22	21	TUT7;SAMD4A;CNOT6L;CNOT4;SAMD4B;TNKS1BP1;PARN;CNOT7;CNOT2;CNOT10;ZFP36;CNOT11;CNOT8;CNOT3;CNOT1;TUT4;PNLDC1;PAN3;PAN2;CNOT6;CNOT9	CNOT10;ZFP36;CNOT11;CNOT8;CNOT3;CNOT1;TUT4;PNLDC1;PAN3;PAN2;CNOT6;CNOT9
glycolytic process through glucose-6-phosphate (GO:0061620)	-0.530959	-1.41101	0.0847107	0.6481253433912431	26	21	PFKM;HK1;ALDOC;PFKP;ALDOA;PFKL;HK2;FOXK1;TPI1;ENO1;ADPGK;PGAM1;PGK1;ENO2;FOXK2;GAPDH;GPI;ENO3;PKM;GCK;ALDOB	FOXK1;TPI1;ENO1;ADPGK;PGAM1;PGK1;ENO2;FOXK2;GAPDH;GPI;ENO3;PKM;GCK;ALDOB
negative regulation of extrinsic apoptotic signaling pathway in absence of ligand (GO:2001240)	0.4881191837530181	1.2067044318785258	0.2446601941747573	0.6487357787040453	24	15	IFI6;SNAI2;IL1A;EYA3;MAP2K5;MCL1;BCL2L1;UNC5B;BCL2;AKT1;TERT;HSPA1A;MAPK7;HSPA1B;EYA4	IFI6;SNAI2
regulation of Wnt signaling pathway (GO:0030111)	0.34761246242172467	1.2070302863451767	0.15503875968992248	0.6487891366213145	112	92	BMP2;DKK1;SULF2;NKD1;DCDC2;DAAM2;SOX30;LGR6;DACT1;CBFB;CXXC4;TRABD2B;HIC1;AMER1;GRB10;TRABD2A;ATP6V0C;KREMEN1;ESR1;WLS;DACT3;SENP2;FGFR2;FAM53B;MDFI;EMD;TLE1;NXN;RNF43;PSEN1;PPP2R1A;RUNX1;VGLL4;LRP1;DISC1;CTNNBIP1;AXIN1;ZNF703;ATP6AP2;HHEX;ITGA3;ATP6V1C2;TSC2;NKD2;SOX7;PTK7;PPP1CA;RACK1;TSKU;TERT;CCNY;NLK;FOLR1;TAX1BP3;FOXL1;MACF1;CITED1;FRZB;APP;GPC3;RSPO1;CDC73;NFATC1;SNX3;KANK1;GSKIP;PRKN;CSNK…	BMP2;DKK1;SULF2;NKD1;DCDC2;DAAM2;SOX30;LGR6;DACT1;CBFB;CXXC4;TRABD2B;HIC1;AMER1;GRB10;TRABD2A;ATP6V0C;KREMEN1;ESR1;WLS;DACT3;SENP2;FGFR2;FAM53B;MDFI;EMD;TLE1;NXN;RNF43;PSEN1
membrane fusion (GO:0061025)	0.418133	1.205603910625732	0.2128060263653484	0.6491039292110009	37	31	MX1;STX11;VTI1B;SNAP29;HACE1;SNAP23;FER1L5;CHP1;USO1;UBXN2A;VPS33B;NAPA;DYSF;VAPA;MYOF;OTOF;GCA;OPA1;RABEP1;UBXN2B;DNM1L;DNM1;DNM2;RABIF;VAMP3;HUWE1;VAMP2;NSF;NAPG;NSFL1C;DNM3	MX1;STX11;VTI1B;SNAP29;HACE1;SNAP23;FER1L5;CHP1;USO1;UBXN2A;VPS33B;NAPA;DYSF
MAPK signaling pathway	0.2968582841222778	1.207156554463341	0.0716846	0.6494007907091673	295	256	ANGPT4;RASGRP3;FGF7;PTPN7;AREG;CACNA1D;CSF1R;FLT4;KIT;RASGRP4;MYD88;MEF2C;DUSP2;EFNA5;PTPRR;CACNA1S;FAS;NR4A1;RPS6KA2;NTRK2;FLT3;MAPK10;CACNG8;PLA2G4D;MET;PLA2G4C;TGFB1;AKT2;CACNA2D1;EREG;MAP2K2;MAP3K5;MAP3K4;IL1A;RAP1B;NGFR;MAP3K8;DUSP5;PGF;DUSP4;DUSP10;IGF1R;TRAF6;CACNB4;TP53;EFNA1;DUSP16;PRKACA;MAPK8IP2;RPS6KA4;DUSP3;MECOM;RASA1;RASGRP1;FGF1;NFKB2;DUSP8;CSF1;PRKCA;DUSP7;FGFR2;RASGRF1;IL1RAP;ER…	ANGPT4;RASGRP3;FGF7;PTPN7;AREG;CACNA1D;CSF1R;FLT4;KIT;RASGRP4;MYD88;MEF2C;DUSP2;EFNA5;PTPRR;CACNA1S;FAS;NR4A1;RPS6KA2;NTRK2;FLT3;MAPK10;CACNG8;PLA2G4D;MET;PLA2G4C;TGFB1;AKT2;CACNA2D1;EREG;MAP2K2;MAP3K5;MAP3K4;IL1A;RAP1B;NGFR;MAP3K8;DUSP5;PGF;DUSP4;DUSP10;IGF1R;TRAF6;CACNB4;TP53;EFNA1;DUSP16;PRKACA;MAPK8IP2;RPS6KA4;DUSP3;MECOM;RASA1;RASGRP1;FGF1;NFKB2;DUSP8;CSF1;PRKCA;DUSP7;FGFR2;RASGRF1;IL1RAP;ER…
organic substance transport (GO:0071702)	0.33447095527132986	1.2056151048847963	0.1378026070763501	0.6500868149336743	137	103	LRP2;TAP1;ABCG2;SLCO2A1;PLEKHA8;PCTP;ABCA4;TAP2;ABCA9;ABCA10;SLC22A1;APOL2;SLC22A4;SCAMP3;ABCA12;MFSD2A;MFSD12;PICK1;ARL6IP5;HSP90B1;RAB38;ARRDC1;PEX3;NME4;HIKESHI;SLC22A18;ABCB9;ABCD3;GM2A;SLC50A1;SLC29A4;ABCA3;RAMP1;SLCO1B1;SLCO1B3;CALCRL;SCAMP1;RILP;ABCA6;SCAMP5;CHMP1B;VPS33B;SLC22A5;TCN1;ABCA7;SPNS2;CHMP2A;PPT1;SLC19A2;ARRDC4;DENND10;CUBN;MFSD2B;ABCG4;CD320;ABCA2;SLC35F3;ABCD1;HRG;CMTM6;RUFY1…	LRP2;TAP1;ABCG2;SLCO2A1;PLEKHA8;PCTP;ABCA4;TAP2;ABCA9;ABCA10;SLC22A1;APOL2;SLC22A4;SCAMP3;ABCA12;MFSD2A;MFSD12;PICK1;ARL6IP5;HSP90B1;RAB38;ARRDC1;PEX3;NME4;HIKESHI;SLC22A18;ABCB9;ABCD3;GM2A;SLC50A1;SLC29A4;ABCA3;RAMP1;SLCO1B1;SLCO1B3;CALCRL;SCAMP1;RILP;ABCA6;SCAMP5;CHMP1B
transmitter-gated ion channel activity involved in regulation of postsynaptic membrane potential (GO:1904315)	0.4937373808472333	1.2059200616408818	0.23742454728370221	0.6502364061367822	31	15	CHRNB2;CHRNA9;CHRNB4;GRID1;CHRNE;CHRNB1;CHRNA7;CHRNA5;CHRNA3;GRIK2;GABRG2;GRIK4;GABRE;CHRNA10;GRIK5	CHRNB2;CHRNA9
negative regulation of calcium ion transmembrane transporter activity (GO:1901020)	-0.522908	-1.4279	0.0781563	0.6517207445764472	29	22	FKBP1B;GNB5;SRI;FMR1;CLIC2;GPR35;FKBP1A;GSTO1;ADRA2A;CRHR1;THADA;CALM1;CALM2;CBARP;GSTM2;YWHAE;UBQLN1;PKD2;CALM3;TLR9;DRD2;DRD4	TLR9;DRD2;DRD4
beta-catenin destruction complex disassembly (GO:1904886)	0.4664075429995945	1.20429	0.25544554455445545	0.6522823426720046	22	19	WNT3A;AMER1;WNT8B;CAV1;LRP6;FRAT1;FZD5;AXIN1;DVL2;FZD2;PPP1CA;CSNK1A1;DVL1;FRAT2;DVL3;CTNNB1;FZD1;APC;GSK3B	WNT3A;AMER1;WNT8B;CAV1;LRP6;FRAT1;FZD5
response to light stimulus (GO:0009416)	-0.438955	-1.41318	0.0524272	0.6533195357651188	62	47	GPR52;MAPK10;AANAT;DDB2;ERCC3;CLOCK;ERCC2;TP53I13;USF1;TRIM32;FECH;COPS3;SPRTN;ERCC8;GTF2H2;POLD1;ERCC5;CCAR2;ERCC6;UBE2B;DCT;BRSK1;MAP2K7;ERCC4;UBE2A;MAP4K3;REV1;UVSSA;CRY2;MEN1;MAPK8;UBE4B;SLC24A1;CPT1B;CRY1;PCLAF;ZRANB3;CIRBP;PRIMPOL;CDKN2D;MSH6;RRH;USP1;DTL;OPN3;GNAT1;DRD2	MAPK8;UBE4B;SLC24A1;CPT1B;CRY1;PCLAF;ZRANB3;CIRBP;PRIMPOL;CDKN2D;MSH6;RRH;USP1;DTL;OPN3;GNAT1;DRD2
DNA-dependent DNA replication (GO:0006261)	-0.370018	-1.41662	0.00858369	0.6533920008500848	130	127	PSMB9;PSME1;PSMB8;PSMD3;PSME2;REV3L;PSMB10;POLD2;TWNK;POLD4;HMGA1;POLB;DDX21;UBA52;MCMDC2;PURA;PSMD9;PSMF1;TEFM;RPS27A;DDX23;CDC34;ORC4;WRNIP1;PSME3;RPA1;PSMB5;RECQL5;PSMA6;POLD1;PSMB3;PSMD5;SSBP1;ORC2;PSMD8;PNKP;PSMA5;PSMD10;WRN;RPAIN;BAZ1A;PSMD14;PSMC4;POLE4;ORC5;PSMB7;LRWD1;POLG;NOC3L;SIRT7;POLG2;PSMC3;PSMA3;PSMA4;PSMA2;CDK2;PSME4;PSMB4;HELB;PSMB1;UBB;GINS3;MCMBP;DBF4;POLE3;GINS4;PSMA7;DNA2;UB…	MCMBP;DBF4;POLE3;GINS4;PSMA7;DNA2;UBC;RFC1;RFC2;CDC7;PSMD7;MCM5;PRIM2;PSMD6;RFC5;PSMA1;PSMD12;PSMB6;PSMC5;PSMC1;GINS2;PSMC6;GMNN;POLA2;CDT1;RPA2;PRIM1;MGME1;MCM3;PSMB2;PSMD4;PSMD13;POLE;RFC3;PSMD1;MCM2;RECQL4;POLE2;RFC4;CDK2AP1;PSMD2;ORC6;RECQL;CDC6;TOPBP1;PRIMPOL;MCM7;POLD3;RPA3;PSMC2;MCM4;MCM6;MCM8;ORC1;SRPK2;ORC3;BLM;RAD51;PSMD11;CDC45;WDHD1;POLA1;GINS1;MCM10;RPA4
positive regulation of cell division (GO:0051781)	-0.475935	-1.41472	0.061507936507936505	0.6539493377596819	45	32	HTR2B;SIRT2;FGF1;NKX3-1;FGFR2;GIPC1;CDC14B;PKN2;PRKCE;SHH;SVIL;SPAST;CUL3;PKP4;CDC14A;AURKC;CSPP1;CENPV;CDC42;RHOA;RACGAP1;CDC6;SSTR5;KIF23;KIF20B;CDC25B;CIT;KIF14;AURKB;ECT2;CXCR5;DRD2	CDC6;SSTR5;KIF23;KIF20B;CDC25B;CIT;KIF14;AURKB;ECT2;CXCR5;DRD2
regulation of protein dephosphorylation (GO:0035304)	-0.458974	-1.4019	0.0553097	0.6591239594557559	42	38	TGFB1;GBA;NSMF;HSP90B1;CNEP1R1;TSC1;SMPD1;PPP6R2;MFHAS1;SYMPK;PPP1R7;YWHAB;PPIA;TIPRL;PPP6R1;PRKCD;HTT;PPP2R5A;CALM1;CALM2;CAMTA1;PPP1R15A;PPP1R2;PPP1R8;PTBP1;PIN1;PTPA;PPP6R3;PPP1R16A;ANKLE2;SPPL3;ENSA;CALM3;ARPP19;CDCA2;PPP1R2B;PPP1R16B;DLC1	CALM3;ARPP19;CDCA2;PPP1R2B;PPP1R16B;DLC1
Sphingolipid metabolism	0.3874274070186698	1.2011821252388053	0.19771863117870722	0.6610430311289027	50	44	GAL3ST1;ACER2;SPHK1;SPTLC2;GBA;SMPD2;PLPP2;NEU1;ARSA;UGT8;GLB1;ASAH1;PSAPL1;CERS2;CERS4;SGPP1;PLPP3;KDSR;SGPP2;SMPD3;DEGS2;NEU3;ASAH2;ACER3;SMPD1;CERS5;SGMS2;SPHK2;UGCG;CERS6;CERS1;GBA2;SPTLC3;SMPD4;PLPP1;DEGS1;SPTLC1;PSAP;SGMS1;GLA;SGPL1;CERK;B4GALT6;NEU4	GAL3ST1;ACER2;SPHK1;SPTLC2;GBA;SMPD2;PLPP2;NEU1;ARSA;UGT8;GLB1;ASAH1;PSAPL1;CERS2;CERS4;SGPP1;PLPP3;KDSR;SGPP2;SMPD3;DEGS2;NEU3;ASAH2;ACER3
protein depolymerization (GO:0051261)	-0.512939	-1.39983	0.0800821	0.6611856699509435	29	23	CFL1;NCKAP5L;STMN3;VPS4B;DSTN;MICAL1;WDR1;KIF2A;MICAL2;KATNB1;GSN;MICAL3;TWF2;TWF1;CFL2;CKAP5;VIL1;STMN1;KIF2C;KIF24;KIF18A;KIF14;KIF18B	STMN1;KIF2C;KIF24;KIF18A;KIF14;KIF18B
metal ion homeostasis (GO:0055065)	0.41176442696383264	1.20018	0.220676	0.6631842768092833	45	33	SCNN1B;SLC7A8;JPH2;WFS1;CYP4F2;SNCA;SLC12A6;S100A14;CAV1;CIB2;SLC12A8;TRPV6;GRIN1;SLC12A4;SLC12A9;SLC12A2;SLC12A7;TESMIN;CNNM2;KCNH2;ANK3;SCNN1A;CNNM4;TMTC2;COX11;LETM1;SELENON;LETM2;CYP4F12;CYP27B1;SLC12A5;FAM20A;ATP6V1B1	SCNN1B;SLC7A8;JPH2;WFS1;CYP4F2;SNCA;SLC12A6;S100A14;CAV1;CIB2
protein tyrosine kinase binding (GO:1990782)	0.36236015954268797	1.1996748167076803	0.19961977186311788	0.6638241618767379	73	62	ANGPT4;CEACAM1;NRG1;BLNK;DOCK4;PHYHIP;GAS6;CBL;BANK1;NEDD9;ITGAX;CASS4;GRB14;DUSP22;TP53;HYAL2;DUSP3;PITPNM2;EPHA4;ARHGEF16;CBLC;PIK3R2;SIRPA;PRR7;TOB1;FLT3LG;SHC1;RACK1;ITGB1;PTPN14;ACVR1;PTPN1;LRP4;PITPNM1;NCK1;PTPN11;CRK;RNF41;MAP3K7;SH2B3;BMPR2;SHC2;ALKAL2;HSP90AA1;PITPNM3;KHDRBS1;SHC4;FIZ1;SQSTM1;ELMO2;TJP2;PCNA;CD4;CBLB;MST1;PTPN2;GRM5;SOCS5;CPNE3;TRIM6;ANGPT2;SHC3	ANGPT4;CEACAM1;NRG1;BLNK;DOCK4;PHYHIP;GAS6;CBL;BANK1;NEDD9;ITGAX;CASS4;GRB14;DUSP22;TP53;HYAL2;DUSP3;PITPNM2;EPHA4
microtubule polymerization (GO:0046785)	-0.479805	-1.40216	0.0705394	0.6651062004043243	31	28	TUBGCP2;TRPV4;CLASP1;TPPP;TUBGCP6;MAP7D3;CCDC57;CSNK1D;TUBGCP5;MAPT;NDEL1;RANBP9;TUBG1;CLASP2;TUBGCP4;PIN1;AKAP9;TUBG2;ZNF207;NDE1;GOLGA2;CKAP5;TUBGCP3;CENPJ;TPX2;SLAIN2;FGF13;TPPP3	CLASP2;TUBGCP4;PIN1;AKAP9;TUBG2;ZNF207;NDE1;GOLGA2;CKAP5;TUBGCP3;CENPJ;TPX2;SLAIN2;FGF13;TPPP3
synaptic vesicle cycle (GO:0099504)	0.44557725232112283	1.1916267518536703	0.23577235772357724	0.6677040249994242	31	21	WNT7A;CPLX2;WNT3A;SNCA;CDK5;SNAPIN;SYT7;RAB3A;CPLX1;OTOF;BRSK1;RAB5A;VAMP2;DNAJC5;STX1A;SLC17A7;PLD2;PIP5K1C;SNAP25;NLGN1;PCLO	WNT7A;CPLX2;WNT3A;SNCA;CDK5;SNAPIN
hydrolase activity, hydrolyzing O-glycosyl compounds (GO:0004553)	0.42292309919785764	1.1911156692195815	0.21020408163265306	0.6681845498723423	38	32	HPSE2;ACER2;CHIT1;GBA;NEU1;MGAM2;HYAL2;PGGHG;OVGP1;NEU3;ACER3;HPSE;GAA;GUSB;GANAB;ENGASE;HEXD;CHI3L2;IDUA;LCT;ADPRS;CTBS;GBA2;MOGS;PARG;HYAL3;MGAM;ABHD10;GLA;GANC;MAN1A1;CHI3L1	HPSE2;ACER2;CHIT1;GBA;NEU1;MGAM2;HYAL2;PGGHG;OVGP1
Toxoplasmosis	0.34335132778028715	1.1898027406177363	0.18047882136279927	0.6683233629564592	113	90	STAT1;LAMA4;HLA-DPA1;IFNGR1;MYD88;HLA-DOB;HLA-DRB1;MAPK10;LAMA1;BIRC3;LAMC2;TGFB1;AKT2;PIK3R5;BIRC7;STAT3;HLA-DPB1;ALOX5;IL12A;IL10RA;TRAF6;LAMA3;CD40;HSPA1L;TYK2;LAMB1;XIAP;NFKBIB;IRAK4;CASP8;BCL2L1;IKBKB;RELA;CYCS;TAB1;JAK2;MAPK13;HLA-DMA;BCL2;HSPA2;MAPK3;HLA-DMB;BAD;AKT1;MAPK14;IL10RB;ITGB1;LDLR;CASP9;AKT3;JAK1;TNFRSF1A;NFKBIA;TGFB3;MAP2K3;LAMA2;TGFB2;CHUK;IKBKG;MAPK9;BIRC2;PPIF;LAMC3;GNAI2;CI…	STAT1;LAMA4;HLA-DPA1;IFNGR1;MYD88;HLA-DOB;HLA-DRB1;MAPK10;LAMA1;BIRC3;LAMC2;TGFB1;AKT2;PIK3R5;BIRC7;STAT3
negative regulation of tumor necrosis factor superfamily cytokine production (GO:1903556)	0.4261355465635277	1.1916377859142733	0.2242798353909465	0.6686760004245215	49	29	LGALS9;ORM1;IRAK3;CD274;ARG2;GAS6;CLEC4A;ZC3H12A;C5AR2;NFKBIL1;NLRC3;VSIR;TRIM27;CD33;SELENOS;PTPN22;SIRPA;CHRNA7;ILRUN;RARA;CACTIN;SYT11;GSTP1;PTPN6;MC1R;DICER1;TNFAIP3;HAVCR2;GHRL	LGALS9;ORM1;IRAK3;CD274;ARG2;GAS6;CLEC4A;ZC3H12A;C5AR2;NFKBIL1;NLRC3;VSIR
negative regulation of Wnt signaling pathway (GO:0030178)	0.3115697137988785	1.1902134267175377	0.12727272727272726	0.6690590572486237	192	164	PSMB9;ALPK2;NOG;BMP2;DKK1;PSME1;SNAI2;NKD1;SOX30;PSMB8;PSMD3;DKK3;DACT1;PSME2;PRICKLE1;CXXC4;TRABD2B;SOX2;PTPRU;PSMB10;FUZ;HIC1;AMER1;GRB10;RNF213;CAV1;MCC;TRABD2A;LRP6;KREMEN1;TPBGL;IGFBP6;SCYL2;DAB2;KREMEN2;DACT3;UBAC2;MDFI;AMFR;EMD;TLE1;DKKL1;NXN;WWTR1;RNF43;NPHP4;RUVBL2;TMEM64;RBMS3;MLLT3;VGLL4;LRP1;TMEM88;SOX9;CTNNBIP1;SOX13;CCDC88C;AXIN1;PSMD9;PSMF1;FRMD8;TSC2;DVL2;NKD2;ANKRD6;LATS2;RACK1;I…	PSMB9;ALPK2;NOG;BMP2;DKK1;PSME1;SNAI2;NKD1;SOX30;PSMB8;PSMD3;DKK3;DACT1;PSME2;PRICKLE1;CXXC4;TRABD2B;SOX2;PTPRU;PSMB10;FUZ;HIC1;AMER1;GRB10;RNF213;CAV1;MCC;TRABD2A;LRP6;KREMEN1;TPBGL;IGFBP6;SCYL2;DAB2;KREMEN2;DACT3;UBAC2;MDFI;AMFR;EMD;TLE1;DKKL1;NXN;WWTR1;RNF43;NPHP4;RUVBL2;TMEM64;RBMS3
negative regulation of cell population proliferation (GO:0008285)	0.2910460536683075	1.189815940824291	0.0744681	0.6692733936695383	380	304	IFIT3;IFITM1;NUPR1;PARP10;IFI35;APOD;EIF2AK2;CDKN1A;NOG;WNT9A;PTHLH;HPN;BMP2;PML;INHBA;TBX5;SLC16A2;P3H2;ATF5;NMI;AZGP1;RPS6KA2;RGCC;NODAL;GATA6;MFN2;MSTN;CHERP;TGFB1;EREG;CGREF1;FGFBP1;ACVRL1;WARS1;BTG3;IL1A;SOX2;KLF4;PTPRU;B2M;FUZ;SCIN;VDR;ZBTB7C;ACVR1C;SMARCA2;TP53INP1;GATA3;IRF6;GPLD1;DLL4;BTG2;MCC;EPPK1;ADGRG1;CLMN;FKTN;IL12A;CAMK2N1;DUSP10;FABP3;TESC;ITGA1;TP53;BTG1;NF2;SIRT2;CXCL1;CSNK2B;I…	IFIT3;IFITM1;NUPR1;PARP10;IFI35;APOD;EIF2AK2;CDKN1A;NOG;WNT9A;PTHLH;HPN;BMP2;PML;INHBA;TBX5;SLC16A2;P3H2;ATF5;NMI;AZGP1;RPS6KA2;RGCC;NODAL;GATA6;MFN2;MSTN;CHERP;TGFB1;EREG;CGREF1;FGFBP1;ACVRL1;WARS1;BTG3;IL1A;SOX2;KLF4;PTPRU;B2M;FUZ;SCIN;VDR;ZBTB7C;ACVR1C;SMARCA2;TP53INP1;GATA3;IRF6;GPLD1;DLL4;BTG2;MCC;EPPK1;ADGRG1;CLMN;FKTN;IL12A;CAMK2N1;DUSP10;FABP3;TESC;ITGA1;TP53;BTG1;NF2;SIRT2;CXCL1;CSNK2B;I…
positive regulation of natural killer cell mediated immunity (GO:0002717)	0.4732887382197564	1.1888263014486595	0.24524714828897337	0.669453	24	16	HLA-F;RAET1G;HLA-E;CD160;KLRD1;IL12A;RASGRP1;KLRC2;RAET1E;NECTIN2;SH2D1B;PVR;LAMP1;CD226;AP1G1;KLRK1	HLA-F;RAET1G;HLA-E;CD160;KLRD1;IL12A;RASGRP1;KLRC2;RAET1E
chordate embryonic development (GO:0043009)	0.37972731586860203	1.1917004032412186	0.19960474308300397	0.6694693687321123	59	47	NOG;BMP2;SULF2;PTPRR;DACT1;ARNT2;TGFB1;BMP7;GRHL2;GATA3;LMX1B;WNT7B;PCSK5;FGFR2;FOXF1;XYLT1;SIX4;DEAF1;BMP5;CHD7;TBX1;DVL1;WNT11;COL1A1;TGFB3;HINFP;PTCH1;LIG4;PKD1;KIAA1217;FUT8;ISL1;FLCN;FOXD3;VEGFA;EGFL8;FGFR1;ZNF358;ADAM10;IGF2;SOX8;BRCA1;PKD2;TGFBR1;MBNL1;ALDH1A2;STIL	NOG;BMP2;SULF2;PTPRR;DACT1;ARNT2;TGFB1;BMP7;GRHL2;GATA3;LMX1B;WNT7B
spermatid development (GO:0007286)	0.4139339277071805	1.1885205400846346	0.23711340206185566	0.6694731953624369	44	28	RIMBP3C;TDRD5;SOX30;SYCP3;RSPH1;CCDC63;MEIOC;ZMYND15;PLD6;SPINK2;CIB1;NME5;RNF8;NECTIN2;TTC21A;MKKS;CDYL;IQCG;CEP57;YTHDC2;DDX25;ACRBP;BBS4;RIMBP3B;ING2;JAM2;RFX2;RIMBP3	RIMBP3C;TDRD5;SOX30;SYCP3;RSPH1;CCDC63
glutathione transferase activity (GO:0004364)	0.47252	1.190293477722845	0.26229508196721313	0.6697521633207048	28	18	GSTA2;LTC4S;GSTT2B;MGST2;GSTT2;GSTK1;MGST1;CLIC2;GSTO1;GSTA1;MGST3;GSTZ1;GSTM4;GSTP1;PTGES;GSTM2;GSTA4;LANCL1	GSTA2;LTC4S;GSTT2B;MGST2;GSTT2;GSTK1;MGST1
active ion transmembrane transporter activity (GO:0022853)	0.41409168375823957	1.1890336193880264	0.22878228782287824	0.6697645006166355	43	32	SLCO2A1;SLCO3A1;SLCO5A1;SLC22A4;CYB5A;COX10;NDUFA4L2;SLCO1B1;SLCO1B3;SLCO4A1;UQCRQ;COX5A;SLC4A11;SLCO4C1;UQCRC1;UQCRH;COX4I1;UQCRFS1;COX8A;COX6B1;COX5B;SLC16A7;COX6A1;ATP13A3;NDUFA4;UQCR11;SLCO1A2;COX15;UQCR10;COX7A2L;SLCO2B1;SLCO6A1	SLCO2A1;SLCO3A1;SLCO5A1;SLC22A4;CYB5A;COX10;NDUFA4L2;SLCO1B1;SLCO1B3;SLCO4A1;UQCRQ;COX5A;SLC4A11;SLCO4C1
aerobic electron transport chain (GO:0019646)	0.3503871795910972	1.19744	0.15151515151515152	0.6698255624355458	71	68	NDUFB11;NDUFA3;NDUFAF1;NDUFA13;COX10;NDUFV1;UQCRC2;NDUFS4;NDUFS6;NDUFB9;AFG1L;UQCRQ;COX5A;NDUFB2;NDUFB8;NDUFS2;UQCRC1;NDUFS8;NDUFA8;NDUFA2;NDUFS1;UQCRHL;UQCRH;NDUFB10;COX6C;NDUFS5;COX7C;COX4I1;CYCS;UQCRFS1;NDUFA7;NDUFA1;NDUFA12;NDUFA9;NDUFA11;NDUFS7;COX7B;NDUFB1;NDUFC2;COX8A;CYC1;COX6B1;NDUFA10;COX5B;NDUFV2;NDUFAB1;SDHA;NDUFB4;NDUFV3;NDUFA6;NDUFB6;UQCRB;NDUFS3;NDUFB7;NDUFB3;COX6A1;NDUFC1;NDUFB5;N…	NDUFB11;NDUFA3;NDUFAF1;NDUFA13;COX10;NDUFV1;UQCRC2;NDUFS4;NDUFS6;NDUFB9;AFG1L;UQCRQ;COX5A;NDUFB2;NDUFB8;NDUFS2;UQCRC1;NDUFS8;NDUFA8;NDUFA2;NDUFS1;UQCRHL;UQCRH;NDUFB10;COX6C;NDUFS5;COX7C;COX4I1;CYCS;UQCRFS1;NDUFA7;NDUFA1;NDUFA12;NDUFA9;NDUFA11;NDUFS7;COX7B;NDUFB1;NDUFC2;COX8A;CYC1;COX6B1;NDUFA10;COX5B;NDUFV2;NDUFAB1;SDHA
striated muscle cell differentiation (GO:0051146)	0.47784530206082126	1.1934988457919982	0.2518939393939394	0.6698361431092974	20	16	BMP2;NRG1;MEF2C;SDC1;SIK1;PLD3;MTLN;BVES;POPDC2;KDM6B;SORT1;MESP1;POPDC3;AKAP13;CBY1;SKI	BMP2;NRG1;MEF2C;SDC1;SIK1;PLD3;MTLN;BVES
signal transduction by p53 class mediator (GO:0072331)	0.41981291653596053	1.1937952359947919	0.21374045801526717	0.669866	34	28	IFI16;ACER2;BOK;MYO6;TP53;TRIAP1;NBN;SESN2;FHIT;ATRX;RRP8;MAGEA2;PDK2;HINT1;NDRG1;JMY;TP53BP2;PPP1R13B;PMAIP1;USP10;MDM4;MYBBP1A;STK11;DDX5;PAXIP1;ZNF385B;BCL3;E2F7	IFI16;ACER2;BOK;MYO6
Rheumatoid arthritis	0.37224953019727197	1.1941103030222808	0.1944990176817289	0.6699039690391787	94	58	CCL5;HLA-DPA1;CCL3L3;ACP5;HLA-DOB;HLA-DRB1;IL18;TGFB1;IL15;IL1A;ATP6V0D1;IL23A;ATP6V0B;HLA-DPB1;ATP6V1C1;ATP6V0C;CTSL;CXCL1;ATP6V0A2;CSF1;ATP6AP1;ATP6V0A1;ATP6V0E1;ATP6V1F;ATP6V1A;ATP6V1H;ICAM1;ATP6V0A4;HLA-DMA;ATP6V1C2;HLA-DMB;FOS;TNFSF13;IL11;TCIRG1;CTSK;ATP6V1G1;ATP6V1E1;ATP6V1B2;TGFB3;CXCL8;ATP6V1G2;TGFB2;CXCL3;JUN;VEGFA;ATP6V1E2;HLA-DOA;ATP6V0E2;TNFRSF11A;HLA-DRA;CXCL2;ATP6V1D;ITGAL;TNFSF13B…	CCL5;HLA-DPA1;CCL3L3;ACP5;HLA-DOB;HLA-DRB1;IL18;TGFB1;IL15;IL1A;ATP6V0D1;IL23A;ATP6V0B;HLA-DPB1;ATP6V1C1;ATP6V0C;CTSL;CXCL1;ATP6V0A2;CSF1;ATP6AP1;ATP6V0A1;ATP6V0E1
negative regulation of ERBB signaling pathway (GO:1901185)	0.3941145734650484	1.1918713501330571	0.19814814814814816	0.6699608119424589	41	38	AREG;ERRFI1;BTC;EREG;CBL;ITGA1;DUSP3;HBEGF;ERBB2;CBLC;SH3KBP1;PTPN3;MVP;PTPN12;LGMN;SPRY1;TGFA;HGS;DAB2IP;TSG101;PTPRJ;RNF126;PTPN18;EPS15;EPN1;EPGN;EGFR;STAM2;EPS15L1;RNF115;EGF;SPRY2;STAM;CDC42;ZFYVE28;ARHGEF7;GRB2;PTPN2	AREG;ERRFI1;BTC;EREG;CBL;ITGA1;DUSP3;HBEGF;ERBB2;CBLC;SH3KBP1
regulation of calcium ion transmembrane transport (GO:1903169)	0.4838434525728984	1.192793242727138	0.24849699398797595	0.6699989822744472	24	17	NOS1;CACNA2D1;FYN;PSEN2;PTK2B;ANK2;CACNB1;CAMK2D;CASQ1;HRC;CBARP;PRNP;NPPA;DIAPH1;NOS1AP;LIME1;UBASH3B	NOS1;CACNA2D1;FYN;PSEN2;PTK2B
DNA synthesis involved in DNA repair (GO:0000731)	0.3891578535453901	1.1930313469334597	0.1926070038910506	0.6702814829102015	44	42	ISG15;PARP10;UBE2L6;TRIM25;POLD2;POLD4;POLN;POLH;UBA52;FAAP20;USP43;RPS27A;SPRTN;WRNIP1;RPA1;ZBTB1;POLD1;SIRT1;POLI;WRN;USP10;REV1;UBB;POLK;UBC;RFC1;RFC2;HROB;RFC5;PCNA;RPA2;POLE;RFC3;VCP;RFC4;PCLAF;PRIMPOL;POLD3;CDKN2D;RPA3;POLA1;DTL	ISG15;PARP10;UBE2L6;TRIM25
response to cAMP (GO:0051591)	0.4151057388295852	1.1923903479312703	0.22772277227722773	0.6702980512644371	39	33	STAT1;PDE2A;KCNQ1;AANAT;RAPGEF3;DUOX1;RAP1B;KCNE1;DGKQ;NDUFS4;SLC26A6;CFTR;RAPGEF2;EZR;CITED1;RAP1A;HCN2;HCN3;DUOX2;HCN4;AKAP6;AHR;AKAP9;DMTN;INPP5K;AQP1;HCN1;ZFP36L1;VGF;SLC5A5;PKD2;IGFBP5;RAPGEF1	STAT1;PDE2A;KCNQ1;AANAT;RAPGEF3;DUOX1;RAP1B;KCNE1;DGKQ
regulation of biomineral tissue development (GO:0070167)	0.43982139979061047	1.1942581823255185	0.23030303030303031	0.6704680493096641	27	24	HEY1;HEY2;GAS6;TGFB1;AHSG;S1PR1;DDR2;ANKH;ROCK2;SOX9;TWIST1;NOS3;NOTCH1;SGMS2;TXLNG;NBR1;ENPP1;ECM1;ROCK1;CYP27B1;NOTUM;CEBPB;BMP2K;FBXO5	HEY1;HEY2;GAS6;TGFB1;AHSG;S1PR1;DDR2
regulation of neurogenesis (GO:0050767)	0.3740353700217892	1.1919989157334798	0.2	0.6705427879408232	63	46	LRP2;HEY1;WNT7A;HEY2;PAX6;NAP1L1;WNT3A;B2M;ARNTL;ZNF335;RGS14;HES2;YTHDF2;BHLHE40;HOOK3;BHLHE41;DLL1;CX3CR1;SORL1;HEYL;TRIM32;NUMB;FAIM;NOTCH1;PRUNE1;WNT3;DYNLT1;SNW1;HES6;LIG4;CTNNB1;REST;APPL2;PCM1;PER2;HES7;BHLHB9;DOCK7;TGM2;NUMBL;YAP1;SPEN;GPER1;HES1;SERPINF1;HMGB2	LRP2;HEY1;WNT7A;HEY2;PAX6;NAP1L1;WNT3A;B2M
NAD binding (GO:0051287)	0.439641	1.1968897401243386	0.2248995983935743	0.6705585437835652	29	24	PARP9;HPGD;ZC3HAV1;CRYL1;SIRT2;SIRT6;CRYZ;GRHPR;BDH2;ALDH1B1;QDPR;CTBP1;GLUD1;SIRT1;ALDH2;ME1;NUDT6;HSD17B8;SIRT5;SORD;UXS1;SIRT3;HADH;PARP15	PARP9;HPGD;ZC3HAV1
activation of protein kinase B activity (GO:0032148)	0.43935740656488115	1.1964231786991881	0.23880597014925373	0.6709274151444301	32	25	NRG1;ADRA2B;IL18;GAS6;FGF1;ANG;PRR5;PARK7;RICTOR;MLST8;ADRA2A;AKT1;INSR;PPIA;TXN;MAPKAP1;PINK1;ADRA2C;MTOR;ITGB1BP1;PDPK1;PDGFB;OSBPL8;CCDC88A;NTF3	NRG1;ADRA2B;IL18;GAS6;FGF1;ANG;PRR5;PARK7;RICTOR
negative regulation of NIK/NF-kappaB signaling (GO:1901223)	0.47373751496807626	1.1944191600756948	0.246	0.6709877756014344	25	18	IFI35;NMI;BMP7;ZC3H12A;NLRC3;ADIPOR1;RELA;TSPAN6;DDX3X;CCN3;HDAC7;PPM1A;CPNE1;TMSB4X;CYLD;PPM1B;UACA;C1QTNF3	IFI35;NMI;BMP7;ZC3H12A;NLRC3
negative regulation of T cell proliferation (GO:0042130)	0.46014155260107437	1.1949919822917583	0.24758220502901354	0.671277	36	19	LGALS9;VTCN1;CD274;PLA2G2F;HLA-DRB1;TNFRSF21;SDC4;SCRIB;RC3H1;BTN2A2;DLG5;GLMN;PRNP;PRKAR1A;CEBPB;GPNMB;FOXP3;TNFRSF14;IL4I1	LGALS9;VTCN1;CD274;PLA2G2F;HLA-DRB1
nucleoside diphosphate metabolic process (GO:0009132)	0.4962534043681715	1.1946527758698793	0.25933609958506226	0.671298	17	15	CMPK2;AK1;ENTPD1;ENTPD7;ENTPD2;ENTPD6;ENTPD4;NME2;AK8;ENTPD8;CMPK1;ENTPD5;AK7;AK4;AK5	CMPK2
receptor internalization (GO:0031623)	0.40059741798574905	1.195335046292259	0.21264367816091953	0.672256	50	37	MX1;CEACAM1;FCER1G;AP2M1;SNCA;LMBRD1;CAV1;SCYL2;NEDD4;RAMP1;CD81;CALCRL;CLTC;LRP1;GRK2;LDLRAP1;CXCR2;SYK;ARRB1;RAB31;ITGB1;GTF2H2;CXCL8;DNM1;TFRC;SNX1;CD9;DNM2;RAB5A;ARRB2;PICALM;GRK4;GRB2;GRK3;ADM;DNM3;CD36	MX1;CEACAM1;FCER1G;AP2M1;SNCA;LMBRD1;CAV1;SCYL2;NEDD4;RAMP1;CD81;CALCRL;CLTC
regulation of cell growth (GO:0001558)	0.309549	1.1949930793072845	0.0910747	0.6723009311047086	218	188	PAPPA2;BST2;CEACAM1;CRLF3;CDKN1A;HPN;PML;INHBA;GJA1;SPOCK1;DNPH1;SPHK1;TGFB1;WFDC1;SGK1;ACVRL1;HYAL1;SLIT2;OGFR;PTCH2;SMARCA2;MFSD2A;DCBLD2;BCL6;DCUN1D5;NDUFA13;TP53;BTG1;ACVR1B;NDRG3;HYAL2;DACT3;SERTAD3;DDX49;ERBB2;SOCS2;ADAM15;CISH;SESN2;SIPA1;DERL2;EI24;SGK3;EXOSC4;OSGIN2;SLC25A33;PPP2R1A;VGLL4;IL17RB;TP53TG5;CAPRIN2;BRAT1;PHB;DCUN1D3;URI1;CIB1;MSX1;ARHGEF11;MYL2;SUPV3L1;APBB1;SDCBP;APBB2;PAK4…	PAPPA2;BST2;CEACAM1;CRLF3;CDKN1A;HPN;PML;INHBA;GJA1;SPOCK1;DNPH1;SPHK1;TGFB1;WFDC1;SGK1;ACVRL1;HYAL1;SLIT2;OGFR;PTCH2;SMARCA2;MFSD2A;DCBLD2;BCL6;DCUN1D5;NDUFA13;TP53;BTG1;ACVR1B;NDRG3;HYAL2;DACT3;SERTAD3;DDX49;ERBB2;SOCS2;ADAM15;CISH;SESN2;SIPA1;DERL2;EI24
regulation of endothelial cell proliferation (GO:0001936)	0.3521085802155234	1.1955283331583348	0.16165413533834586	0.6727141276149762	93	74	HTR2B;STAT1;EGR3;NRP2;BMP2;FLT4;NR4A1;RGCC;TIE1;ITGB3;XDH;MYDGF;F3;CAV2;ACVRL1;TNFSF12;NR2F2;THBS4;CAV1;ALOX5;PRKD2;PTPRM;PGF;PRKCA;ANG;AIMP1;ATP5IF1;PLXNB3;PDCD6;FGF2;PDCL3;EMC10;NRARP;AKT1;ZNF580;AKT3;NF1;SIRT1;VASH1;NRP1;EGFL7;KDR;HIF1A;ATP5F1A;SYNJ2BP;KRIT1;VEGFA;EGF;VEGFB;BMPR2;ECM1;SPARC;PDGFB;ARNT;THBS1;FUT1;BMP4;SCG2;CCL26;PIK3CD;PRKD1;FUT2;TGFBR1;VEGFD;FGF18;NRAS;AGGF1;APOE;VASH2;ATOH8;H…	HTR2B;STAT1;EGR3;NRP2;BMP2;FLT4;NR4A1;RGCC;TIE1;ITGB3;XDH;MYDGF;F3;CAV2;ACVRL1;TNFSF12;NR2F2;THBS4;CAV1;ALOX5;PRKD2;PTPRM;PGF
Fc-gamma receptor signaling pathway (GO:0038094)	0.3579223237207546	1.1870762067086118	0.1883495145631068	0.6730802357326068	73	59	FGR;FCER1G;FCGR2A;FYN;WIPF3;NCKAP1L;CYFIP2;WAS;DOCK1;VAV1;PLCG2;PIK3R2;YES1;PLCG1;LYN;WASF2;ARPC1B;SYK;PRKCE;ARPC2;MAPK3;CYFIP1;NCKAP1;BAIAP2;ARPC1A;MYO10;PAK1;WASL;MYO1C;ARPC5;ACTR3;VAV2;RAC1;ACTB;PRKCD;SRC;NCK1;ABI1;CRK;PIK3CB;ARPC3;ACTR2;PIK3CA;ARPC4;WIPF2;NCKIPSD;ABL1;CDC42;PTK2;PLD2;BRK1;HSP90AA1;ELMO2;GRB2;MAPK1;LIMK1;PLA2G6;PIK3R1;MYO1G	FGR;FCER1G;FCGR2A;FYN;WIPF3;NCKAP1L;CYFIP2;WAS;DOCK1;VAV1
nucleobase-containing compound kinase activity (GO:0019205)	0.4717652442243202	1.1855977635892498	0.272	0.6739123311705518	18	17	CMPK2;AK3;AK1;CLP1;NME1;NME4;NME3;NME6;NME2;AK8;CMPK1;NOL9;AK9;AK7;DTYMK;AK4;AK5	CMPK2;AK3;AK1;CLP1;NME1;NME4
protein tyrosine kinase activity (GO:0004713)	0.3405194044106641	1.1858363473387281	0.16470588235294117	0.6740980040430109	109	91	FGR;CSF1R;FLT4;KIT;NTRK2;FLT3;TIE1;EPHA8;BLK;DDR1;MET;EPHB1;EPHA1;FYN;RET;ZAP70;DDR2;IGF1R;EPHA4;FGFR2;ERBB2;ERBB3;PTK2B;TXK;TYRO3;TTN;FGFR4;TYK2;YES1;NTRK1;MST1R;LYN;FES;SYK;SCYL1;FGFR3;SRMS;CAMKK2;PEAK1;JAK2;HIPK3;EPHB3;JAK3;CSK;LTK;ABL2;TNK2;ROR1;JAK1;TEC;INSR;EPHA2;EPHB4;AXL;EPHA10;EPHB6;SRC;ERBB4;TWF1;KDR;DYRK2;EGFR;HIPK4;PTK6;EPHB2;TNK1;FGFR1;MERTK;ABL1;PDGFRB;PKDCC;PTK2;LMTK2;CLK1;DYRK1A;F…	FGR;CSF1R;FLT4;KIT;NTRK2;FLT3;TIE1;EPHA8;BLK;DDR1;MET;EPHB1;EPHA1;FYN
positive regulation of muscle cell differentiation (GO:0051149)	0.45517278639383996	1.1859793579760174	0.25510204081632654	0.674594	28	20	NRG1;MEF2C;OLFM2;CDH15;CAMK1;BOC;BNIP2;MEF2A;RBM4;MAPK14;CDON;CTNNA1;SPAG9;MESP1;CTNNB1;TCF3;ABL1;CDC42;MAPK11;MAPK12	NRG1;MEF2C;OLFM2;CDH15;CAMK1
Alanine, aspartate and glutamate metabolism	0.421573	1.1861232099655739	0.23622047244094488	0.6750640768527144	38	30	DDO;ASNS;ASS1;NAT8L;ALDH5A1;ABAT;GAD1;RIMKLB;ALDH4A1;GLUD2;GOT1;GFPT2;GPT2;ASL;ADSS1;GLUL;CAD;GLUD1;GOT2;ADSS2;GLS;ASRGL1;PPAT;NIT2;CPS1;ADSL;GFPT1;RIMKLA;GPT;IL4I1	DDO;ASNS;ASS1;NAT8L;ALDH5A1;ABAT;GAD1;RIMKLB
regulation of mitochondrial membrane potential (GO:0051881)	0.40356099364854875	1.18116	0.2504672897196262	0.6802357034124585	42	36	BAK1;AKT2;BAX;ARL6IP5;PIP5KL1;STOML2;ATP5IF1;MTLN;SLC4A11;PPA2;STOX1;PARK7;SLC25A33;PRELID1;BCL2L1;OPRD1;NDUFS1;BCO2;BCL2;PYCR1;BAD;AKT1;HEBP2;ABCD1;RTL10;MAPT;PINK1;RNF122;SLC25A36;SOD1;PMAIP1;PRDX3;UBB;ABL1;VCP;TUSC2	BAK1;AKT2;BAX;ARL6IP5;PIP5KL1;STOML2;ATP5IF1;MTLN;SLC4A11;PPA2;STOX1;PARK7;SLC25A33;PRELID1;BCL2L1;OPRD1;NDUFS1
myeloid cell differentiation (GO:0030099)	0.39193545660738505	1.1817149711522832	0.2140077821011673	0.6804743644169398	53	40	IFI16;KIT;INHBA;RASGRP4;SLC25A5;ATP5IF1;ACIN1;PRKX;RUNX1;LYN;RPS19;JAK2;JAK3;MFHAS1;RPS14;IL11;NCOA6;UFL1;SLC25A38;ZFPM1;UBA5;HCLS1;PRDX3;CEBPA;DYRK3;KMT2E;HSPA9;FLVCR1;KAT8;TET2;KAT6A;HIPK2;TIRAP;MPIG6B;PTPN2;EVI2B;SNRK;EPO;CDKN2B;CASP3	IFI16;KIT;INHBA;RASGRP4
regulation of interleukin-4 production (GO:0032673)	0.4594339121822952	1.1819218095763866	0.25992063492063494	0.6808154702176397	24	18	LGALS9;FCER1G;HLA-DRB1;HLA-E;ZP3;GATA3;SYK;PRKCZ;DDIT3;RARA;PRKCQ;ZFPM1;TNFSF4;CEBPB;SLC7A5;HAVCR2;FOXP3;IRF4	LGALS9;FCER1G;HLA-DRB1;HLA-E;ZP3
positive regulation of cell cycle (GO:0045787)	0.3634380127262831	1.1812536768491273	0.1761252446183953	0.6809326539422663	67	60	NUPR1;TRIM21;ASNS;RGCC;SPHK1;MEIS2;FOXA1;TGM1;LRP6;CCND1;DUSP3;NKX3-1;PRKCA;FGFR2;MDM2;USP19;CCPG1;CALR;HSF1;PKN2;USP22;CCNYL1;LGMN;TRIM32;CDKN1B;ADAM17;AKT1;RPS15A;CCNY;CCDC57;EIF4EBP1;APP;RARA;TTL;RPS6KB1;NUDT16;TGFB2;ZBED6;PSMD10;EIF4E;PKD1;EGFR;HCFC1;PTK6;RAD23A;CDK4;CCND3;CITED2;PDGFB;USP2;TBX3;ANKRD17;CHEK1;SPDYA;MAPRE3;PSRC1;CCNB1;PKD2;SRPK2;CDC25B	NUPR1;TRIM21;ASNS;RGCC;SPHK1;MEIS2;FOXA1;TGM1;LRP6;CCND1;DUSP3;NKX3-1;PRKCA;FGFR2
glutathione derivative biosynthetic process (GO:1901687)	0.4805340383950557	1.182249546309683	0.25	0.6816658940000853	23	16	GSTA2;GSTT2B;MGST2;GSTK1;ESD;MGST1;GSTO1;GSTO2;GSTA1;MGST3;GSTZ1;GSTM4;GSTP1;GSTM2;GSTA4;AKR1A1	GSTA2;GSTT2B;MGST2;GSTK1;ESD;MGST1
homotypic cell-cell adhesion (GO:0034109)	0.40869598259517204	1.181932829699557	0.23552123552123552	0.6817657075021344	45	33	FGG;MEGF11;ITGB3;P2RY12;CSRP1;FIBP;TYRO3;PLPP3;STXBP1;HSPB1;MYL9;ACTN1;MYL12A;PPIA;ACTB;ILK;CLIC1;METAP1;RAP2B;CD99;TLN1;PIK3CB;GP1BA;GNAS;FN1;DSC2;STXBP3;TJP2;UBASH3B;VCL;FERMT3;FLNA;MYH9	FGG;MEGF11;ITGB3;P2RY12
response to organonitrogen compound (GO:0010243)	0.4059496027066177	1.1822799290137425	0.2533589251439539	0.6825585843405341	41	31	KYNU;GPIHBP1;IRAK3;INAVA;RNF139;ERLEC1;SYVN1;CCDC47;DERL1;MARCHF6;UBXN6;HLCS;TRPM2;IRF5;MTOR;SEL1L;PRKN;BRSK2;KAT7;TRPV1;MEAK7;RHBDD1;RNF185;DNAJB12;VCP;RNF5;DHFR;RRAGC;RCN3;DRD2;DRD4	KYNU;GPIHBP1;IRAK3
phosphatidic acid metabolic process (GO:0046473)	0.3929957495384208	1.1800720884473683	0.2075098814229249	0.6826908657714188	51	42	GPD1;PLA2G10;PLA2G2F;LPCAT1;PLA2G4D;DGKA;GPAT3;GPAT2;DGKQ;PNPLA3;AGPAT1;DGKH;PLD6;LPCAT4;PLA2G4B;PLD1;AGPAT2;PLA2G4A;DGKZ;AGPAT4;SLC27A1;ACP6;DGKD;GNPAT;ABHD4;AGPAT5;PLA2G12A;GPD1L;AGPAT3;LIPH;ABHD8;DGKE;GPAT4;DDHD1;GPAM;ABHD5;PLD2;LCLAT1;PLA2G6;DGKG;DDHD2;PLA2G3	GPD1;PLA2G10;PLA2G2F;LPCAT1;PLA2G4D;DGKA;GPAT3;GPAT2;DGKQ;PNPLA3;AGPAT1;DGKH;PLD6;LPCAT4;PLA2G4B;PLD1;AGPAT2;PLA2G4A;DGKZ
cellular component disassembly (GO:0022411)	0.38166582035562124	1.1824127400229858	0.19838056680161945	0.6831841311529236	67	47	A2M;KLK5;TLL1;MMP11;MMP9;TIMP1;KLK7;LCP1;CTSL;TMPRSS6;NOXO1;ADAM15;MMP15;CAPN1;KLKB1;MMP13;KLK4;BMP1;ADAMTS15;CAPN2;CD44;CTSS;MMP14;KIF9;CAPG;CTSK;FURIN;MMP7;WASHC1;GSN;BSG;DYRK3;ADAM10;TIMP2;SCUBE1;SH3PXD2B;CAPNS1;CTSV;EXOC8;LAMC1;SCUBE3;FLOT1;TLL2;ADAM8;ADAMTS4;MMP19;HTRA1	A2M;KLK5;TLL1;MMP11;MMP9;TIMP1;KLK7;LCP1
negative regulation of signal transduction in absence of ligand (GO:1901099)	0.4881191837530181	1.1791749489843775	0.2627450980392157	0.684553	24	15	IFI6;SNAI2;IL1A;EYA3;MAP2K5;MCL1;BCL2L1;UNC5B;BCL2;AKT1;TERT;HSPA1A;MAPK7;HSPA1B;EYA4	IFI6;SNAI2
tRNA binding (GO:0000049)	0.3761113893808621	1.1786338640489253	0.2208029197080292	0.6853618603752929	50	46	IFIT5;EIF2S3;EIF2S3B;PSTK;CARS1;ELP5;SARS1;HSD17B10;PUS1;YRDC;MTRES1;AIMP1;CTU1;KARS1;SARS2;YARS2;THG1L;TRNT1;TRMT10C;RPUSD4;SSB;AARS1;TERT;MRPS27;ELP1;PTCD1;EIF2AK4;ALKBH1;IGHMBP2;EIF2A;ALKBH8;FARS2;XPOT;TRMT10A;TRNAU1AP;SEPSECS;NEMF;DALRD3;NSUN2;AARS2;EEF1A1;TYW5;NAT10;DARS2;NSUN6;TRMT10B	IFIT5;EIF2S3;EIF2S3B;PSTK;CARS1;ELP5;SARS1;HSD17B10;PUS1;YRDC;MTRES1;AIMP1;CTU1;KARS1;SARS2;YARS2;THG1L;TRNT1
negative regulation of blood vessel endothelial cell migration (GO:0043537)	0.4112264715888595	1.1775478937135118	0.236328	0.6858377160711951	35	30	ANGPT4;MEF2C;RGCC;TGFB1;ACVRL1;KLF4;DLL4;CSNK2B;CARD10;MAP2K5;FGF2;HDAC5;JUP;HRG;PDCD10;NOTCH1;STARD13;PPARG;VASH1;ATP2B4;ITGB1BP1;MECP2;TBXA2R;RHOA;GADD45A;THBS1;HMGB1;APOE;MMRN2;ANGPT2	ANGPT4;MEF2C;RGCC;TGFB1;ACVRL1;KLF4;DLL4;CSNK2B;CARD10;MAP2K5
homologous chromosome pairing at meiosis (GO:0007129)	0.4764874540102818	1.1768641905891433	0.25	0.6860276137433678	30	16	TERB1;SYCE3;REC8;TEX11;SYCP2;P3H4;STAG3;BAG6;SIRT7;SYCE2;TRIP13;FANCD2;ANKRD31;RAD21;ZCWPW1;MEIOB	TERB1;SYCE3;REC8
phosphatidylinositol-mediated signaling (GO:0048015)	0.3626291790226247	1.1777895838040946	0.2079207920792079	0.6860538497324433	72	57	HTR2B;CSF1R;EDN1;GPR143;PTAFR;ZP3;PIK3R5;PLCL2;PLCB4;CD160;GATA3;IGF1R;PLCD1;SIRT2;PITPNM2;ERBB2;ERBB3;TYRO3;PIK3R2;C1QBP;IRS1;PI4KA;NTRK1;EXOC1;PIK3C2A;OGT;PLEKHA1;AKT1;PLCB3;LTK;MYO16;EZR;NF1;RPS6KB1;PIK3CB;PTEN;IRS2;PIK3CA;PLCE1;GAB2;INPP5F;PIK3C3;FGFR1;PLCH2;PDGFRB;RHOA;PI4KB;PLCD3;PLCB1;PLCD4;NYAP1;ZFP36L1;PIK3CD;PIK3R1;PLCB2;PLCH1;PIK3C2B	HTR2B;CSF1R;EDN1;GPR143;PTAFR;ZP3;PIK3R5;PLCL2;PLCB4;CD160;GATA3;IGF1R;PLCD1;SIRT2;PITPNM2;ERBB2;ERBB3;TYRO3;PIK3R2;C1QBP;IRS1;PI4KA;NTRK1;EXOC1
cellular response to glucose starvation (GO:0042149)	0.38532965157232035	1.1771109372020228	0.22030651340996169	0.6862490640830335	44	40	IFI16;ASNS;XBP1;ZC3H12A;FOXO3;PICK1;SIK1;TP53;SESN1;BHLHA15;KPTN;SESN2;NUAK1;ATF4;HSPA5;RRP8;PRKAG2;SH3GLB1;CPEB4;SZT2;BRSK1;ATG14;BRSK2;PRKAG1;BECN1;PRKAA1;TBL2;PMAIP1;MYBBP1A;PIK3C3;PRKAA2;EIF2AK3;SIK2;MTMR3;PIK3R4;IMPACT;ITFG2;HNRNPA1;NUAK2;SESN3	IFI16;ASNS;XBP1;ZC3H12A;FOXO3;PICK1;SIK1;TP53;SESN1;BHLHA15;KPTN;SESN2;NUAK1;ATF4;HSPA5
positive regulation of exocytosis (GO:0045921)	0.4044821687353508	1.1779291292615912	0.24901960784313726	0.6866062511793671	38	33	FGG;SNCA;CADPS2;SDC1;ATP6AP1;RAB3A;ATP13A2;SNF8;RAB27B;VPS4B;SMPD3;RAB9A;CLASP1;CHMP2A;SDC4;SDCBP;EXPH5;CFTR;HGS;RAB15;RAB2B;TSG101;STXBP5;RAB7A;VPS4A;RAB3D;RAB5A;PDCD6IP;CLASP2;STAM;RAB27A;SYTL4;UNC13D	FGG;SNCA;CADPS2;SDC1;ATP6AP1;RAB3A;ATP13A2;SNF8;RAB27B;VPS4B;SMPD3;RAB9A;CLASP1;CHMP2A;SDC4;SDCBP
mitochondrial ATP synthesis coupled electron transport (GO:0042775)	0.34939953273265906	1.1762749997664224	0.18281535648994515	0.6868686593523006	72	69	NDUFB11;NDUFA3;NDUFAF1;NDUFA13;COX10;NDUFV1;UQCRC2;NDUFS4;NDUFS6;NDUFB9;AFG1L;UQCRQ;COX5A;NDUFB2;NDUFB8;NDUFS2;UQCRC1;NDUFS8;NDUFA8;NDUFA2;NDUFS1;UQCRHL;UQCRH;NDUFB10;COX6C;NDUFS5;COX7C;COX4I1;CYCS;UQCRFS1;NDUFA7;NDUFA1;NDUFA12;NDUFA9;NDUFA11;NDUFS7;COX7B;NDUFB1;NDUFC2;COX8A;CYC1;COX6B1;NDUFA10;COX5B;NDUFV2;NDUFAB1;SDHA;NDUFB4;NDUFV3;NDUFA6;COA6;NDUFB6;UQCRB;NDUFS3;NDUFB7;NDUFB3;COX6A1;NDUFC1;NDU…	NDUFB11;NDUFA3;NDUFAF1;NDUFA13;COX10;NDUFV1;UQCRC2;NDUFS4;NDUFS6;NDUFB9;AFG1L;UQCRQ;COX5A;NDUFB2;NDUFB8;NDUFS2;UQCRC1;NDUFS8;NDUFA8;NDUFA2;NDUFS1;UQCRHL;UQCRH;NDUFB10;COX6C;NDUFS5;COX7C;COX4I1;CYCS;UQCRFS1;NDUFA7;NDUFA1;NDUFA12;NDUFA9;NDUFA11;NDUFS7;COX7B;NDUFB1;NDUFC2;COX8A;CYC1;COX6B1;NDUFA10;COX5B;NDUFV2;NDUFAB1;SDHA
glycosaminoglycan catabolic process (GO:0006027)	0.38598013242836243	1.1746025650721275	0.22928709055876687	0.688255	57	42	HPSE2;LYVE1;TGFB1;PRELP;NCAN;HYAL1;GNS;FUCA1;SDC1;HEXB;SLC9A1;CSPG5;GLB1;HYAL2;AGRN;CHP1;FGF2;VCAN;SGSH;HPSE;GALNS;SDC4;GUSB;GPC4;NAGLU;CD44;IDS;IDUA;HEXA;GPC3;CEMIP;GPC2;CSPG4;GPC1;HSPG2;HYAL3;CEMIP2;HGSNAT;SDC3;ARSB;HMMR;BCAN	HPSE2;LYVE1;TGFB1;PRELP;NCAN;HYAL1;GNS;FUCA1;SDC1;HEXB;SLC9A1;CSPG5;GLB1;HYAL2
acetylglucosaminyltransferase activity (GO:0008375)	0.3831349813980326	1.1723721537776344	0.20980392156862746	0.688711	49	42	GCNT4;EXTL1;B3GALT5;B4GAT1;RFNG;MGAT4B;B3GALNT1;MGAT3;HEXB;POMGNT2;PIGY;B3GNT7;EXT2;OGT;PIGQ;GCNT2;MGAT4A;B3GNT2;HEXA;EXTL2;MGAT5;EXT1;B3GALT1;GCNT1;MGAT5B;B3GNT4;MGAT1;B3GNT3;GCNT3;MFNG;PIGA;B3GNT9;PIGP;B3GLCT;LARGE1;POMGNT1;B3GNT5;MGAT2;LFNG;B3GNT8;GCNT7;B3GALT4	GCNT4;EXTL1;B3GALT5;B4GAT1;RFNG;MGAT4B;B3GALNT1;MGAT3;HEXB;POMGNT2;PIGY
protein secretion (GO:0009306)	0.3621794305344013	1.1753333765756269	0.2079207920792079	0.6888353289758933	65	55	FGG;PTPRN;CTAGE9;GAL;PORCN;STEAP3;PDIA4;OLFM2;RIMS2;ARL4D;WLS;RAB3B;PCSK5;CTAGE8;PREB;NECAB3;RAB3A;PARK7;CANX;RAB13;ANXA1;PDX1;ARFGAP3;MAFA;NAGPA;TVP23C;CYB5R4;COPG1;RAB15;TANGO2;TANGO6;COPG2;RAB10;MIA3;ABCA1;SEL1L;GOLPH3;RAB3D;RAB12;MON1A;LTBP2;SNX19;CTAGE15;CAMK2G;MIA2;SVBP;SCG2;TVP23B;MTTP;RAB8B;TVP23A;RAB8A;TMEM167A;RCN3;RAB3C	FGG;PTPRN;CTAGE9;GAL;PORCN;STEAP3;PDIA4;OLFM2
negative regulation of actin filament polymerization (GO:0030837)	0.42652731786516757	1.1747132294818807	0.24390243902439024	0.6888787521235957	26	23	PFN4;TMSB15B;SLIT2;SSH1;SCIN;KANK3;HIP1R;CYRIB;SSH3;ARFGEF1;MYADM;GSN;KANK1;PRKCD;TWF2;TWF1;TMSB10;TMSB4X;PFN1;SSH2;VIL1;PFN2;TMSB15A	PFN4;TMSB15B;SLIT2;SSH1;SCIN;KANK3
wound healing (GO:0042060)	0.3684668065500007	1.1725971849597545	0.2350674373795761	0.6889527005301823	71	56	ODAM;SLC11A1;NOG;NRG1;WNT7A;ITGB3;EREG;EPPK1;CLDN1;DCBLD2;PRCP;FGF1;ALOX15;CFLAR;ERBB2;ERBB3;SYT7;FER1L5;SCARB1;RAB3A;FGF2;DSP;CORO1B;TRIM72;DYSF;HPSE;PDGFA;SMPD1;DST;EVPL;TSKU;MYOF;TPM1;NF1;MACF1;ARL8B;PAK1;MIA3;SMAD3;PPP3CA;TGFB2;SYT11;RAF1;SRF;AHNAK2;ANXA6;FZD7;FUT10;PLEC;PPL;COL3A1;TGFBR1;SYTL4;EPB41L4B;HMOX1;MYH9	ODAM;SLC11A1;NOG;NRG1;WNT7A;ITGB3;EREG;EPPK1;CLDN1;DCBLD2;PRCP;FGF1;ALOX15;CFLAR;ERBB2;ERBB3;SYT7;FER1L5;SCARB1;RAB3A;FGF2;DSP;CORO1B;TRIM72
ion transport (GO:0006811)	0.34472131593952693	1.1716439802037286	0.1856060606060606	0.6890071841009063	117	78	SLC24A2;SLC26A4;SLC25A18;CHRNB2;SLC1A3;SLC15A3;SLC9A9;SLC25A22;SLC24A4;SLC36A1;SLC9A6;SLC12A6;LRRC8A;SLC8A2;ANO10;SLC9A1;CTNS;CHRNB4;SLC9A5;CNGB1;TMEM63C;SLC1A1;SLC25A10;GRIN1;SLC9A2;SLC26A11;SLC12A4;SLC26A9;ATP10D;SLC26A6;LASP1;ANO6;PIEZO1;VDAC1;SLC26A1;CHRNB1;KCNN4;SLC25A26;ANO1;SLC12A2;CHRNA7;SLC8B1;SLC12A7;SLC1A2;SLC15A1;TSPO;VDAC2;AQP11;SLC17A5;SLC4A2;CHRNA3;PKD2L1;SLC9A7;SLC20A2;WNK1;SLC26A…	SLC24A2;SLC26A4;SLC25A18;CHRNB2;SLC1A3;SLC15A3;SLC9A9;SLC25A22;SLC24A4;SLC36A1;SLC9A6;SLC12A6;LRRC8A;SLC8A2;ANO10;SLC9A1;CTNS;CHRNB4;SLC9A5;CNGB1;TMEM63C;SLC1A1;SLC25A10
protein K48-linked ubiquitination (GO:0070936)	0.3596675122993803	1.1749204762814185	0.22093023255813954	0.6891499401588153	58	55	IFI27;DTX3L;RNF4;HACE1;AMFR;PELI1;RNF34;RNF152;UBE2R2;UBE2E3;SYVN1;RNF216;UBR5;TRIM32;CDC34;RNF8;MARCHF6;RBX1;ARIH2;SKP2;ITCH;UBE2K;RNF187;CUL3;UBE2E2;UBE2E1;RNF126;UBE2B;UBE2D4;UBE2Q2;RNF6;UBE2G1;PRKN;FBXO38;RNF115;UBE2A;UBE3A;UBE2D1;UBE2H;BFAR;TTC3;NEDD4L;TOPORS;UBE2D3;UBE2D2;KBTBD7;ZNRF1;RNF146;UBE2G2;RNF5;TNFAIP3;KBTBD6;UBE2C;RFFL;UBE2T	IFI27;DTX3L
regulation of sodium ion transmembrane transporter activity (GO:2000649)	0.39947480305052147	1.1728169605616774	0.22504892367906065	0.6892045825606531	41	34	FGF14;SCN3B;FXYD5;SCN4B;PCSK9;SCN1B;OSR1;FXYD3;NEDD4;FXYD1;PTPN3;RANGRF;PRKCE;FXYD6;FXYD7;ANK3;UTRN;STK39;GLRX;CAMK2D;WNK1;GPD1L;YWHAH;HECW2;SLC9A3R1;HECW1;SLMAP;WNK2;NEDD4L;FGF11;WNK4;SCN2B;FGF13;WNK3	FGF14;SCN3B;FXYD5;SCN4B;PCSK9;SCN1B;OSR1;FXYD3;NEDD4
rRNA metabolic process (GO:0016072)	0.3094450699483347	1.1730150377962503	0.1407942238267148	0.6895781701239686	163	157	UTP3;SENP3;DDX47;DIS3;MDN1;RPL27A;RPL7;DHX37;LYAR;RPL34;RPL11;DDX49;NOB1;IMP4;BOP1;RPS6;NOC4L;EXOSC7;RCL1;RPLP2;RRP1;EXOSC4;UTP6;UTP14A;RPL39;HEATR1;WDR74;RPL27;PES1;RPL36;SBDS;RRP12;RPL23A;DDX52;WDR3;RRP9;EBNA1BP2;UBA52;RPL24;RPLP1;WDR55;SNU13;RPL26;RPS19;RPL9;RPL31;RPL6;UTP20;UTP4;UTP11;RPL21;POP5;NOL6;RPS9;RPS17;EXOSC1;FBL;BYSL;RPL35A;NIFK;PWP2;IMP3;RPL32;NOL8;MRTO4;WDR18;DDX10;RPL18;RPS28;DCA…	UTP3;SENP3;DDX47;DIS3;MDN1;RPL27A;RPL7;DHX37;LYAR;RPL34;RPL11;DDX49;NOB1;IMP4;BOP1;RPS6;NOC4L;EXOSC7;RCL1;RPLP2;RRP1;EXOSC4;UTP6;UTP14A;RPL39;HEATR1;WDR74;RPL27;PES1;RPL36;SBDS;RRP12;RPL23A;DDX52;WDR3;RRP9;EBNA1BP2;UBA52;RPL24;RPLP1;WDR55;SNU13;RPL26;RPS19;RPL9;RPL31;RPL6;UTP20;UTP4;UTP11;RPL21;POP5;NOL6;RPS9;RPS17;EXOSC1;FBL;BYSL;RPL35A;NIFK;PWP2;IMP3;RPL32;NOL8;MRTO4;WDR18;DDX10;RPL18;RPS28;DCA…
snRNA 3'-end processing (GO:0034472)	0.44210488191377034	1.1711354577250586	0.24489795918367346	0.6896152734241922	31	21	CT45A3;INTS6L;INTS12;USB1;EXOSC7;EXOSC4;INTS7;INTS1;TUT1;INTS14;INTS5;INTS6;EXOSC8;EXOSC5;INTS8;TOE1;EXOSC2;EXOSC3;EXOSC6;EXOSC9;INTS2	CT45A3;INTS6L;INTS12;USB1
regulation of protein localization to cell periphery (GO:1904375)	0.46943810088293203	1.1738613310600479	0.24696356275303644	0.6896491107284979	21	18	GBP1;CLN3;VTI1B;CDK5;STX8;VAMP8;LDLRAP1;ABCA2;MMP14;ACTB;MISP;VPS4A;ZDHHC7;ZDHHC2;STX7;APPL1;PLK1;SPTBN1	GBP1;CLN3;VTI1B;CDK5;STX8;VAMP8
serine-type endopeptidase activity (GO:0004252)	0.3579674935565517	1.1732400932649598	0.21014492753623187	0.6897775936843021	106	59	KLK5;HPN;PRSS36;KLK6;MMP9;KLK8;TMPRSS4;F3;PRSS3;MASP1;F12;PLGLB1;GZMM;PCSK6;RHBDF2;PROC;PLAU;PCSK9;CTSH;PRSS22;PCSK5;APEH;HTRA2;PCSK7;PRTN3;RHBDF1;C1S;PARL;CLPP;CTRL;TYSND1;RHBDL3;DPP4;FURIN;PRSS33;C1RL;PLAT;TMPRSS13;F10;MBTPS1;C1R;KLK13;CORIN;CTRC;RHBDD1;KLK1;PIK3IP1;MST1;PCSK4;MASP2;RHBDL1;PRSS12;RHBDD3;PRSS53;KLK14;HGFAC;ACR;HABP2;PRSS56	KLK5;HPN;PRSS36;KLK6;MMP9;KLK8;TMPRSS4;F3;PRSS3;MASP1;F12;PLGLB1;GZMM;PCSK6;RHBDF2;PROC;PLAU;PCSK9;CTSH;PRSS22;PCSK5;APEH
monocarboxylic acid metabolic process (GO:0032787)	0.3221819611935872	1.1716820749765162	0.1525096525096525	0.6898596414840926	144	108	KYNU;ME3;CYP2C18;CYP1A2;BAAT;ACSM1;CYP26A1;CYP2J2;ABAT;ALDH1A3;GPAT2;SLC6A8;SLC27A4;ALDH8A1;ALDH4A1;MECR;PCCA;AOAH;CKMT1A;AASDHPPT;PCCB;ACAA1;CYP2S1;CYP3A4;SLC5A6;ACSF2;SCPEP1;PDZD11;PTGR1;FA2H;AMACR;ECHDC3;LDHB;MCCC2;ACSL4;CKB;MTHFD1L;GRHPR;GAMT;ACSF3;VDAC1;MCCC1;ACADSB;PPARD;NPC1;BCO2;NAAA;SLC16A1;HAGH;PDHA1;PDHB;THEM4;SCP2;CYP4F11;GGT1;DLAT;HLCS;DLD;PPARG;GNPAT;ACOT11;SLC16A3;CPT1A;GLYAT;PDHX;…	KYNU;ME3;CYP2C18;CYP1A2;BAAT;ACSM1;CYP26A1;CYP2J2;ABAT;ALDH1A3;GPAT2;SLC6A8;SLC27A4;ALDH8A1;ALDH4A1;MECR;PCCA;AOAH;CKMT1A
regulation of proteolysis involved in cellular protein catabolic process (GO:1903050)	0.4319106567680046	1.1734203337333344	0.2583826429980276	0.6901810545224932	26	25	PSME1;PSME2;CTSC;GBA;EFNA1;PRKACA;EPHA4;PTK2B;ATP5IF1;RHBDF1;PSME3;DNAAF4;GPX1;NUB1;PINK1;LATS1;PKD1;PSMD14;UBE3A;TMF1;UBB;UCHL5;USP14;NUDT15;APOE	PSME1;PSME2;CTSC;GBA;EFNA1;PRKACA;EPHA4;PTK2B;ATP5IF1
positive regulation of cytosolic calcium ion concentration (GO:0007204)	0.33584836599449797	1.1682494398321486	0.2036036036036036	0.6968009481841426	148	86	CD52;EDN2;BDKRB1;EDN1;S1PR4;ADRA1D;CHRNA9;FPR1;F2RL2;EDNRA;GPR157;PTGER3;JPH2;CACNA2D1;PTGER2;GPR18;BDKRB2;ADRA1B;LPAR3;CXCR6;ACKR2;GPR4;CAV1;C5AR2;CXCR4;ESR1;BCAP31;CIB2;CD55;P2RY4;TRPM4;GRIN1;GPR20;F2RL1;GPR17;TRPV4;P2RX4;CACNA1A;CCR10;CXCR2;GPR35;GPR55;KISS1;LPAR2;CX3CR1;P2RX5;DLG4;CACNB3;ADCY5;FIS1;ABL2;ITPR3;JPH3;PTGER4;C3AR1;LPAR1;OPRL1;P2RY1;F2R;JPH1;GNA15;PLCE1;CHRNA10;TBXA2R;ABL1;SPPL3;C…	CD52;EDN2;BDKRB1;EDN1;S1PR4;ADRA1D;CHRNA9;FPR1;F2RL2;EDNRA;GPR157;PTGER3;JPH2;CACNA2D1;PTGER2;GPR18;BDKRB2;ADRA1B;LPAR3;CXCR6;ACKR2;GPR4;CAV1;C5AR2;CXCR4;ESR1;BCAP31;CIB2
phosphatidylinositol bisphosphate binding (GO:1902936)	0.3379746288631311	1.1684187456116344	0.17037037037037037	0.6972460236399884	95	78	CLVS1;PLEKHA4;KCNJ2;SYTL2;ACTN2;JPH2;WDR45;KCNQ1;PHLDA3;ANXA8;AMER1;SCIN;VILL;ADAP2;SLC9A1;PLCD1;ALOX15;WDR45B;GRAMD2A;STXBP6;GSDME;SYT7;ATP13A2;GSDMD;PLEKHA5;HIP1R;EXOC1;ANXA9;ANXA2;WIPI1;LDLRAP1;FCHO2;SDCBP;SDCBP2;WASHC2C;OSBPL2;LAPTM4B;CAPG;SNX14;SVIL;SNX3;GSN;MAPKAP1;TTPAL;MAPT;COMMD1;PARD3;TWF2;TULP3;TWF1;AVIL;KRIT1;PFN1;TTPA;MARK1;OBSCN;PICALM;HIP1;MYO1B;RAB35;GSDMB;GBF1;KIF16B;FZD7;SH3PXD2…	CLVS1;PLEKHA4;KCNJ2;SYTL2;ACTN2;JPH2;WDR45;KCNQ1;PHLDA3;ANXA8;AMER1;SCIN;VILL;ADAP2;SLC9A1;PLCD1;ALOX15;WDR45B;GRAMD2A;STXBP6
positive regulation of T cell differentiation (GO:0045582)	0.40758556680233804	1.1660500283114572	0.25742574257425743	0.7016613761942879	44	28	IHH;IL7;HLA-DRB1;XBP1;IL23A;NCKAP1L;GATA3;ZAP70;BCL6;DUSP10;VSIR;PNP;SOX12;SHH;NKAP;ZBTB1;CD46;GLI2;MDK;TNFSF4;SART1;SOCS1;TNFSF9;ZMIZ1;ADAM8;HLA-DRA;SOX4;IL4I1	IHH;IL7;HLA-DRB1;XBP1;IL23A;NCKAP1L;GATA3;ZAP70;BCL6;DUSP10;VSIR;PNP
regulation of macromolecule metabolic process (GO:0060255)	0.3129196235107889	1.1662773422515829	0.15917602996254682	0.7019134891848154	201	151	MEFV;IHH;TRIM22;TRIM34;TRIM21;TRIM14;ALPK2;PTHLH;PRDM12;DKK1;TRIM5;TRIM38;LHX1;TMPRSS4;TRIM15;NOVA2;PRDM1;RNF39;SOX2;SLC8A2;RFXANK;ZC3H12A;TRIM17;NFKBIZ;SCARB2;TRIM26;RASA1;PCBP4;TRIM4;TRIM27;TXK;ZNF335;TRIML2;PSEN1;STOX1;ROCK2;IGF2BP2;ANKRA2;TRIM68;SIRPA;ATRAID;TOB1;IGF2BP3;PRDM6;MTMR4;PRDM7;SHH;LAMTOR1;BMI1;NKAP;FOXP1;TFEB;ADNP2;YBX3;TSKU;LDLR;HRG;RNF187;APP;FUBP3;CDH1;CACTIN;RSPO1;ATXN7L3B;IGF…	MEFV;IHH;TRIM22;TRIM34;TRIM21;TRIM14;ALPK2;PTHLH;PRDM12;DKK1;TRIM5;TRIM38;LHX1;TMPRSS4;TRIM15;NOVA2;PRDM1;RNF39;SOX2;SLC8A2
positive regulation of mitotic cell cycle phase transition (GO:1901992)	-0.414235	-1.38365	0.0532787	0.7023049563778148	59	53	RGCC;HYAL1;CCND1;RAB11A;PHB2;STOX1;VPS4B;ANXA1;NSMCE2;CDC23;CDC16;DDX3X;ADAM17;AKT1;RPTOR;CUL3;UBE2E2;KLHL18;ANAPC7;ANAPC5;ANAPC4;LSM10;EGFR;EIF4G1;RAD51C;RDX;MECP2;KMT2E;CDK4;CCND3;BRD4;CDC7;ANAPC11;ANKRD17;RCC2;PLCB1;CDK1;RB1;CDC27;TFDP1;RAD51B;CCNB1;DBF4B;UBE2C;DLGAP5;LSM11;CDC25C;CDCA5;CDC25B;DTL;CDC25A;FBXO5;ESPL1	RCC2;PLCB1;CDK1;RB1;CDC27;TFDP1;RAD51B;CCNB1;DBF4B;UBE2C;DLGAP5;LSM11;CDC25C;CDCA5;CDC25B;DTL;CDC25A;FBXO5;ESPL1
interleukin-6-mediated signaling pathway (GO:0070102)	0.4689509277470363	1.1652795042795316	0.27680311890838205	0.7030522554770068	19	15	STAT1;STAT3;CBL;JAK2;JAK1;SRC;PTPN11;IL6ST;CEBPA;SMAD4;FER;YAP1;CTR9;SOCS3;IL6R	STAT1;STAT3;CBL
canonical glycolysis (GO:0061621)	-0.525601	-1.38637	0.0831721	0.7044538812141716	25	20	PFKM;HK1;ALDOC;PFKP;ALDOA;PFKL;HK2;FOXK1;TPI1;ENO1;PGAM1;PGK1;ENO2;FOXK2;GAPDH;GPI;ENO3;PKM;GCK;ALDOB	FOXK1;TPI1;ENO1;PGAM1;PGK1;ENO2;FOXK2;GAPDH;GPI;ENO3;PKM;GCK;ALDOB
glucose catabolic process to pyruvate (GO:0061718)	-0.525601	-1.388	0.0882353	0.7045423444901135	25	20	PFKM;HK1;ALDOC;PFKP;ALDOA;PFKL;HK2;FOXK1;TPI1;ENO1;PGAM1;PGK1;ENO2;FOXK2;GAPDH;GPI;ENO3;PKM;GCK;ALDOB	FOXK1;TPI1;ENO1;PGAM1;PGK1;ENO2;FOXK2;GAPDH;GPI;ENO3;PKM;GCK;ALDOB
Mucin type O-glycan biosynthesis	0.406211	1.1633587494969406	0.2378167641325536	0.7072664023914057	37	29	GCNT4;C1GALT1C1L;GALNT13;GALNT5;ST6GALNAC4;GALNT3;GALNT14;GALNT18;GALNT4;ST3GAL1;ST6GALNAC2;GALNT6;ST6GALNAC3;C1GALT1C1;GALNT2;GALNT7;GALNT11;GALNT1;B4GALT5;GALNT12;GCNT1;C1GALT1;B3GNT3;GCNT3;GALNT10;POC1B-GALNT4;ST3GAL2;GALNT9;GALNT16	GCNT4;C1GALT1C1L;GALNT13;GALNT5;ST6GALNAC4;GALNT3;GALNT14;GALNT18
Cell adhesion molecules	0.32550051482728537	1.1575806014763717	0.18702290076335878	0.7074176861585992	149	93	VTCN1;HLA-DPA1;HLA-F;CLDN7;CD274;HLA-DOB;HLA-DRB1;CNTN1;HLA-E;NCAM1;HLA-C;OCLN;CNTNAP2;HLA-B;CD8A;CLDN23;CDH15;TIGIT;HLA-DPB1;SDC1;PTPRM;CLDN1;MPZ;ITGAM;F11R;CDH3;VSIR;HLA-A;SELL;CD40;NECTIN1;ITGB8;ALCAM;IGSF11;VCAN;ICAM1;CLDN2;CLDN3;ESAM;CLDN9;SDC4;NRXN2;LRRC4;NFASC;HLA-DMA;CD276;HLA-DMB;CLDN20;ICOSLG;NLGN3;ITGB1;NECTIN2;ITGA9;ITGAV;NLGN2;CDH1;NEO1;NTNG2;CD58;PVR;PTPRF;CLDN4;L1CAM;MPZL1;GLG1;SIG…	VTCN1;HLA-DPA1;HLA-F;CLDN7;CD274;HLA-DOB;HLA-DRB1;CNTN1;HLA-E;NCAM1;HLA-C;OCLN;CNTNAP2;HLA-B;CD8A;CLDN23;CDH15;TIGIT;HLA-DPB1;SDC1;PTPRM;CLDN1;MPZ;ITGAM;F11R;CDH3;VSIR;HLA-A;SELL
plasma membrane invagination (GO:0099024)	-0.526394	-1.38408	0.0916031	0.7077172945036451	31	19	SH3BP1;ITGAM;DOCK1;SPIRE2;ARHGAP12;GSN;SNX33;SNX9;VAMP7;SPIRE1;GULP1;ALKBH4;CDC42;RHOA;SNX18;CD36;AURKB;MYH9;MSR1	CD36;AURKB;MYH9;MSR1
insulin secretion (GO:0030073)	0.462379	1.1577632249358067	0.28541666666666665	0.707757	21	16	PTPRN;GAL;RIMS2;PARK7;ANXA1;PDX1;MAFA;CYB5R4;RAB11B;CLTRN;SNX19;CAMK2G;PTPRN2;SELENOT;RAB11FIP5;RAB11FIP2	PTPRN;GAL
Transcriptional misregulation in cancer	0.31158823546127706	1.1571611629753513	0.1751412429378531	0.7077884183406009	193	142	IL1R2;NUPR1;ETV7;NR4A3;CDKN1A;CSF1R;COMMD3-BMI1;PML;HPGD;H3C12;MEF2C;MMP9;FLT3;BAK1;PROM1;MET;BIRC3;ARNT2;HMGA2;RUNX2;LMO2;TLX1;NGFR;BAX;DDB2;BCL6;IGF1R;TP53;NFKBIZ;ITGAM;PLAU;SUPT3H;SIX1;CD40;MITF;ETV6;MDM2;MLLT3;RUNX1;CDK9;JMJD1C;NTRK1;ID2;BCL2L1;SIX4;MLF1;SLC45A3;JUP;ETV4;TSPAN7;RELA;H3C10;ZBTB17;PDGFA;HHEX;ASPSCR1;HOXA10;PAX7;BMI1;CDKN1B;HOXA11;DUSP6;REL;PBX1;CCNT1;DDIT3;KLF3;RARA;PPARG;BAIAP…	IL1R2;NUPR1;ETV7;NR4A3;CDKN1A;CSF1R;COMMD3-BMI1;PML;HPGD;H3C12;MEF2C;MMP9;FLT3;BAK1;PROM1;MET;BIRC3;ARNT2;HMGA2;RUNX2;LMO2
regulation of double-strand break repair via nonhomologous end joining (GO:2001032)	0.4115240224946675	1.1568019863169496	0.26522593320235754	0.7079343712598837	30	28	PARP9;DTX3L;HMGA2;SHLD1;WRAP53;WAS;PARP3;HSF1;MAD2L2;TFIP11;NUDT16L1;ERCC6;PNKP;KMT5C;SETMAR;SHLD3;KMT5B;ACTR2;SIRT7;MRNIP;SMCHD1;POT1;RIF1;CYREN;PRKDC;AUNIP;KDM4D;SHLD2	PARP9;DTX3L
regulation of interleukin-8 production (GO:0032677)	0.35673546293594527	1.1634392680790338	0.22789783889980353	0.7079883410527948	82	52	DDX58;LGALS9;TLR3;MYD88;SERPINE1;IL17D;F3;STAT3;KLF4;PRKD2;C5AR2;TLR5;HYAL2;MAP2K5;ANXA4;CD33;PARK7;F2RL1;PTPN22;RAB1A;ANXA1;RIPK1;SYK;RELA;MAPKBP1;NOD2;ARRB1;ZNF580;DDIT3;BCL10;LAMTOR5;CACTIN;CD58;MAVS;FADD;F2R;TMSB4X;HSPA1A;OTUD7B;CD74;AFAP1L2;NOD1;HMGB1;TIRAP;HSPA1B;BCL3;TLR1;CHI3L1;TLR6;SSC5D;CD14;TLR9	DDX58;LGALS9;TLR3;MYD88;SERPINE1;IL17D;F3;STAT3;KLF4
secondary active transmembrane transporter activity (GO:0015291)	0.37388182003286036	1.15599	0.24855491329479767	0.7086608235750185	57	44	SLC16A2;SLCO2A1;SLCO3A1;SLCO5A1;SLC7A8;SLC46A2;SLC4A4;SLC22A4;MFSD2A;SLC16A10;SLC35E4;SLC5A6;SLC35D1;SLCO1B1;SLC35E1;SLCO1B3;ANKH;SLCO4A1;SLC25A10;CLCN3;SLCO4C1;TMEM241;SLC35C2;CLCN4;SLC25A3;MCU;SLC35A1;SLC35C1;SLC20A2;SLC25A11;SLC20A1;SLCO1A2;SLC25A14;SLC35E2A;SLC35E3;SLC25A16;SLC35E2B;SLC7A5;SLC5A5;SLCO2B1;SLC35D2;SLC25A30;SLCO6A1;SLC28A2	SLC16A2;SLCO2A1;SLCO3A1;SLCO5A1;SLC7A8;SLC46A2;SLC4A4;SLC22A4;MFSD2A;SLC16A10;SLC35E4;SLC5A6;SLC35D1;SLCO1B1;SLC35E1;SLCO1B3;ANKH;SLCO4A1;SLC25A10;CLCN3;SLCO4C1
Rho protein signal transduction (GO:0007266)	0.369101	1.1577754439954866	0.24390243902439024	0.7086892138884798	57	47	RHOD;CFL1;EPS8L3;ARHGEF3;ARHGAP1;CDC42EP2;CELSR1;ROPN1B;NGFR;ADGRG1;WAS;EPS8L1;ARHGAP4;ARHGEF1;ARHGDIB;CDC42EP1;ROCK2;CTNNAL1;GNA12;PLEKHG5;ARHGEF11;EPS8L2;NTN1;RIPOR1;ADRA2A;TAX1BP3;RTKN;RHOV;SHTN1;RHOG;MYO9B;PHACTR4;ARHGAP5;CNKSR1;CDC42EP3;ROCK1;RHOU;ARHGAP29;CDC42;RHOA;CDC42EP4;EPS8;RHOB;GNA13;ARHGDIA;LIMK1;CDC42EP5	RHOD;CFL1;EPS8L3;ARHGEF3;ARHGAP1;CDC42EP2;CELSR1;ROPN1B;NGFR;ADGRG1;WAS;EPS8L1;ARHGAP4;ARHGEF1;ARHGDIB;CDC42EP1;ROCK2;CTNNAL1
regulation of toll-like receptor signaling pathway (GO:0034121)	0.42442360023040987	1.1560432694786975	0.27167630057803466	0.7094261139426884	28	23	IRF7;TLR3;IRAK3;BIRC3;SMPDL3B;TLR5;NFKBIL1;IRF1;TYRO3;GFI1;GPR108;LRRC14;CACTIN;BIRC2;OTUD4;APPL2;LGR4;GPS2;FLOT2;FLOT1;APPL1;CD36;TLR9	IRF7;TLR3;IRAK3
negative regulation of ATP metabolic process (GO:1903579)	0.4830197371735046	1.155405588978708	0.29957805907172996	0.7095355543794172	18	15	NUPR1;TIGAR;PARP1;MLXIPL;FIS1;HDAC4;PDE12;NCOR1;CBFA2T3;PPIF;FLCN;GIT1;PFKFB1;PPARA;FBP1	NUPR1
dicarboxylic acid transmembrane transporter activity (GO:0005310)	0.42254045854569205	1.1577966610379888	0.28112449799196787	0.7095966761674363	30	24	SLC26A4;SLC25A18;SLC25A22;SLC25A21;SLC13A5;SLC38A7;SLC25A12;SLC1A1;SLC1A5;SLC25A10;SLC26A9;SLC46A1;SLC26A6;SLC26A1;SLC1A4;SLC25A13;SLC25A11;SLC26A7;SLC19A1;SLC25A14;ABCC2;SLC26A2;SLC13A3;SLC25A30	SLC26A4;SLC25A18;SLC25A22;SLC25A21;SLC13A5;SLC38A7;SLC25A12;SLC1A1;SLC1A5;SLC25A10
negative regulation of lipid biosynthetic process (GO:0051055)	0.46288165488075966	1.1579132660112919	0.29098360655737704	0.7101520849594127	23	18	CEACAM1;BMP2;WNT4;ERLIN2;SIK1;TRIB3;AKR1C3;BMP5;SLC27A1;ABCA2;ACADVL;PRMT3;FBXW7;GPER1;BRCA1;ERLIN1;WDTC1;APOC1	CEACAM1;BMP2;WNT4;ERLIN2
hexosyltransferase activity (GO:0016758)	0.3310897013030279	1.1606421877922686	0.22690763052208834	0.710166	120	87	GCNT4;EXTL1;B3GALT5;FUT3;CSGALNACT1;B4GAT1;POGLUT2;ALG5;HAS3;RFNG;HYAL1;PIGB;MGAT4B;ALG1;GBA;B3GALNT1;GYG1;HEXB;POMGNT2;CHPF;MTAP;B3GNT7;B4GALNT3;PIGZ;B4GALT7;LARGE2;B3GAT3;EXT2;B3GALNT2;OGT;B4GALT4;POFUT1;CHPF2;GBE1;GCNT2;MGAT4A;PIGM;DPY19L1;B4GALNT4;B4GALT5;ALG9;B3GNT2;HEXA;TMTC2;ALG12;CSGALNACT2;GBA2;EXT1;FUT4;B3GALT1;TMTC1;DPY19L4;ALG6;POMT1;GCNT1;B4GALT3;POGLUT1;POGLUT3;B3GNT4;CHSY3;B3GNT3;G…	GCNT4;EXTL1;B3GALT5;FUT3;CSGALNACT1;B4GAT1;POGLUT2;ALG5;HAS3;RFNG;HYAL1;PIGB;MGAT4B;ALG1;GBA;B3GALNT1;GYG1;HEXB;POMGNT2;CHPF;MTAP
branched-chain amino acid metabolic process (GO:0009081)	0.4388749439487037	1.1587259049643344	0.2746615087040619	0.7104214920328489	21	19	ACAD8;HSD17B10;IVD;ECHS1;BCAT2;AUH;BCKDHA;MCCC2;HIBCH;BCKDK;BCKDHB;MCCC1;ACADSB;ACAT1;DLD;HIBADH;DBT;ALDH6A1;SLC25A44	ACAD8;HSD17B10;IVD;ECHS1;BCAT2;AUH;BCKDHA;MCCC2;HIBCH;BCKDK;BCKDHB;MCCC1;ACADSB;ACAT1
neuron differentiation (GO:0030182)	0.31733294249419475	1.1593369537127698	0.17122040072859745	0.7104641135636178	175	121	NEUROG2;ATP2B2;VXN;WNT9A;INHBA;WNT7A;WNT4;MEF2C;LHX1;NTRK2;SPOCK1;PAX6;ATOH1;MET;RUNX2;WNT3A;FOXA1;FOXA2;XBP1;LHX5;CDK5;IRX5;WNT10B;WNT8B;LMX1B;SNPH;WNT7B;LRP6;UGDH;NR4A2;PCSK9;VAX2;IL1RAPL1;BHLHA15;FZD5;ERBB2;TDP2;ERCC3;NRBP2;RUNX1;ITM2C;IRX3;ID2;WNT5B;ACSL4;ERCC2;EPOP;PPT1;SHH;TENM3;CDNF;DTNB;SPINK5;FZD2;ADNP2;MANF;OPHN1;PBX1;WNT3;UGCG;WNT11;NGRN;PBX2;ISL2;LHX4;ERCC6;MAP2K1;TGFB2;WNK1;GLI2;BRSK…	NEUROG2;ATP2B2;VXN;WNT9A;INHBA;WNT7A;WNT4;MEF2C;LHX1;NTRK2;SPOCK1;PAX6;ATOH1;MET;RUNX2;WNT3A;FOXA1;FOXA2;XBP1;LHX5;CDK5;IRX5;WNT10B;WNT8B;LMX1B;SNPH;WNT7B;LRP6;UGDH
Wnt signaling pathway	0.3062467840387287	1.152951220938496	0.17550274223034734	0.7105133168135422	167	136	TPTEP2-CSNK1E;WNT9A;DKK1;WNT7A;WNT4;NKD1;DAAM2;MAPK10;LGR6;PORCN;PRICKLE1;CXXC4;WNT3A;BAMBI;PLCB4;WNT10B;FZD9;WNT8B;WNT7B;LRP6;CCND1;FRAT1;TP53;VANGL2;CAMK2B;CSNK2B;PRKACA;SENP2;PRICKLE2;FZD5;PRKCA;TCF7;TLE1;PRICKLE4;RNF43;PSEN1;FOSL1;PRICKLE3;ROCK2;PRKCG;WNT5B;CTNNBIP1;AXIN1;PPARD;RAC3;CSNK1E;DVL2;GPC4;NKD2;FZD2;PLCB3;EP300;CSNK2A2;RBX1;AXIN2;NLK;ROR1;CTBP1;ZNRF3;WNT3;PPP3CC;CSNK1A1;NFATC2;DVL1;…	TPTEP2-CSNK1E;WNT9A;DKK1;WNT7A;WNT4;NKD1;DAAM2;MAPK10;LGR6;PORCN;PRICKLE1;CXXC4;WNT3A;BAMBI;PLCB4;WNT10B;FZD9;WNT8B;WNT7B;LRP6;CCND1;FRAT1;TP53;VANGL2;CAMK2B;CSNK2B;PRKACA;SENP2;PRICKLE2;FZD5;PRKCA;TCF7;TLE1;PRICKLE4;RNF43;PSEN1;FOSL1;PRICKLE3;ROCK2;PRKCG
FoxO signaling pathway	0.31311912420125226	1.1583307308988464	0.1865671641791045	0.7106749653768417	132	117	IL7R;TNFSF10;CDKN1A;TPTEP2-CSNK1E;S1PR4;PLK3;GABARAP;MAPK10;PCK2;SLC2A4;TGFB1;AKT2;MAP2K2;STAT3;FBXO32;SGK1;PLK2;HOMER3;G6PC3;S1PR1;FOXO3;CCND1;BCL6;IGF1R;FBXO25;MDM2;SGK3;PIK3R2;HOMER1;PIK3R3;IRS1;GABARAPL2;PRMT1;IKBKB;PRKAG2;SETD7;ARAF;RBL2;CSNK1E;MAPK13;AGAP2;PRKAB2;MAPK3;PRKAB1;CDKN1B;FOXO4;AKT1;EP300;MAPK14;KRAS;NLK;SKP2;AKT3;BCL2L11;HRAS;INSR;TGFB3;SIRT1;SMAD3;FOXO1;MAP2K1;TGFB2;CHUK;RAF1;A…	IL7R;TNFSF10;CDKN1A;TPTEP2-CSNK1E;S1PR4;PLK3;GABARAP;MAPK10;PCK2;SLC2A4;TGFB1;AKT2;MAP2K2;STAT3;FBXO32;SGK1;PLK2;HOMER3;G6PC3;S1PR1;FOXO3;CCND1;BCL6;IGF1R
negative regulation of smooth muscle cell proliferation (GO:0048662)	0.42545024499887585	1.1579995353257522	0.27345309381237526	0.7108147916754075	34	24	APOD;CDKN1A;MEF2C;PRKG1;MFN2;IL12A;ANG;NDRG4;CDKN1B;CNN1;PDCD4;TPM1;PPARG;TGFB3;EFEMP2;SOD2;PTEN;TRIB1;APLN;GPER1;TNFAIP3;IGFBP5;HMOX1;IGFBP3	APOD;CDKN1A;MEF2C;PRKG1;MFN2
primary alcohol metabolic process (GO:0034308)	0.42373423688080836	1.1595239504156765	0.2685370741482966	0.7108447579384494	34	23	CYP1A2;DHRS9;RDH10;SDR16C5;GDPD1;CYP3A4;GDE1;DHRS3;RDH12;RDH11;LRAT;PECR;NAPEPLD;NAAA;RETSAT;CYP1A1;ALDH3A2;CYP11A1;CYP2D6;GPD2;ADH6;CYP1B1;GDPD3	CYP1A2;DHRS9;RDH10;SDR16C5
limb development (GO:0060173)	0.4438851392882438	1.1543906469397172	0.26907630522088355	0.7108510642342961	30	20	NOG;DKK1;KREMEN1;TBX4;KREMEN2;PCSK5;CHD7;KDF1;KAT2B;KAT2A;ZNRF3;LRP4;PTCH1;MEGF8;INTU;MAP3K20;LNPK;IQCE;FGF8;IFT122	NOG;DKK1;KREMEN1;TBX4;KREMEN2;PCSK5
phosphate-containing compound metabolic process (GO:0006796)	0.2981081794151812	1.1540621435281677	0.1509090909090909	0.7109142276629256	213	175	PLAAT4;HTR2B;ALPG;PLA2G10;ALPP;PLA2G2F;HKDC1;INPP5D;ACP3;INPP5A;ALPL;SPHK1;ITPKA;PLA2G4D;PLA2G4C;TGFB1;INPP1;STAT3;DUSP23;PLPPR2;TIGAR;PFKFB2;NADK;CDK5;PLCB4;PLPP2;MIOX;G6PC3;AGPAT1;NUDT14;DUSP5;ITPKC;DUSP4;DUSP10;PLCD1;PLAAT3;ACP2;DUSP16;DUSP3;DUSP8;COQ8A;EPHX2;PFKM;IPPK;PLCG2;THTPA;GDE1;LPCAT4;PLA2G4B;PLPP3;PPA1;PPA2;AGPAT2;PGM2L1;PRKCG;GFPT2;TNFAIP8L3;INPP5J;PLA2G15;NUDT5;PLA2G4A;PI4KA;PLB1;IN…	PLAAT4;HTR2B;ALPG;PLA2G10;ALPP;PLA2G2F;HKDC1;INPP5D;ACP3;INPP5A;ALPL;SPHK1;ITPKA;PLA2G4D;PLA2G4C;TGFB1;INPP1;STAT3;DUSP23;PLPPR2;TIGAR;PFKFB2;NADK;CDK5;PLCB4;PLPP2;MIOX;G6PC3;AGPAT1;NUDT14;DUSP5;ITPKC;DUSP4;DUSP10;PLCD1;PLAAT3;ACP2;DUSP16;DUSP3;DUSP8;COQ8A;EPHX2;PFKM;IPPK;PLCG2;THTPA;GDE1
bicarbonate transport (GO:0015701)	0.4138637325838186	1.1610027215116077	0.249531	0.7110023787150315	36	26	SLC4A9;CA2;CA3;SLC4A4;CA12;CYB5R2;SLC4A7;SLC4A8;SLC4A3;CA13;SLC4A11;SLC26A9;SLC39A8;SLC26A6;CFTR;SLC4A2;SLC4A5;CYB5R4;CYB5R1;SLC26A7;HBA1;CA14;AQP1;CA5B;CYB5RL;CA9	SLC4A9;CA2;CA3;SLC4A4;CA12;CYB5R2;SLC4A7;SLC4A8;SLC4A3;CA13;SLC4A11
regulation of blood coagulation (GO:0030193)	0.4380095236094522	1.1606841993318486	0.24539877300613497	0.7110073479938235	28	21	EDN1;SERPINE1;FOXA2;F12;THBD;CAV1;ST3GAL4;PROC;F2RL1;ENPP4;SERPINE2;HPSE;HRG;F2R;GP1BA;EPHB2;DMTN;THBS1;TFPI;APOE;ADTRP	EDN1;SERPINE1;FOXA2;F12;THBD;CAV1;ST3GAL4;PROC
regulation of neural precursor cell proliferation (GO:2000177)	0.46147370086627193	1.1612807782786072	0.2851919561243144	0.7110847670760194	24	17	TOX;SLC16A2;NAP1L1;TAFA3;FZD9;DLL4;SIX3;ID2;NES;KDM1A;MDK;APPL2;KDM2B;DISP3;PTPRZ1;GATA2;SHCBP1	TOX;SLC16A2;NAP1L1;TAFA3;FZD9;DLL4;SIX3
regulation of MAPK cascade (GO:0043408)	0.311824	1.1530694801245016	0.18265682656826568	0.711106	167	135	CEACAM1;REN;BMP2;ADRA1D;FLT4;KIT;TRIM5;FAS;HLA-DRB1;PAK6;NTRK2;FLT3;EPHA8;ADRA2B;LBH;GDF15;MYDGF;EPHB1;MAP2K2;ADRB2;CAV2;BCAR3;ADRA1B;SOX2;TRAF7;RET;CAV1;GPR37;ZNF622;IGF1R;TNIK;DUSP3;RASGRP1;FGFR2;PLCG2;ERBB2;GSDME;LIF;STYX;MINK1;ROCK2;PIK3R2;FGF2;SPRY3;NTRK1;KSR1;WWC1;LYN;ARHGEF5;ABCA7;NEK10;TAOK3;SYK;ATP6AP2;PAK4;PDGFA;MAP4K4;FGFR3;PEBP1;LAMTOR1;VRK2;ADRA2A;SHC1;ZDHHC17;MAPK3;TBX1;IL11;ROR1;GR…	CEACAM1;REN;BMP2;ADRA1D;FLT4;KIT;TRIM5;FAS;HLA-DRB1;PAK6;NTRK2;FLT3;EPHA8;ADRA2B;LBH;GDF15;MYDGF;EPHB1;MAP2K2;ADRB2;CAV2;BCAR3;ADRA1B;SOX2;TRAF7
aortic valve morphogenesis (GO:0003180)	0.4186175018039347	1.1536808176876927	0.2784552845528455	0.7111091772357099	33	26	HEY1;HEY2;SNAI2;TIE1;TGFB1;SLIT2;GATA3;DLL4;EFNA1;ROCK2;SOX9;TWIST1;NOS3;HEYL;SMAD6;SNAI1;NOTCH1;NFATC1;NPPA;ROCK1;BMP4;RB1;EMILIN1;ROBO1;ELN;JAG1	HEY1;HEY2;SNAI2;TIE1;TGFB1;SLIT2;GATA3;DLL4
lipid biosynthetic process (GO:0008610)	0.3507121961750812	1.1597298607682647	0.2294455066921606	0.7111541386163731	81	61	CYP17A1;ACSM1;LPCAT1;FDXR;CYP21A2;ACSL5;PAM;XBP1;GPAT2;CYP51A1;ALOX5;ACSS2;CYP19A1;SRD5A1;FITM2;ABCD3;GGPS1;PDSS2;MLYCD;LIPG;AGPAT4;OXSM;ACSM3;MCAT;ACSF3;MVD;LSS;PDSS1;SREBF1;ACSL6;ACSL1;DHRS11;NDUFAB1;SCP2;MVK;GNPAT;AGPAT5;AGPS;FDFT1;STAR;AGPAT3;LIPH;HSD17B3;CBR4;ACACA;PRKAA1;GPAT4;HSD17B1;GPAM;HSD17B8;PRKAA2;FADS1;PCYT2;HMGCR;DOLPP1;CLN8;PIP5K1A;MBOAT1;SCD5;ACLY;FITM1	CYP17A1;ACSM1;LPCAT1;FDXR;CYP21A2;ACSL5;PAM;XBP1;GPAT2;CYP51A1;ALOX5;ACSS2;CYP19A1;SRD5A1;FITM2
regulation of interleukin-12 production (GO:0032655)	0.3877502603248751	1.1599939401007813	0.2456813819577735	0.7112399028638291	52	35	LGALS9;MEFV;TLR3;IRAK3;HLA-B;IL23A;TIGIT;PLCG2;CD40;RIPK2;C1QBP;SYK;CD47;JAK3;FOXP1;MAPK14;IRF5;MDK;ISL1;TNFSF4;MAST2;HSPD1;MAPK11;PIBF1;THBS1;PLCB1;CCR7;SCIMP;HMGB1;TIRAP;AGER;IL16;LAPTM5;LTB;TLR9	LGALS9;MEFV;TLR3;IRAK3
Neutrophil extracellular trap formation	0.3153731224940984	1.1587292944565377	0.1800356506238859	0.711374	190	118	NCF2;H2AC13;FGG;NCF4;FCGR2A;H3C12;FPR1;HDAC3;HDAC9;ITGB3;H2BU1;AKT2;MAP2K2;MACROH2A1;SLC25A5;SLC25A6;PLCB4;CASP4;H4C5;VWF;SLC25A4;H2BC5;H4C12;ITGAM;ATG7;CLCN5;PRKCA;PLCG2;C5;MACROH2A2;CLCN3;PRKCG;PIK3R2;PIK3R3;GSDMD;HDAC5;CYBA;PLCG1;H2BC12;SYK;RELA;H3C10;VDAC1;H2AC11;HDAC11;H4C14;MAPK13;HDAC8;MAPK3;VDAC2;CLCN4;AKT1;PLCB3;MAPK14;H2AW;AKT3;H4C15;HDAC4;H2AC6;H2BC15;H2AC17;RAC1;HDAC6;ACTB;MAP2K1;SRC;…	NCF2;H2AC13;FGG;NCF4;FCGR2A;H3C12;FPR1;HDAC3;HDAC9;ITGB3;H2BU1;AKT2;MAP2K2;MACROH2A1;SLC25A5;SLC25A6;PLCB4;CASP4;H4C5
activation of cysteine-type endopeptidase activity involved in apoptotic process (GO:0006919)	0.340452	1.153271222290605	0.2248995983935743	0.7113967299733607	82	69	TNFSF10;FAS;ACER2;KHDC1L;TNFSF15;BOK;XDH;RPS27L;F3;CASP10;NLRP1;SNCA;NGFR;CASP4;BAX;AIFM1;DAP;BBC3;CFLAR;NKX3-1;BEX3;TRADD;MTCH1;PDCD2;CASP8;HIP1R;HSPE1;RIPK1;CYCS;KHDC1;BCL2L13;BID;TNFRSF10A;JAK2;FAM162A;IFT57;BAD;RACK1;CASP9;ATP2A3;PPARG;TNFRSF10B;SMAD3;PIDD1;DIABLO;NLRC4;MAPT;FADD;ANP32B;F2R;MUL1;CRADD;HSPD1;EIF2AK3;APAF1;HIP1;NOD1;TRAF2;EGLN3;SENP1;CASP2;VCP;ROBO1;COL4A3;CARD8;CASP8AP2;LCK;LA…	TNFSF10;FAS;ACER2;KHDC1L;TNFSF15;BOK;XDH;RPS27L;F3;CASP10;NLRP1;SNCA;NGFR;CASP4;BAX;AIFM1;DAP;BBC3;CFLAR;NKX3-1
phosphatidylethanolamine metabolic process (GO:0046337)	0.41672716906727447	1.1543953610247133	0.26264591439688717	0.7117893283694801	32	25	PLAAT4;PLA2G10;PHOSPHO1;PISD;PLAAT3;ALOX15;PLA2G15;LPIN3;NAPEPLD;NAAA;SLC27A1;CEPT1;SELENOI;CHKB;ABHD4;ETNK1;PLAAT2;LPIN1;PNPLA8;CHKA;PCYT2;ETNK2;LPIN2;PLA2G6;PLA2G3	PLAAT4;PLA2G10;PHOSPHO1
regulation of programmed cell death (GO:0043067)	0.306251	1.161288572916803	0.15944540727902945	0.7120514214417414	195	158	STAT1;CIDEB;ALB;BCL2L14;IKZF3;TP53AIP1;ALPK2;TNFRSF10C;HAX1;ACTN2;FAS;ACER2;FLT3;STEAP3;TP53I3;BIRC3;PLK5;WFS1;DAPK1;CASP10;SGK1;TIGAR;CDK5;BAX;TP53INP1;TMEM219;SRA1;BCL6;TP53;NF2;ASAH1;MALT1;TRIAP1;MECOM;NME1;MARK4;BEX2;PRDX2;LCMT1;RABGGTA;BRMS1;PAX2;LRP8;TM7SF3;PRELID1;DNAJA3;ZBTB7A;DAPK3;CALR;PLSCR3;AMIGO2;TPT1;OMA1;NTRK1;SOX9;PHB;ACER3;MADD;RIPK1;RPS3;RABGGTB;DFFA;HS1BP3;APEX1;CIDEC;BID;DAPK2…	STAT1;CIDEB;ALB;BCL2L14;IKZF3;TP53AIP1;ALPK2;TNFRSF10C;HAX1;ACTN2;FAS;ACER2;FLT3;STEAP3;TP53I3;BIRC3;PLK5;WFS1;DAPK1;CASP10;SGK1;TIGAR;CDK5;BAX;TP53INP1;TMEM219;SRA1;BCL6;TP53;NF2;ASAH1;MALT1;TRIAP1;MECOM;NME1;MARK4
mitochondrial respiratory chain complex assembly (GO:0033108)	0.33159883381680155	1.1615775535146384	0.20765027322404372	0.7120661324412244	91	90	SAMM50;COX14;NDUFB11;NDUFA3;NDUFAF1;AIFM1;NDUFAF4;NDUFA13;NDUFV1;NDUFS4;NDUFS6;TMEM126B;OXA1L;NDUFB9;NDUFAF2;UQCC1;SLC25A33;SCO2;NDUFB2;NDUFB8;OMA1;NDUFS2;NDUFS8;NDUFA8;NDUFA2;TMEM126A;BCS1L;NDUFS1;TTC19;SCO1;SURF1;NDUFB10;ECSIT;NDUFS5;NDUFAF8;COX16;UQCRFS1;NDUFA7;NDUFA1;NDUFA12;NDUFA9;PET117;NDUFA11;NDUFS7;NDUFB1;NDUFC2;IMMP2L;SMIM20;NDUFA10;TIMMDC1;NDUFV2;NDUFAB1;DMAC1;NDUFB4;NDUFAF3;NDUFV3;NDU…	SAMM50;COX14;NDUFB11;NDUFA3;NDUFAF1;AIFM1;NDUFAF4;NDUFA13;NDUFV1;NDUFS4;NDUFS6;TMEM126B;OXA1L;NDUFB9;NDUFAF2;UQCC1;SLC25A33;SCO2;NDUFB2;NDUFB8;OMA1;NDUFS2;NDUFS8;NDUFA8;NDUFA2;TMEM126A;BCS1L;NDUFS1;TTC19;SCO1;SURF1;NDUFB10;ECSIT;NDUFS5;NDUFAF8;COX16;UQCRFS1;NDUFA7;NDUFA1;NDUFA12;NDUFA9;PET117;NDUFA11;NDUFS7;NDUFB1;NDUFC2;IMMP2L
ribonucleoprotein complex biogenesis (GO:0022613)	0.34797020894754316	1.151991936668339	0.24665391969407266	0.7126135581665712	61	59	MALSU1;RPL26L1;ZNF622;RPL7;DHX37;RPL11;BOP1;RPS6;SHQ1;LTV1;NOP16;WDR74;PES1;RRS1;EBNA1BP2;RPL26;RPS19;NIP7;RBIS;RPS17;BYSL;RPL35A;MRTO4;PAK1IP1;RIOK1;RPS28;SURF6;RPS24;WDR12;DDX31;NOP14;GLUL;RPS15;RPS16;MRPL36;TGS1;METTL17;RPS25;HEATR3;CUL4B;RRP36;RPF2;LTO1;ZNF658;NPM1;RPL38;NVL;EMG1;NOC2L;RPS7;SDAD1;URB2;NAF1;CUL4A;NOM1;RIOK2;GTF3A;XPO1;RPL14	MALSU1;RPL26L1;ZNF622;RPL7;DHX37;RPL11;BOP1;RPS6;SHQ1;LTV1;NOP16;WDR74;PES1;RRS1;EBNA1BP2;RPL26;RPS19;NIP7;RBIS;RPS17;BYSL;RPL35A;MRTO4;PAK1IP1;RIOK1;RPS28;SURF6;RPS24;WDR12;DDX31;NOP14;GLUL;RPS15
mitogen-activated protein kinase binding (GO:0051019)	0.410415	1.14686	0.25851703406813625	0.7128886174165938	30	29	DUSP2;DUSP5;GCH1;DUSP4;DUSP10;DUSP16;PPM1D;DUSP8;DUSP7;DUSP9;PRMT1;MAPKAPK2;MAPKAPK3;CDK5RAP3;MAPK14;DUSP6;ATF7;NBR1;NFATC1;PTPRJ;SIRT1;DUSP1;ACE;TPR;ABL1;MAPKAPK5;TNIP1;MAPK7;DIRAS1	DUSP2;DUSP5;GCH1;DUSP4;DUSP10;DUSP16;PPM1D;DUSP8;DUSP7
Arrhythmogenic right ventricular cardiomyopathy	0.3553847255729496	1.1512819065307363	0.24470134874759153	0.7129836293593572	78	56	CACNA1D;GJA1;ACTN2;CACNA1S;ITGB3;CACNG8;LAMA1;CACNA2D1;ITGA2;SLC8A2;ITGA1;CACNB4;EMD;TCF7;CACNA2D2;ITGB8;ITGA10;DSP;JUP;ITGA3;CACNB3;ITGA7;DSG2;ITGB1;ITGB4;ITGA9;ITGAV;ITGB6;ATP2A3;CTNNA1;CACNB1;ITGB5;LMNA;ACTB;LAMA2;PKP2;ITGB7;CTNNB1;SGCG;ITGA5;ITGA6;SGCB;CACNB2;ATP2A2;ATP2A1;DSC2;DES;TCF7L1;ITGA2B;CACNA1C;TCF7L2;DAG1;CACNA2D4;CACNG7;SGCA;ITGA11	CACNA1D;GJA1;ACTN2;CACNA1S;ITGB3;CACNG8;LAMA1;CACNA2D1;ITGA2;SLC8A2
regulation of cellular protein metabolic process (GO:0032268)	0.3801746370724351	1.150362897437613	0.25	0.713027	50	44	EDN1;PLA2G10;INHBA;WNT7A;TGFB1;KLF4;GBA;SSH1;FOXO3;CSF1;EIF2B4;TSC1;NR1H2;ATXN2;AKT1;CYFIP1;RPL10;GEMIN5;PUM3;WDR91;APP;NFKBIA;EIF2A;METAP1;PCIF1;EIF4E;NOLC1;PM20D2;EIF4G1;METTL18;PKP3;NFKB1;RBM4B;DDX25;MAPKAPK5;MTPN;NR1H3;VPS35;TCOF1;RBM3;GRM5;CNDP1;APOE;UHRF1	EDN1;PLA2G10;INHBA;WNT7A;TGFB1;KLF4;GBA;SSH1;FOXO3
regulation of cell death (GO:0010941)	0.3290411095287239	1.147093966654645	0.22179732313575526	0.7130731629183468	103	87	CCL5;HTR2B;CIDEB;DKK1;CRYAB;ACER2;RAB29;EPHB1;CCN5;SNCA;TMEM109;BMP7;ZC3H12A;PACRG;PARP16;NKX3-1;TRIM13;CHP1;PARK7;RIPK2;FGF2;RILPL1;LRP1;LRPAP1;VPS4B;PHB;DUS2;ACER3;PRR7;AKR1C3;CHMP2A;TSC1;PRODH;CCN2;CHRNA7;CDKN1B;FERMT2;ADNP2;CCN3;AXIN2;WNT11;CTSZ;NOA1;CHMP4B;TBK1;PDE12;ZBED6;NCK1;PRKN;RAD18;BECN1;FAF1;EIF4G1;CELF1;SNCG;ACOX2;SRSF6;DHCR24;ATG5;UBB;HSPA1A;APC;SLC25A24;TXNDC12;HBA1;PDE8A;CLU;CCN1…	CCL5;HTR2B;CIDEB;DKK1;CRYAB;ACER2;RAB29;EPHB1;CCN5;SNCA;TMEM109;BMP7;ZC3H12A;PACRG
multivesicular body assembly (GO:0036258)	0.40416362287769064	1.1497566138020292	0.2763915547024952	0.7131035468390075	31	30	VPS25;CHMP6;VTA1;RAB11A;CHMP5;CHMP4C;CHMP1B;SNF8;VPS36;MVB12A;VPS4B;CHMP2A;VPS37C;CHMP4A;VPS37B;CHMP7;HGS;IST1;VPS37A;TSG101;CHMP4B;VPS37D;VPS4A;CHMP1A;CHMP2B;STAM2;VPS28;PDCD6IP;STAM;CHMP3	VPS25;CHMP6;VTA1;RAB11A;CHMP5;CHMP4C;CHMP1B;SNF8;VPS36;MVB12A;VPS4B;CHMP2A;VPS37C;CHMP4A
ABC transporters	0.39037053466190424	1.149443662420109	0.25609756097560976	0.7131141806765239	46	35	TAP1;ABCG2;ABCA4;TAP2;ABCA9;ABCA10;ABCA12;ABCB9;ABCD3;ABCA3;ABCC10;ABCA6;ABCB1;ABCA7;ABCC5;ABCC1;ABCC6;CFTR;ABCC4;ABCG4;ABCA2;ABCD1;ABCB7;ABCB8;ABCA1;ABCG1;ABCC3;ABCA5;ABCD4;ABCB10;ABCC11;ABCC2;ABCB6;ABCC8;ABCD2	TAP1;ABCG2;ABCA4;TAP2;ABCA9;ABCA10
Peroxisome	0.33756998386744197	1.1473217595687897	0.22813688212927757	0.7132976534208302	83	74	DDO;BAAT;PEX16;XDH;PEX11B;ACSL5;SLC27A2;PEX5;GSTK1;NUDT7;PEX26;ACAA1;PEX3;EPHX2;ABCD3;ACOX3;PAOX;FAR2;ECI2;MLYCD;PXMP2;AMACR;DHRS4;ACSL4;PEX11G;PEX14;PEX2;PEX7;ACOT8;PECR;PRDX5;ECH1;ACOX1;PMVK;NUDT19;ACSL6;ACSL1;ABCD1;SCP2;PRDX1;CRAT;SLC25A17;PEX1;MVK;GNPAT;PEX19;HSD17B4;MPV17;AGPS;DECR2;HMGCL;ABCD4;EHHADH;SOD2;PEX10;SOD1;PHYH;PEX13;PEX11A;PEX6;PEX12;ACOX2;FAR1;PEX5L;IDH1;PXMP4;MPV17L2;HACL1;NUDT…	DDO;BAAT;PEX16;XDH;PEX11B;ACSL5;SLC27A2;PEX5;GSTK1;NUDT7;PEX26;ACAA1;PEX3;EPHX2;ABCD3;ACOX3;PAOX;FAR2;ECI2;MLYCD;PXMP2;AMACR;DHRS4;ACSL4;PEX11G;PEX14;PEX2;PEX7;ACOT8;PECR
phosphatidylinositol-3,4-bisphosphate binding (GO:0043325)	0.43532503224193925	1.15146	0.292969	0.7133939374046456	27	22	DAPP1;PLEKHA4;PHLDA3;ANXA8;ADAP2;FCHSD2;HIP1R;PLEKHA1;WASHC2C;AKT1;ZFYVE1;MAPKAP1;COMMD1;GAB2;TTPA;OBSCN;ARAP3;HIP1;KIF16B;SESTD1;PLEKHA2;MYO1G	DAPP1;PLEKHA4;PHLDA3;ANXA8
[truncated: 2,327 more rows]
