# Supplementary material for: O-GlcNAcylation of NONO regulates paraspeckle component assembly and contributes to colon cancer cell proliferation
Source: Cell Death Discov. 2025 May 13;11:234. doi: 10.1038/s41420-025-02405-z (PMC12075841; doi:10.1038/s41420-025-02405-z)
Supplement: Supplementary file 13 — Dataset S3 [file 41420_2025_2405_MOESM13_ESM.xlsx]

## Sheet: DEG_all_results
Dataset S3. Differentially expressed gene (DEG) analysis all results.
geneId	geneSymbol	logFC	logCPM	F	PValue	FDR
ENSG00000273590.4_3	SMIM11B	-3.5922	1.06652	16.0455	0.0272577	0.056275
ENSG00000259952.1_7	AC009133.2	-3.25003	-0.100651	33.2074	0.000276851	0.00103143
ENSG00000126752.7_2	SSX1	-3.13394	-1.38095	31.1068	3.42716e-05	0.000165083
ENSG00000235478.5_7	LINC01664	-2.66745	-1.40334	20.8157	0.0002812	0.00104568
ENSG00000166159.11_5	LRTM2	-2.6557	-1.57287	18.5934	0.000479906	0.0016771
ENSG00000276203.5_1	ANKRD20A3P	-2.63823	-1.27251	14.9762	0.0019664	0.00578735
ENSG00000249624.9_7	AP000295.1	-2.55944	0.72113	8.94796	0.0579546	0.106773
ENSG00000182459.5_4	TEX19	-2.4961	3.21688	626.534	8.80584e-15	1.58973e-12
ENSG00000041982.16_6	TNC	-2.45507	-1.38045	20.5512	0.000299135	0.00110571
ENSG00000147140.16_8	NONO	-2.40179	8.21978	5270.73	1.66511e-22	1.41284e-18
ENSG00000253174.2_9	AC009630.2	-2.24668	-0.534017	17.8395	0.00101548	0.00324531
ENSG00000091482.8_7	SMPX	-2.24518	-1.403	18.6824	0.000469427	0.0016459
ENSG00000269693.1_7	AC010422.6	-2.24047	0.0293035	9.42795	0.0285153	0.0586108
ENSG00000259661.1_7	AC068831.5	-2.22688	-0.172219	16.9433	0.00247153	0.00706447
ENSG00000226194.5_7	LINC02519	-2.22179	-1.54766	15.8915	0.000967142	0.0031149
ENSG00000152154.11_5	TMEM178A	-2.14467	-1.13285	17.6065	0.000615612	0.00209064
ENSG00000183638.6_5	RP1L1	-2.11065	0.0549409	43.5145	4.70324e-06	2.95279e-05
ENSG00000275140.1_6	SEC22B3P	-2.05417	2.22198	1.27228	0.368081	0.480784
ENSG00000285920.2_3	AC087721.2	-2.01356	0.106154	26.8515	0.000105146	0.000440576
ENSG00000255872.3_7	AL138752.2	-1.93512	-0.411984	19.7911	0.000369721	0.00133125
ENSG00000179242.16_7	CDH4	-1.92484	-0.314339	28.4902	5.57581e-05	0.000251988
ENSG00000171303.7_4	KCNK3	-1.8551	0.790551	43.4885	7.19439e-06	4.26884e-05
ENSG00000140795.13_5	MYLK3	-1.8534	-1.09568	17.2535	0.000674233	0.00226704
ENSG00000285458.1_3	AC093827.5	-1.83925	-0.7965	6.03423	0.0435108	0.0838876
ENSG00000283239.1_3	AC019257.8	-1.83305	0.985345	13.0697	0.0149376	0.0337
ENSG00000188511.12_6	C22orf34	-1.80619	2.95547	271.839	7.72399e-12	3.972e-10
ENSG00000205307.12_6	SAP25	-1.79657	0.137478	29.4544	4.64489e-05	0.000215189
ENSG00000117523.16_8	PRRC2C	-1.78892	8.39915	2739.86	4.4012e-20	1.24481e-16
ENSG00000259243.1	RP13-996F3.4	-1.78507	-0.856595	9.33131	0.0110185	0.0258981
ENSG00000259088.1_7	AL137779.2	-1.77748	-1.49814	8.94047	0.00837418	0.0203946
ENSG00000067445.21_9	TRO	-1.75064	-1.21077	12.3681	0.00267049	0.00755933
ENSG00000272638.1_6	AC006027.1	-1.73558	-1.15185	8.43792	0.0121929	0.02829
ENSG00000187867.10_7	PALM3	-1.72397	4.60237	778.244	1.47214e-15	3.78518e-13
ENSG00000162039.15_6	MEIOB	-1.7149	-1.40331	11.5892	0.00340534	0.00931775
ENSG00000231588.1_4	SHQ1P1	-1.71467	-1.23048	12.3961	0.00264754	0.00750188
ENSG00000239732.3_4	TLR9	-1.71429	-1.5481	4.58871	0.0623741	0.113584
ENSG00000118473.22_6	SGIP1	-1.69514	-0.625926	18.1763	0.000532683	0.00183695
ENSG00000134962.7_4	KLB	-1.69152	-1.19058	12.7945	0.00234497	0.00674021
ENSG00000185332.8_8	AC027601.1	-1.66682	-0.547146	20.284	0.00031857	0.0011694
ENSG00000240184.7_6	PCDHGC3	-1.65991	-1.35804	11.9245	0.00306414	0.00850341
ENSG00000069696.7_4	DRD4	-1.6539	-1.11305	13.3292	0.00199813	0.00586751
ENSG00000232110.8_8	AL353751.1	-1.65321	-1.09584	12.0272	0.00296751	0.00826092
ENSG00000241255.1_5	AL136126.1	-1.63223	-1.29287	11.9705	0.00302041	0.00839239
ENSG00000104951.16_6	IL4I1	-1.62529	-1.40296	11.0081	0.00410291	0.0109098
ENSG00000285733.1_5	AL031315.1	-1.61069	-0.573226	18.5772	0.000481848	0.00168216
ENSG00000164961.16_6	WASHC5	-1.60728	5.94619	1137.26	6.74146e-17	3.6904e-14
ENSG00000236528.1_7	AL033528.3	-1.58393	-1.2324	4.85973	0.0552618	0.102715
ENSG00000258017.2_8	AC011603.3	-1.57549	5.15783	2.31299	0.257629	0.364191
ENSG00000174123.11_5	TLR10	-1.5733	-1.4035	9.69408	0.00636149	0.0160408
ENSG00000100526.20_6	CDKN3	-1.57232	4.40867	597.067	1.30862e-14	2.15604e-12
ENSG00000261915.6_8	AC026954.2	-1.56701	-1.13242	10.0208	0.005691	0.0145184
ENSG00000257046.5_7	SLCO1B3-SLCO1B7	-1.56695	-0.494711	0.928937	0.421476	0.533469
ENSG00000227627.3_8	AL080276.2	-1.56399	0.00451645	21.9866	0.000215041	0.000825433
ENSG00000144580.13_8	CNOT9	-1.54043	5.99996	1360.73	1.41941e-17	1.06527e-14
ENSG00000237862.2_9	Z94160.1	-1.52801	-1.04101	12.0256	0.002969	0.00826372
ENSG00000279544.1_2	AL133243.4	-1.50795	-1.35805	10.2872	0.00520294	0.0134226
ENSG00000189320.9_7	FAM180A	-1.50497	-1.13209	11.1429	0.00392781	0.0105101
ENSG00000180616.9_6	SSTR2	-1.49809	-0.765308	14.7532	0.00132434	0.00408991
ENSG00000259132.1_8	AL132780.3	-1.49605	0.188784	0.56937	0.523203	0.630191
ENSG00000144481.17_8	TRPM8	-1.48965	-0.133018	19.5412	0.000380449	0.00136553
ENSG00000231856.2_7	AL162377.1	-1.47264	-0.694162	10.9867	0.00423846	0.011208
ENSG00000146674.15_9	IGFBP3	-1.46822	2.22165	85.6515	5.85009e-08	6.64054e-07
ENSG00000234983.1_5	AC010132.2	-1.46669	-1.54803	2.26393	0.178448	0.271447
ENSG00000128482.16_7	RNF112	-1.46646	-0.132421	22.2799	0.000201333	0.000779717
ENSG00000275857.1_3	AC009133.4	-1.46012	-0.143259	20.2727	0.000319423	0.00117177
ENSG00000273275.1_6	AC017083.2	-1.45082	1.31475	3.4342	0.176823	0.26941
ENSG00000179846.9_7	NKPD1	-1.44991	-0.612098	13.1872	0.00208421	0.00608238
ENSG00000130222.11_4	GADD45G	-1.44485	-1.05812	11.3589	0.00366437	0.00990196
ENSG00000186918.14_7	ZNF395	-1.4431	5.63286	1005.16	1.76609e-16	7.13585e-14
ENSG00000274756.1_5	AC243732.1	-1.41256	-1.07656	9.68162	0.00638876	0.0160997
ENSG00000285547.1_3	AL133500.1	-1.39357	-0.0860697	12.127	0.00377548	0.0101618
ENSG00000226964.1	RHEBP2	-1.37953	-1.00548	4.62327	0.0583435	0.107373
ENSG00000272602.6_6	ZNF595	-1.37654	0.13547	17.8978	0.000574138	0.00196355
ENSG00000101306.11_4	MYLK2	-1.35886	-0.586602	12.0027	0.00299026	0.00831881
ENSG00000206344.7_5	HCG27	-1.35314	-0.315638	7.41783	0.0208778	0.0448135
ENSG00000261052.6_7	SULT1A3	-1.3368	4.56447	20.8002	0.0349268	0.0695178
ENSG00000262585.1_6	LINC01979	-1.33536	-0.535797	9.42472	0.00739881	0.0182949
ENSG00000133935.7_8	ERG28	-1.32915	4.91121	612.612	1.05937e-14	1.83444e-12
ENSG00000175564.13_5	UCP3	-1.32566	0.190252	21.3729	0.000247233	0.000931929
ENSG00000255439.6_9	AC135050.2	-1.32099	-1.04128	2.98653	0.126312	0.205202
ENSG00000118785.14_6	SPP1	-1.31904	2.66993	132.465	2.06557e-09	4.0198e-08
ENSG00000178803.12_9	ADORA2A-AS1	-1.31797	-0.679939	10.5077	0.0048346	0.0125872
ENSG00000224738.1_6	AC099850.2	-1.31789	-1.31428	7.41308	0.0145403	0.0328998
ENSG00000110693.18_8	SOX6	-1.31703	-0.585607	11.2704	0.00376984	0.0101482
ENSG00000279549.1_6	AP000437.1	-1.31557	-0.971498	9.40832	0.00702179	0.0174747
ENSG00000078487.17_6	ZCWPW1	-1.31556	0.306333	22.5852	0.000188101	0.000734484
ENSG00000138161.14_6	CUZD1	-1.31138	-0.0404354	8.89087	0.0126715	0.0292604
ENSG00000287725.1_2	AP003071.5	-1.30935	1.70288	65.5944	3.24966e-07	2.92598e-06
ENSG00000281468.1_6	AC006504.7	-1.30752	-1.38068	7.66791	0.013196	0.0303065
ENSG00000279968.3_7	CCDC28A-AS1	-1.30692	0.158691	20.9577	0.000272075	0.00101699
ENSG00000283355.1_5	AC074194.2	-1.30667	-1.4739	6.24974	0.0230354	0.0487358
ENSG00000136819.15_6	C9orf78	-1.30599	5.06051	521.963	3.94232e-14	5.39654e-12
ENSG00000224397.7_8	SMIM25	-1.30075	-0.905547	8.2752	0.0105246	0.0248551
ENSG00000270060.1_8	AC090589.3	-1.29711	-1.47383	6.3636	0.0219918	0.0468198
ENSG00000260367.2_8	AC109460.1	-1.29264	-0.904244	8.7052	0.00900326	0.0216901
ENSG00000111215.12_7	PRR4	-1.28921	-0.293638	15.654	0.00103166	0.00328507
ENSG00000152253.9_6	SPC25	-1.28485	4.15917	321.188	2.03163e-12	1.4015e-10
ENSG00000230658.2_7	KLHL7-DT	-1.28397	-0.461455	12.6603	0.00244231	0.00699392
ENSG00000183307.4_8	TMEM121B	-1.28326	1.05014	34.3477	1.946e-05	0.000100254
ENSG00000237452.3_3	BHMG1	-1.28094	0.28565	17.398	0.000649509	0.00219216
ENSG00000284693.1_6	LINC02606	-1.28004	-1.13269	8.53058	0.00958884	0.022909
ENSG00000258555.6_4	SPECC1L-ADORA2A	-1.27889	0.0169818	0.555461	0.561648	0.662808
ENSG00000262188.2_6	LINC01978	-1.27833	-1.11406	8.90317	0.00838777	0.020416
ENSG00000226849.1_7	AL109811.1	-1.27657	-0.599612	9.03848	0.0081018	0.0198309
ENSG00000263563.1	UBBP4	-1.27501	-0.953718	9.13974	0.0077138	0.0189935
ENSG00000169752.17_6	NRG4	-1.26902	1.54498	42.4973	5.50466e-06	3.36967e-05
ENSG00000249348.1_7	UGDH-AS1	-1.26682	0.300254	17.7084	0.000599784	0.0020422
ENSG00000123091.5_4	RNF11	-1.26593	6.24995	947.253	2.89027e-16	1.04357e-13
ENSG00000189409.14_7	MMP23B	-1.26461	0.860412	32.7278	2.56988e-05	0.000127816
ENSG00000131470.14_4	PSMC3IP	-1.26258	3.57781	217.937	4.44515e-11	1.57154e-09
ENSG00000225331.1_6	LINC01678	-1.2613	-1.57325	6.16263	0.023872	0.0502553
ENSG00000104765.16_5	BNIP3L	-1.26085	6.02066	928.063	3.42515e-16	1.1625e-13
ENSG00000254165.1_8	AC090739.1	-1.25849	-0.970696	9.35418	0.00715545	0.017763
ENSG00000111206.13_6	FOXM1	-1.25695	6.57894	900.46	7.40945e-16	2.13116e-13
ENSG00000011426.11_8	ANLN	-1.25351	7.23104	1502.55	6.20595e-18	5.85083e-15
ENSG00000287356.1_2	AL590822.3	-1.25179	1.15099	34.14	2.01559e-05	0.000103181
ENSG00000278977.1_5	AC003101.3	-1.25097	-1.09519	7.82769	0.0124252	0.0287583
ENSG00000196227.11_6	FAM217B	-1.24461	4.66483	385.266	4.67927e-13	4.20144e-11
ENSG00000269845.1_6	CCNYL6	-1.24013	-1.05899	5.93457	0.0268868	0.0556105
ENSG00000177483.11_5	RBM44	-1.23588	0.204763	16.88	0.000743175	0.00246753
ENSG00000267198.1_6	AC091132.4	-1.22914	-0.780601	10.427	0.00496599	0.0128877
ENSG00000163820.15_5	FYCO1	-1.22745	5.86908	812.913	1.02654e-15	2.76513e-13
ENSG00000226754.2_9	AL606760.1	-1.22604	-0.873207	6.39222	0.0224934	0.047726
ENSG00000273294.1_4	C1QTNF3-AMACR	-1.22299	-0.151103	0.458142	0.562069	0.663119
ENSG00000185432.12_4	METTL7A	-1.21677	3.03097	153.214	6.84432e-10	1.56323e-08
ENSG00000160683.5_4	CXCR5	-1.21675	2.10807	0.616759	0.50853	0.615883
ENSG00000273759.1_7	AL117379.1	-1.21661	-1.54771	5.36725	0.0333556	0.0669479
ENSG00000260428.3_4	SCX	-1.21558	-1.42718	0.568757	0.5185	0.625858
ENSG00000137960.6_5	GIPC2	-1.21448	-1.42666	6.15339	0.0239627	0.050415
ENSG00000164603.12_8	BMT2	-1.20888	3.55251	207.962	6.42149e-11	2.12422e-09
ENSG00000164104.12_7	HMGB2	-1.20817	7.44163	1193.45	4.23492e-17	2.617e-14
ENSG00000184613.10_5	NELL2	-1.20734	-0.766283	8.51163	0.00965492	0.0230442
ENSG00000122733.12_3	PHF24	-1.20633	-0.904909	8.2786	0.0105115	0.0248336
ENSG00000188486.3_5	H2AX	-1.20452	6.78617	1054.18	1.18896e-16	5.50148e-14
ENSG00000165874.13_5	SHLD2P1	-1.20446	-0.857123	8.09	0.011268	0.0263932
ENSG00000169193.12_5	CCDC126	-1.20014	2.48614	67.0932	4.40015e-07	3.79423e-06
ENSG00000181061.13_4	HIGD1A	-1.19703	5.76061	616.599	1.00433e-14	1.78939e-12
ENSG00000132692.19_7	BCAN	-1.19506	-0.358534	12.2532	0.00276664	0.00778864
ENSG00000137261.14_6	KIAA0319	-1.19176	1.89866	58.1117	7.33372e-07	5.92634e-06
ENSG00000231887.7_10	PRH1	-1.19141	-0.486861	8.78969	0.00873452	0.0211448
ENSG00000254995.4_3	STX16-NPEPL1	-1.19115	0.219501	11.743	0.00383994	0.0103075
ENSG00000231607.12_9	DLEU2	-1.19042	3.85151	215.318	4.88839e-11	1.69992e-09
ENSG00000280571.2_8	AC006059.2	-1.19009	0.225951	10.017	0.00739278	0.0182853
ENSG00000265818.1_4	EEF1E1-BLOC1S5	-1.18946	-1.4272	1.25495	0.319363	0.43105
ENSG00000156531.17_4	PHF6	-1.18853	5.88648	432.808	8.00176e-11	2.54288e-09
ENSG00000261305.2_7	AC005586.2	-1.1857	-0.0676719	15.4359	0.00109518	0.00346224
ENSG00000288380.1_2	AC118281.1	-1.1782	1.01872	0.625788	0.50563	0.612809
ENSG00000197020.11_8	ZNF100	-1.17798	3.90027	248.26	1.58899e-11	6.77381e-10
ENSG00000118900.15_6	UBN1	-1.17538	6.1983	909.624	4.04546e-16	1.32022e-13
ENSG00000180228.13_6	PRKRA	-1.17373	5.11936	537.136	3.11757e-14	4.64081e-12
ENSG00000263020.6_8	AL662899.4	-1.17345	0.736461	16.8126	0.00098234	0.00315845
ENSG00000261207.1_7	AL031717.1	-1.17231	-1.21054	7.06515	0.0166346	0.0368519
ENSG00000159899.14_3	NPR2	-1.16411	3.43995	179.674	2.00747e-10	5.52216e-09
ENSG00000159713.11_5	TPPP3	-1.15885	-0.61086	9.51648	0.00676317	0.0169129
ENSG00000260128.6_2	ULK4P2	-1.15637	-0.693085	4.26839	0.065171	0.117855
ENSG00000162078.11_5	ZG16B	-1.15601	0.262713	14.196	0.0015517	0.00469868
ENSG00000173762.8_5	CD7	-1.15255	-1.27214	6.49674	0.0208393	0.0447422
ENSG00000091428.18_4	RAPGEF4	-1.15143	0.204594	17.5958	0.000617314	0.00209516
ENSG00000160505.16_9	NLRP4	-1.15039	0.127048	14.1483	0.00157313	0.00475609
ENSG00000230638.4_6	AL445933.1	-1.14349	-1.17081	5.70283	0.0289074	0.0592801
ENSG00000261713.6_6	SSTR5-AS1	-1.14225	0.601202	17.3531	0.000659984	0.00222309
ENSG00000226416.1_8	MRPL23-AS1	-1.1411	0.103835	15.5989	0.00104731	0.00332951
ENSG00000257557.2_7	PPP1R12A-AS1	-1.14108	-0.272583	11.8462	0.00314026	0.00868483
ENSG00000232729.8_9	AC211433.1	-1.14057	-1.23038	6.64452	0.0196399	0.0424411
ENSG00000180596.7_4	H2BC4	-1.13263	-0.888288	8.00358	0.0116352	0.0271557
ENSG00000215840.3_5	AL592295.1	-1.12515	-1.0943	5.50104	0.0315241	0.0637545
ENSG00000253910.2_5	PCDHGB2	-1.12391	-0.721212	8.90346	0.00838689	0.020416
ENSG00000052795.13_5	FNIP2	-1.12325	3.71873	189.892	1.30625e-10	3.82852e-09
ENSG00000143001.5_4	TMEM61	-1.11789	0.587292	20.7705	0.000284181	0.00105549
ENSG00000011114.15_8	BTBD7	-1.11654	5.82247	575.819	1.76232e-14	2.76913e-12
ENSG00000272512.1_6	AL645608.7	-1.11631	1.89022	42.4602	5.53489e-06	3.38476e-05
ENSG00000187833.7_2	C2orf78	-1.1135	0.360882	16.1118	0.000911313	0.00295754
ENSG00000106351.13_5	AGFG2	-1.11301	4.21365	265.042	9.45001e-12	4.6248e-10
ENSG00000182628.13_5	SKA2	-1.11257	5.87402	718.57	2.84566e-15	6.35407e-13
ENSG00000237984.3_4	PTENP1	-1.11195	-0.380343	6.62364	0.0224625	0.0476723
ENSG00000233073.2_7	GRM3-AS1	-1.11069	-0.190669	12.3202	0.00271009	0.00765357
ENSG00000153561.13_4	RMND5A	-1.10854	6.36966	758.152	1.82747e-15	4.3679e-13
ENSG00000267120.3_8	AD000671.2	-1.10377	-1.15224	2.05416	0.191252	0.28714
ENSG00000272902.2_6	TBC1D8-AS1	-1.1034	-0.304425	8.49193	0.0097734	0.0232876
ENSG00000235863.4_4	B3GALT4	-1.10324	-0.873152	7.23861	0.0155504	0.034852
ENSG00000183542.5_5	KLRC4	-1.10262	0.35455	13.2372	0.00205998	0.00602305
ENSG00000158423.17_4	RIBC1	-1.10083	-1.00505	5.46429	0.032024	0.0646345
ENSG00000101350.8_4	KIF3B	-1.09861	6.55303	936.596	3.17474e-16	1.1224e-13
ENSG00000240758.2_7	AC010655.2	-1.09842	-0.461177	6.07768	0.0278646	0.057414
ENSG00000215246.5_8	AC116351.1	-1.09702	0.0361213	12.3379	0.00269533	0.00762039
ENSG00000183479.8	TREX2	-1.09512	-0.261849	11.5029	0.00349994	0.00952883
ENSG00000170049.9_5	KCNAB3	-1.0944	1.49857	30.0519	4.18963e-05	0.00019673
ENSG00000135312.7_4	HTR1B	-1.09423	0.803991	23.9325	0.000140248	0.000568156
ENSG00000171320.15_5	ESCO2	-1.09203	4.7966	365.61	7.14921e-13	5.80489e-11
ENSG00000101447.15_5	FAM83D	-1.09195	5.80147	615.762	1.01562e-14	1.78939e-12
ENSG00000100027.16_6	YPEL1	-1.0919	0.0118776	8.50951	0.0110786	0.026014
ENSG00000175305.17_4	CCNE2	-1.09044	2.91424	111.368	7.53703e-09	1.17558e-07
ENSG00000272980.4_7	Z94721.2	-1.08875	0.519163	18.6578	0.000472297	0.0016546
ENSG00000225872.4_8	LINC01529	-1.08849	0.292278	13.2271	0.0020596	0.006023
ENSG00000247735.2_6	AC120114.1	-1.08836	-0.211507	10.6536	0.00460708	0.0120763
ENSG00000101384.12_6	JAG1	-1.08175	6.74805	911.14	3.98996e-16	1.32022e-13
ENSG00000072571.20_7	HMMR	-1.08134	5.9553	386.453	1.06217e-10	3.23029e-09
ENSG00000172687.13_4	ZNF738	-1.08106	2.15209	54.0227	1.18577e-06	8.9685e-06
ENSG00000135476.12_5	ESPL1	-1.07734	6.19984	782.04	1.41409e-15	3.69187e-13
ENSG00000167525.14_6	PROCA1	-1.07689	-0.666453	8.67651	0.00909661	0.0218809
ENSG00000099617.4_4	EFNA2	-1.07676	3.13344	122.418	3.73274e-09	6.66084e-08
ENSG00000197463.8	CSAG3	-1.07639	2.13244	7.1805	0.0620075	0.113026
ENSG00000253722.1_6	AC010834.1	-1.07637	-0.766703	3.27213	0.102077	0.172088
ENSG00000196420.7_4	S100A5	-1.0758	0.367342	14.8927	0.00127344	0.00394924
ENSG00000143228.13_6	NUF2	-1.07491	4.77675	332.966	1.52056e-12	1.09339e-10
ENSG00000177283.7_5	FZD8	-1.07277	-1.52197	4.59734	0.0468841	0.0893657
ENSG00000250506.7_4	CDK3	-1.06981	1.35746	32.683	2.59009e-05	0.000128762
ENSG00000151893.15_6	CACUL1	-1.06907	7.41503	1114.91	7.46258e-17	3.83757e-14
ENSG00000068489.13_6	PRR11	-1.069	6.51537	665.37	5.66166e-15	1.11719e-12
ENSG00000214770.3_9	AL161756.1	-1.06402	-1.38064	5.132	0.036944	0.0728914
ENSG00000286596.1_2	AC098595.1	-1.06154	-0.112965	11.4214	0.0035919	0.00974182
ENSG00000099834.19_4	CDHR5	-1.06038	-0.572989	8.79467	0.00871897	0.0211192
ENSG00000063601.17_7	MTMR1	-1.06017	4.9953	391.375	4.11911e-13	3.77845e-11
ENSG00000148773.14_6	MKI67	-1.05779	9.48277	1072.51	2.19806e-16	8.47751e-14
ENSG00000148516.21_6	ZEB1	-1.05756	3.57404	161.782	4.51044e-10	1.08103e-08
ENSG00000225119.3	LINC00999	-1.05523	-0.426688	9.68541	0.00638046	0.0160815
ENSG00000277449.1_7	CEBPB-AS1	-1.05473	-1.04021	5.21682	0.0356012	0.0706446
ENSG00000284922.1_3	AP000812.5	-1.05308	-0.00570041	0.699741	0.475766	0.585436
ENSG00000273729.1_7	AC007686.3	-1.05236	-0.403026	10.0746	0.00558846	0.0142955
ENSG00000273117.1_4	AC144652.1	-1.05047	0.568805	18.8408	0.00045139	0.00159286
ENSG00000227199.1_6	ST7-AS1	-1.0477	-0.780203	7.02315	0.0169099	0.037355
ENSG00000279722.1_5	AC007342.7	-1.0459	-0.0235252	11.2324	0.0038161	0.0102564
ENSG00000233966.1_2	UBE2SP1	-1.04482	-0.546403	7.87125	0.012224	0.0283546
ENSG00000147642.17_9	SYBU	-1.04414	3.65049	185.515	1.56603e-10	4.44408e-09
ENSG00000228463.4	AP006222.2	-1.04278	-0.0408426	9.05917	0.00803087	0.0196686
ENSG00000163157.15_7	TMOD4	-1.04258	-1.1911	5.0747	0.0378838	0.074374
ENSG00000114346.13_6	ECT2	-1.03635	6.85189	821.22	9.437e-16	2.62534e-13
ENSG00000173581.8_7	CCDC106	-1.03321	0.062421	12.7462	0.00237948	0.00682899
ENSG00000283156.1_6	AC068620.3	-1.03292	-1.31417	4.66829	0.0454018	0.0869996
ENSG00000176244.7_5	ACBD7	-1.03209	2.74022	86.0867	4.88725e-08	5.65734e-07
ENSG00000196366.3_3	C9orf163	-1.03202	-0.920398	6.38115	0.0218358	0.0465228
ENSG00000162669.16_5	HFM1	-1.03164	-1.2105	5.50993	0.0313747	0.0635271
ENSG00000138160.6_4	KIF11	-1.02924	6.0139	578.576	1.69454e-14	2.68751e-12
ENSG00000274893.1_8	AL136317.2	-1.02812	-0.736976	6.35948	0.0220286	0.0468821
ENSG00000254788.7_6	CKLF-CMTM1	-1.02774	-0.82569	6.55569	0.0203512	0.0438385
ENSG00000113552.16_8	GNPDA1	-1.02738	5.30705	432.411	1.83252e-13	1.90784e-11
ENSG00000138180.16_4	CEP55	-1.02659	6.19127	721.791	2.74251e-15	6.28924e-13
ENSG00000232237.3_4	ASCL5	-1.02516	-0.625952	6.73459	0.0189477	0.04116
ENSG00000239906.1_7	AL627309.2	-1.02315	-1.44895	2.59513	0.132707	0.213424
ENSG00000099204.20_8	ABLIM1	-1.02314	8.24768	1109.95	7.74486e-17	3.8656e-14
ENSG00000145386.10_5	CCNA2	-1.02183	6.37744	742.224	2.17788e-15	5.06283e-13
ENSG00000112984.12_5	KIF20A	-1.0187	6.08348	606.832	1.14526e-14	1.9435e-12
ENSG00000253327.2_6	RAD21-AS1	-1.01776	-1.35813	4.81738	0.0424597	0.0821878
ENSG00000233435.2_3	AGGF1P2	-1.01625	-1.15189	5.63901	0.0296983	0.0606474
ENSG00000278879.1_6	AP000560.1	-1.01619	-0.283526	9.89102	0.00594725	0.0150927
ENSG00000111142.14_5	METAP2	-1.01335	6.83613	768.673	1.63072e-15	4.01063e-13
ENSG00000187325.5_5	TAF9B	-1.01247	4.67769	258.215	1.16298e-11	5.34845e-10
ENSG00000182504.11_5	CEP97	-1.01242	4.76222	292.061	4.35488e-12	2.59306e-10
ENSG00000212673.1	AL136115.1	-1.01184	-0.369709	9.36844	0.00711996	0.017693
ENSG00000197245.6_4	FAM110D	-1.01086	-1.19133	4.22096	0.0557507	0.103466
ENSG00000229124.7_8	VIM-AS1	-1.00843	-0.00586505	10.9158	0.00422797	0.011186
ENSG00000254198.1_5	AC113191.1	-1.00814	1.88665	39.4849	8.52567e-06	4.95143e-05
ENSG00000279080.1_6	AL022322.2	-1.00568	-0.68012	7.49516	0.014091	0.0320843
ENSG00000231566.2_8	LINC02595	-1.00563	-0.780279	5.76686	0.0281382	0.0579004
ENSG00000286817.1_2	AC105339.6	-1.0054	-1.05853	5.75801	0.028243	0.058088
ENSG00000136026.14_7	CKAP4	-1.00404	6.63542	773.092	1.55524e-15	3.93916e-13
ENSG00000089692.9_5	LAG3	-1.00227	0.460047	14.4474	0.00144409	0.00441793
ENSG00000262333.1_4	HNRNPA1P16	-1.00177	0.203965	12.0502	0.00294635	0.0082128
ENSG00000175395.16_5	ZNF25	-1.00059	2.71072	70.0435	2.07398e-07	1.97838e-06
ENSG00000188660.4_7	LINC00319	-0.999214	-1.2107	4.04769	0.0604782	0.110761
ENSG00000260774.1_9	AC021087.3	-0.997437	-0.171239	9.34235	0.00718503	0.0178312
ENSG00000153930.12_7	ANKFN1	-0.997129	-0.251044	8.46325	0.00982604	0.0233999
ENSG00000261934.2_4	PCDHGA9	-0.996609	-0.0143826	10.8632	0.00430104	0.0113566
ENSG00000105810.10_4	CDK6	-0.996129	6.8168	686.055	4.16964e-15	8.62912e-13
ENSG00000213347.10_5	MXD3	-0.995404	3.75764	165.046	3.8683e-10	9.53888e-09
ENSG00000258471.2_8	AL161668.3	-0.994471	-1.13232	4.83486	0.0421294	0.0816416
ENSG00000258568.1_2	RHOQP1	-0.992581	-0.693858	7.3539	0.0148743	0.0335706
ENSG00000066279.18_6	ASPM	-0.991054	6.73664	799.425	1.17896e-15	3.12609e-13
ENSG00000174371.17_5	EXO1	-0.988547	4.66741	274.294	7.18976e-12	3.80094e-10
ENSG00000179698.14_4	WDR97	-0.987743	0.508329	15.1795	0.00117556	0.00368613
ENSG00000143153.13_6	ATP1B1	-0.986861	5.99375	604.998	1.17411e-14	1.97274e-12
ENSG00000257167.2_8	TMPO-AS1	-0.986347	1.44777	30.8053	3.61965e-05	0.000173274
ENSG00000109956.13_5	B3GAT1	-0.986335	-1.11369	4.19352	0.0565072	0.104629
ENSG00000182257.8_6	PRR34	-0.985849	-1.13239	4.86869	0.0414987	0.0805758
ENSG00000231999.7_8	LRRC8C-DT	-0.985476	0.601906	16.9506	0.000729552	0.00242755
ENSG00000266777.1_4	SH3GL1P1	-0.985154	0.1203	11.3441	0.0036818	0.00994432
ENSG00000284057.1_4	AP001273.2	-0.983031	0.581161	9.21284	0.0101827	0.0241544
ENSG00000165244.7_5	ZNF367	-0.982693	5.30799	281.277	1.68648e-11	7.06657e-10
ENSG00000267561.2_7	AC093155.3	-0.981169	-0.971009	4.20493	0.0568116	0.10509
ENSG00000153292.16_7	ADGRF1	-0.981104	5.82351	504.797	5.18316e-14	6.76602e-12
ENSG00000148468.17_5	FAM171A1	-0.97857	5.69433	421.193	2.26938e-13	2.22609e-11
ENSG00000005189.19_6	REXO5	-0.977431	2.6152	62.8046	4.36177e-07	3.76497e-06
ENSG00000112079.9_6	STK38	-0.976883	5.58521	462.186	1.06521e-13	1.19712e-11
ENSG00000137804.14_8	NUSAP1	-0.976787	6.48992	673.012	4.88457e-15	9.7519e-13
ENSG00000132386.11_4	SERPINF1	-0.975702	1.01197	17.984	0.000559174	0.00191546
ENSG00000137812.20_8	KNL1	-0.97458	6.31488	687.542	4.09588e-15	8.58112e-13
ENSG00000188779.12_6	SKOR1	-0.973962	-0.013352	10.9355	0.00420083	0.0111266
ENSG00000079393.20_9	DUSP13	-0.972412	-0.16044	9.8831	0.00596332	0.0151289
ENSG00000160767.21_8	FAM189B	-0.971649	5.95803	532.999	3.32143e-14	4.87792e-12
ENSG00000275632.1_7	AL035461.3	-0.970003	-1.23118	4.59033	0.0470336	0.0895803
ENSG00000247728.2_7	AC091057.3	-0.968951	-0.35805	7.99157	0.0116873	0.0272619
ENSG00000281501.1_6	SEPSECS-AS1	-0.968088	-0.485436	7.29776	0.0151993	0.0341994
ENSG00000187772.8_6	LIN28B	-0.96686	-1.17137	5.02949	0.038645	0.0757545
ENSG00000257803.2_6	AC010200.1	-0.966812	-1.42604	3.79202	0.0683345	0.122663
ENSG00000168874.13_4	ATOH8	-0.965424	1.43168	29.6174	4.50543e-05	0.000209587
ENSG00000248243.1_6	LINC02014	-0.96513	-0.937558	5.72994	0.0285788	0.0587146
ENSG00000259577.2_7	CERNA1	-0.965067	-0.680533	6.48757	0.0209165	0.0448852
ENSG00000170085.18_6	SIMC1	-0.96501	4.34543	184.622	1.6773e-10	4.71254e-09
ENSG00000268785.1_3	RPL7P50	-0.963751	-1.42651	4.22002	0.0557753	0.1035
ENSG00000126091.21_9	ST3GAL3	-0.963272	1.46836	30.5412	3.79827e-05	0.000180602
ENSG00000059145.19_6	UNKL	-0.962878	4.83946	257.251	1.19805e-11	5.45065e-10
ENSG00000136235.17_5	GPNMB	-0.962767	1.4682	26.407	8.39283e-05	0.000360847
ENSG00000167617.3_5	CDC42EP5	-0.961161	-1.02293	4.89564	0.0410038	0.0797243
ENSG00000173599.15_7	PC	-0.959022	4.65446	258.992	1.13554e-11	5.31214e-10
ENSG00000226332.2_7	AL354836.1	-0.954442	0.249964	11.5336	0.00346586	0.00944828
ENSG00000237075.4	RP11-497H16.2	-0.953259	0.550302	14.5087	0.00141912	0.00434936
ENSG00000161149.12_8	TUBA3FP	-0.95274	-0.695098	6.33783	0.0222232	0.0472531
ENSG00000163785.12_6	RYK	-0.952467	5.88284	522.068	3.93577e-14	5.39654e-12
ENSG00000121104.8_7	FAM117A	-0.952221	4.34865	213.224	5.27835e-11	1.79506e-09
ENSG00000179909.15_4	ZNF154	-0.9521	-1.27196	4.35078	0.0524891	0.0983715
ENSG00000104375.17_8	STK3	-0.951287	5.03095	326.276	1.7904e-12	1.26071e-10
ENSG00000165832.6_4	TRUB1	-0.950404	5.74171	377.498	5.76279e-13	5.00573e-11
ENSG00000280239.1_5	AC011498.7	-0.949302	1.54669	24.422	0.000126381	0.000517165
ENSG00000137310.12_4	TCF19	-0.947966	3.90713	143.474	1.12906e-09	2.41617e-08
ENSG00000066654.14_7	THUMPD1	-0.94716	6.01577	476.067	8.36684e-14	9.65886e-12
ENSG00000256196.2_8	AP003721.1	-0.944794	-0.598438	5.46567	0.032005	0.0646039
ENSG00000123473.15_5	STIL	-0.943378	5.90054	488.385	6.79123e-14	8.23195e-12
ENSG00000117724.13_4	CENPF	-0.942964	8.02545	1020.47	1.55763e-16	6.44708e-14
ENSG00000244945.1_7	AC136604.2	-0.94288	-1.57297	3.22861	0.0902822	0.155054
ENSG00000284523.2_8	AC004834.1	-0.940218	-1.33621	3.95878	0.0630842	0.114631
ENSG00000189057.11_7	FAM111B	-0.940017	3.87268	159.223	5.09785e-10	1.1949e-08
ENSG00000169607.13_5	CKAP2L	-0.937745	5.05087	274.429	7.1615e-12	3.79784e-10
ENSG00000198744.5_5	MTCO3P12	-0.937601	0.789502	14.8298	0.0012961	0.00401275
ENSG00000138115.14_5	CYP2C8	-0.937563	-1.04085	4.39036	0.0515391	0.0968463
ENSG00000065328.16_4	MCM10	-0.935722	5.21744	356.227	8.82064e-13	6.96215e-11
ENSG00000167281.19_7	RBFOX3	-0.935279	-0.325552	8.17164	0.0109332	0.0257254
ENSG00000152133.15_3	GPATCH11	-0.935075	3.50289	135.521	1.73904e-09	3.48013e-08
ENSG00000287261.1_2	AL139243.1	-0.934652	-0.780134	5.31145	0.034169	0.0682622
ENSG00000145020.16_8	AMT	-0.933476	1.86395	25.4076	0.000146987	0.000591644
ENSG00000123485.12_8	HJURP	-0.932873	5.49138	381.438	5.07353e-13	4.53146e-11
ENSG00000112029.10_6	FBXO5	-0.929764	4.97085	310.726	2.65072e-12	1.73271e-10
ENSG00000288534.1_2	AP001931.2	-0.929266	4.74306	7.0135	0.107158	0.179332
ENSG00000165181.16_6	SHOC1	-0.928625	0.149606	9.97248	0.0057849	0.0147247
ENSG00000166881.10_8	NEMP1	-0.928483	5.74232	476.157	8.35393e-14	9.65886e-12
ENSG00000092853.14_6	CLSPN	-0.928356	5.56229	375.285	5.78751e-13	5.00573e-11
ENSG00000203817.5	FAM72C	-0.928066	1.7033	33.6431	2.19371e-05	0.000111259
ENSG00000117152.13_5	RGS4	-0.927758	0.458686	12.7757	0.00235832	0.00677627
ENSG00000100312.11_4	ACR	-0.927588	-1.05867	4.58113	0.0472305	0.0898948
ENSG00000257698.2_9	GIHCG	-0.925771	1.43507	21.3919	0.000246157	0.000928445
ENSG00000145358.6_7	DDIT4L	-0.923896	4.88338	258.97	1.1363e-11	5.31214e-10
ENSG00000100867.15_4	DHRS2	-0.92324	2.39944	46.6387	3.04792e-06	2.05088e-05
ENSG00000183134.5_7	PTGDR2	-0.921395	-0.780014	5.36368	0.033407	0.0670273
ENSG00000186185.14_5	KIF18B	-0.921194	5.89376	484.427	7.25801e-14	8.67384e-12
ENSG00000244219.7_6	TMEM225B	-0.920813	0.00326687	9.6126	0.00654232	0.0164308
ENSG00000171823.7_5	FBXL14	-0.918782	3.25788	95.9387	2.24366e-08	2.94469e-07
ENSG00000182870.8	GALNT9	-0.916293	0.964093	17.3056	0.000665197	0.00223843
ENSG00000120341.18_9	SEC16B	-0.916076	0.190621	7.6312	0.0136711	0.0312337
ENSG00000188612.12_6	SUMO2	-0.915428	8.01545	860.497	6.40944e-16	1.87531e-13
ENSG00000227165.9_8	WDR11-AS1	-0.915169	-0.970963	5.25565	0.0350054	0.0696496
ENSG00000225950.8_4	NTF4	-0.914904	0.0706506	8.40337	0.0100426	0.0238587
ENSG00000109758.9_4	HGFAC	-0.914801	-1.05887	2.29396	0.158489	0.24668
ENSG00000285825.2_4	CCDC15-DT	-0.914746	0.695557	16.1505	0.000901884	0.00292974
ENSG00000172201.12_5	ID4	-0.914645	0.254807	10.2379	0.00528959	0.0136254
ENSG00000115163.15_5	CENPA	-0.913656	3.88685	161.651	4.53865e-10	1.08391e-08
ENSG00000139734.19_7	DIAPH3	-0.91156	4.83197	262.229	1.02874e-11	4.93154e-10
ENSG00000089505.17_6	CMTM1	-0.911264	-0.0763743	9.25976	0.00739546	0.0182893
ENSG00000185347.17_10	TEDC1	-0.910622	4.36985	148.32	2.5737e-09	4.84747e-08
ENSG00000169946.14_7	ZFPM2	-0.910352	0.334656	12.1141	0.00288837	0.00806973
ENSG00000278963.1_7	AC005921.4	-0.909918	-1.21069	4.18168	0.0567836	0.105051
ENSG00000179546.4_3	HTR1D	-0.908809	2.21237	32.7826	3.03252e-05	0.000148092
ENSG00000129810.15_8	SGO1	-0.903585	3.86834	86.9342	6.43914e-07	5.29163e-06
ENSG00000150051.14_7	MKX	-0.902034	5.21105	261.552	1.05012e-11	4.99397e-10
ENSG00000039560.14_7	RAI14	-0.901585	6.05615	476.61	8.28934e-14	9.65886e-12
ENSG00000286408.1_2	AC113410.5	-0.90147	-0.841951	4.89005	0.0411058	0.0799045
ENSG00000171848.15_6	RRM2	-0.901251	7.63524	658.566	6.16083e-15	1.17471e-12
ENSG00000181450.18_5	ZNF678	-0.898733	4.56067	200.457	8.56211e-11	2.69571e-09
ENSG00000205129.8_3	C4orf47	-0.897604	0.419495	12.3815	0.00265946	0.00753061
ENSG00000162526.7_4	TSSK3	-0.89611	0.488645	8.00921	0.0130953	0.030108
ENSG00000188070.9_6	C11orf95	-0.892225	4.67569	247.799	1.61256e-11	6.79035e-10
ENSG00000089169.15_7	RPH3A	-0.88989	-0.598935	6.02952	0.0252184	0.0526457
ENSG00000134698.11_4	AGO4	-0.889818	4.43112	199.424	8.91507e-11	2.78639e-09
ENSG00000273702.1_6	AC091271.1	-0.888576	-0.0680348	6.66337	0.0195174	0.0421925
ENSG00000285644.1_1	AC108448.3	-0.888388	0.0117751	7.47322	0.0142095	0.0323151
ENSG00000149609.6_4	C20orf144	-0.887424	-1.21091	4.00896	0.0615976	0.112496
ENSG00000106006.6_7	HOXA6	-0.88702	1.54263	27.8227	6.34264e-05	0.000282357
ENSG00000231616.9_8	AL354733.2	-0.886489	-1.40343	3.63143	0.0738794	0.131185
ENSG00000107159.13_4	CA9	-0.886398	-0.954607	4.62379	0.0463251	0.0884691
ENSG00000279948.1_6	AC008895.1	-0.886085	-1.33546	3.18606	0.0922543	0.157914
ENSG00000122986.13_7	HVCN1	-0.885995	-0.988026	4.41308	0.0510027	0.0959551
ENSG00000257433.6_8	AC004241.1	-0.885582	-1.15123	4.33807	0.0527986	0.0988517
ENSG00000228727.9_5	SAPCD1	-0.884626	1.34258	19.7186	0.00036453	0.00131507
ENSG00000279072.1_7	AC118758.3	-0.884601	-0.484985	6.76631	0.0187105	0.0407073
ENSG00000109805.10_4	NCAPG	-0.884052	6.73771	472.262	1.97691e-13	2.02097e-11
ENSG00000180066.9_4	LINC02870	-0.883998	0.380811	11.8873	0.00310001	0.00858911
ENSG00000215039.7_6	CD27-AS1	-0.883781	1.31597	22.0864	0.000210261	0.000809101
ENSG00000283228.1_9	AC068547.1	-0.883567	2.75232	50.2527	2.05177e-06	1.44655e-05
ENSG00000196302.5_8	AC146944.1	-0.883425	-0.358185	7.27347	0.0153424	0.0344712
ENSG00000099875.14_6	MKNK2	-0.882706	7.23095	745.402	2.10236e-15	4.95515e-13
ENSG00000175820.4_5	CCDC168	-0.882416	-0.76649	4.63322	0.0461277	0.0881814
ENSG00000249962.1_5	AL157400.5	-0.881206	-0.750504	2.13731	0.177789	0.270615
ENSG00000184661.14_4	CDCA2	-0.880639	5.5037	369.698	6.53441e-13	5.46251e-11
ENSG00000185697.16_6	MYBL1	-0.879805	4.09221	166.176	3.67027e-10	9.22733e-09
ENSG00000162063.13_7	CCNF	-0.879023	6.07223	398.3	3.57289e-13	3.34119e-11
ENSG00000157933.10_4	SKI	-0.87828	6.33444	566.104	2.02647e-14	3.15497e-12
ENSG00000178999.13_7	AURKB	-0.877521	5.46224	336.318	1.40272e-12	1.03048e-10
ENSG00000248015.7_9	AC005329.1	-0.877378	2.0689	27.3981	8.12336e-05	0.000350594
ENSG00000179933.6_4	C14orf119	-0.87552	4.97557	256.171	1.23878e-11	5.59099e-10
ENSG00000119636.16_7	BBOF1	-0.874791	2.83696	53.4019	1.47197e-06	1.08276e-05
ENSG00000144040.13_5	SFXN5	-0.874104	3.84458	113.943	6.51668e-09	1.05017e-07
ENSG00000227999.1_5	MTND5P1	-0.873886	-1.29296	2.99964	0.10152	0.171285
ENSG00000106004.5_6	HOXA5	-0.872304	2.69221	62.4766	4.51846e-07	3.88048e-06
ENSG00000167767.14_6	KRT80	-0.871296	2.91142	58.9281	6.78402e-07	5.53751e-06
ENSG00000265800.1_8	AC022211.4	-0.871172	-0.639063	5.28842	0.0345114	0.0688525
ENSG00000287064.1_1	AL606500.1	-0.869126	0.692347	13.8271	0.00172629	0.00516124
ENSG00000285953.1_2	AC000120.4	-0.868341	0.984788	0.431225	0.573566	0.673034
ENSG00000260007.3_8	AC107871.1	-0.867768	3.67266	120.538	4.18959e-09	7.35237e-08
ENSG00000233901.6_7	LINC01503	-0.866345	1.04598	18.3821	0.000505871	0.00175483
ENSG00000232043.1_7	AL133230.2	-0.865737	-1.13281	3.09972	0.0965835	0.163984
ENSG00000174695.10_5	TMEM167A	-0.864588	6.7503	356.474	1.20862e-10	3.56701e-09
ENSG00000134954.14_8	ETS1	-0.864202	3.43023	98.8921	1.80052e-08	2.43659e-07
ENSG00000139354.11_9	GAS2L3	-0.863703	5.05444	252.759	1.37796e-11	6.0113e-10
ENSG00000272906.1_6	AL353708.3	-0.863642	-1.04057	3.66395	0.072715	0.129388
ENSG00000273521.1_6	AL162274.1	-0.863491	-0.954792	4.23685	0.0553391	0.102825
ENSG00000287957.1_2	AC007695.1	-0.863418	0.270995	8.27021	0.0105439	0.0248963
ENSG00000235314.1_5	LINC00957	-0.863105	-0.904453	4.84943	0.0418564	0.0812053
ENSG00000186645.9_8	SPDYE17	-0.862853	-1.44979	2.28546	0.149938	0.23554
ENSG00000122376.11_6	SHLD2	-0.862737	6.06753	448.896	1.35124e-13	1.4513e-11
ENSG00000171135.15_8	JAGN1	-0.860632	4.26202	182.315	1.79265e-10	4.99529e-09
ENSG00000141542.11_5	RAB40B	-0.859752	3.79412	119.319	4.51925e-09	7.81999e-08
ENSG00000107147.13_8	KCNT1	-0.859685	-0.0499842	7.37248	0.0147685	0.033354
ENSG00000279203.1_2	AC005785.2	-0.859601	-0.922048	3.56483	0.0763324	0.134653
ENSG00000109674.4_4	NEIL3	-0.859153	3.93999	130.231	2.34763e-09	4.4715e-08
ENSG00000138459.9_7	SLC35A5	-0.858437	4.67499	234.171	2.52315e-11	9.75351e-10
ENSG00000164045.12_7	CDC25A	-0.857798	5.14031	262.664	1.01527e-11	4.88077e-10
ENSG00000136720.7_5	HS6ST1	-0.855702	5.92543	432.442	1.83146e-13	1.90784e-11
ENSG00000285329.1_5	AC025283.2	-0.855442	-0.952445	0.26438	0.64812	0.737229
ENSG00000246731.3_9	AC100786.1	-0.854366	-0.779843	4.45878	0.0499435	0.0942865
ENSG00000145022.4_3	TCTA	-0.852659	3.54328	105.043	1.15895e-08	1.6781e-07
ENSG00000130943.7_4	PKDREJ	-0.852623	0.360314	10.516	0.00482135	0.0125565
ENSG00000243155.1_9	AL162431.1	-0.852565	0.1899	8.11173	0.0111778	0.026218
ENSG00000227540.1_9	AC016394.2	-0.852355	-0.904668	4.54761	0.0479565	0.0911395
ENSG00000213997.3_4	PGAM1P7	-0.851931	-1.15191	3.12491	0.0951782	0.162101
ENSG00000237976.1_7	AL391069.2	-0.851383	-1.04074	4.1636	0.0572665	0.105781
ENSG00000259439.2_8	LINC01833	-0.850924	1.40127	22.9589	0.000173209	0.000684368
ENSG00000176208.9_4	ATAD5	-0.849969	4.19811	172.672	2.73046e-10	7.15061e-09
ENSG00000148082.10_6	SHC3	-0.848246	1.02055	17.534	0.000627169	0.00212563
ENSG00000230587.2_6	LINC02580	-0.848124	-0.904733	4.31614	0.0533371	0.0997609
ENSG00000273361.1_7	AC021016.2	-0.848086	-0.873397	1.87	0.203898	0.302567
ENSG00000172731.14_6	LRRC20	-0.847835	4.81079	221.486	3.91467e-11	1.41095e-09
ENSG00000175874.10_5	CREG2	-0.847035	-0.347292	6.86117	0.0180211	0.0394097
ENSG00000054277.14_6	OPN3	-0.846441	2.64972	53.3325	1.28952e-06	9.66572e-06
ENSG00000106484.16_6	MEST	-0.845945	5.26274	271.675	7.76115e-12	3.97905e-10
ENSG00000174871.11_5	CNIH2	-0.845913	-0.535368	5.92948	0.0262876	0.0545688
ENSG00000147082.18_4	CCNB3	-0.845471	2.61158	49.8928	1.98434e-06	1.40426e-05
ENSG00000179954.16_5	SSC5D	-0.843674	0.157492	7.01551	0.0169832	0.0374779
ENSG00000101605.13_6	MYOM1	-0.841247	0.733225	12.3386	0.00269479	0.00762039
ENSG00000063438.17_6	AHRR	-0.840292	0.840101	14.337	0.00149026	0.00453709
ENSG00000139324.12_7	TMTC3	-0.840243	5.97686	217.008	1.11613e-08	1.63142e-07
ENSG00000168802.14_8	CHTF8	-0.840171	6.60338	235.399	6.14601e-08	6.90714e-07
ENSG00000118193.12_5	KIF14	-0.839945	5.83945	406.768	3.01208e-13	2.88818e-11
ENSG00000164849.10_5	GPR146	-0.839941	-0.667026	3.68063	0.07288	0.129654
ENSG00000100345.22_5	MYH9	-0.839046	9.00518	899.495	4.43905e-16	1.39501e-13
ENSG00000179761.12_5	PIPOX	-0.838682	-0.857113	4.77519	0.0432693	0.0835359
ENSG00000206535.8_4	LNP1	-0.837726	0.126197	8.85361	0.00853725	0.0207441
ENSG00000185900.10_4	POMK	-0.836176	4.12758	146.971	9.40076e-10	2.05316e-08
ENSG00000219201.4_6	AC138392.1	-0.835455	-1.00627	0.922715	0.376122	0.488766
ENSG00000106538.10_5	RARRES2	-0.833743	-0.872531	4.70465	0.0446632	0.085778
ENSG00000246477.3_8	AF131216.1	-0.833561	-0.113602	7.14987	0.0160947	0.0358455
ENSG00000259456.4_10	ADNP-AS1	-0.833062	-0.58543	4.40733	0.051138	0.0961778
ENSG00000204771.5	CTD-3232M19.2	-0.832857	2.99296	1.85104	0.296635	0.406681
ENSG00000173041.12_5	ZNF680	-0.8327	4.27582	41.4791	0.00075507	0.00250139
ENSG00000164669.13_4	INTS4P1	-0.832472	-1.0774	3.76925	0.0690901	0.123795
ENSG00000128918.15_6	ALDH1A2	-0.830528	-0.652539	4.04553	0.0605779	0.11092
ENSG00000131374.14_7	TBC1D5	-0.830303	5.7927	360.068	8.08858e-13	6.41417e-11
ENSG00000277290.1_5	AC136475.10	-0.830296	-1.2718	3.43717	0.0813076	0.142085
ENSG00000170577.8_5	SIX2	-0.830123	0.226403	8.80817	0.00867697	0.0210415
ENSG00000260103.2_8	AC012435.2	-0.829079	0.305522	2.8581	0.133986	0.215194
ENSG00000122966.16_8	CIT	-0.828094	5.75477	377.163	5.55831e-13	4.87962e-11
ENSG00000270540.1_6	AC093915.1	-0.82793	-1.17106	3.2888	0.0875771	0.151127
ENSG00000131771.14_6	PPP1R1B	-0.826473	-0.391792	5.71043	0.0288149	0.0591222
ENSG00000232860.8_7	SMG7-AS1	-0.826128	0.204492	8.4957	0.00971091	0.023168
ENSG00000229043.3_8	AC091729.3	-0.821951	3.04111	66.4577	2.97283e-07	2.7094e-06
ENSG00000186687.16_4	LYRM7	-0.821875	4.723	195.605	1.03677e-10	3.1701e-09
ENSG00000112186.12_4	CAP2	-0.821549	3.26077	87.1721	4.4694e-08	5.27439e-07
ENSG00000079101.16_4	CLUL1	-0.821228	-0.666387	5.13768	0.0368522	0.0727696
ENSG00000111665.11_4	CDCA3	-0.82015	4.86738	226.387	3.29466e-11	1.23151e-09
ENSG00000131634.14_5	TMEM204	-0.819784	-1.44903	1.23287	0.294599	0.404379
ENSG00000156802.13_6	ATAD2	-0.817495	7.42869	689.15	4.01774e-15	8.52262e-13
ENSG00000176087.15_5	SLC35A4	-0.816718	5.26863	277.735	6.50907e-12	3.49554e-10
ENSG00000137135.18_5	ARHGEF39	-0.816634	4.62852	203.77	7.53173e-11	2.42071e-09
ENSG00000183856.11_5	IQGAP3	-0.816538	5.48902	319.54	2.11741e-12	1.4373e-10
ENSG00000165424.7_5	ZCCHC24	-0.815115	4.58228	180.264	1.95704e-10	5.40896e-09
ENSG00000181544.15_7	FANCB	-0.814102	2.87234	51.6793	1.58196e-06	1.15218e-05
ENSG00000139239.7_4	RPL14P1	-0.813534	1.11661	15.7007	0.00101858	0.00325341
ENSG00000078399.19_6	HOXA9	-0.812229	6.90904	549.859	2.57318e-14	3.93395e-12
ENSG00000287539.1_4	AC022966.2	-0.811427	-1.15209	3.29239	0.0874188	0.150931
ENSG00000253741.2_8	LNCOC1	-0.809906	2.24348	33.0775	2.41826e-05	0.000121234
ENSG00000204248.11_6	COL11A2	-0.808031	3.35599	89.8517	3.59868e-08	4.39033e-07
ENSG00000265511.1_6	AC020558.2	-0.808003	-1.09556	3.20502	0.0913696	0.156636
ENSG00000165507.9_9	DEPP1	-0.807468	2.28182	39.3668	8.6813e-06	5.01777e-05
ENSG00000175792.12_8	RUVBL1	-0.807405	6.61067	528.274	3.57278e-14	5.06174e-12
ENSG00000205937.12_9	RNPS1	-0.806939	7.13695	627.34	8.7131e-15	1.58973e-12
ENSG00000285646.2_4	AL021155.4	-0.806813	-0.626087	5.05505	0.0382126	0.0749588
ENSG00000242622.2_7	AC092910.3	-0.805292	-0.200861	6.78023	0.0186075	0.0405331
ENSG00000102384.13_3	CENPI	-0.804967	3.74211	103.251	1.31456e-08	1.86523e-07
ENSG00000259305.6_7	ZHX1-C8orf76	-0.804444	1.24897	14.984	0.00124132	0.00386165
ENSG00000244405.8_7	ETV5	-0.803904	6.47462	486.521	7.00673e-14	8.43292e-12
ENSG00000117411.16_2	B4GALT2	-0.802339	5.89974	365.753	7.12664e-13	5.80489e-11
ENSG00000229299.2_7	AL121845.1	-0.801109	0.0950887	7.11669	0.0163037	0.0362091
ENSG00000286535.1_1	AC139019.1	-0.800694	-1.07651	3.21418	0.0909452	0.156003
ENSG00000145332.14_5	KLHL8	-0.800648	5.39946	254.612	1.30033e-11	5.77659e-10
ENSG00000121621.7_5	KIF18A	-0.799918	5.80511	309.727	2.72018e-12	1.75519e-10
ENSG00000172765.17_8	TMCC1	-0.798654	5.3685	287.869	4.88873e-12	2.81226e-10
ENSG00000275097.1_8	AC024940.6	-0.797161	-0.988886	3.81664	0.0675279	0.121393
ENSG00000109881.17_7	CCDC34	-0.796629	3.94153	110.968	7.74009e-09	1.20173e-07
ENSG00000220685.3_5	AL139094.1	-0.796536	-1.07665	2.93876	0.104782	0.175985
ENSG00000188710.3_5	QRFP	-0.794628	-0.888217	3.70972	0.0711128	0.126963
ENSG00000281691.1_5	RBM5-AS1	-0.793685	-0.625804	4.65595	0.0456555	0.0874068
ENSG00000172901.20_6	LVRN	-0.793661	0.235238	7.57878	0.0136494	0.0311918
ENSG00000143476.18_4	DTL	-0.793485	5.39779	278.685	6.33408e-12	3.43416e-10
ENSG00000154099.18_4	DNAAF1	-0.792424	1.00259	12.9694	0.00222451	0.00643758
ENSG00000273345.5_8	AC104109.4	-0.791935	-0.625543	3.60111	0.075305	0.133131
ENSG00000125531.7_7	FNDC11	-0.790454	1.1827	14.8533	0.00128758	0.00399019
ENSG00000105011.9_5	ASF1B	-0.789891	5.63298	279.058	6.26678e-12	3.40857e-10
ENSG00000149503.13_4	INCENP	-0.789794	6.03378	298.622	4.07592e-12	2.44715e-10
ENSG00000118263.15_6	KLF7	-0.789394	4.66386	194.484	1.08434e-10	3.28074e-09
ENSG00000213901.11_7	SLC23A3	-0.789338	1.64908	23.016	0.000171053	0.000676918
ENSG00000284879.1_2	AC133644.2	-0.789323	2.3837	31.6303	3.11951e-05	0.000151772
ENSG00000166548.16_7	TK2	-0.789189	4.2335	133.783	1.91695e-09	3.78264e-08
ENSG00000263786.1_8	AC022211.2	-0.788033	0.783901	12.6878	0.00242199	0.00694277
ENSG00000172058.15_6	SERF1A	-0.787789	-0.888875	3.87053	0.0658014	0.118805
ENSG00000196550.10_3	FAM72A	-0.787195	4.17665	134.253	1.86693e-09	3.70114e-08
ENSG00000119703.15_6	ZC2HC1C	-0.786002	0.706573	10.9712	0.00415243	0.0110173
ENSG00000117650.13_5	NEK2	-0.784922	5.2184	255.743	1.25536e-11	5.63582e-10
ENSG00000261423.1_8	TMEM202-AS1	-0.784302	-0.357941	3.85207	0.0671272	0.120813
ENSG00000268756.1_6	AC104534.1	-0.784024	-1.13315	2.86163	0.109097	0.182025
ENSG00000271978.1_7	AL359643.2	-0.783715	0.393356	9.13542	0.00772556	0.01901
ENSG00000186001.14_7	LRCH3	-0.783275	5.35133	254.444	1.30716e-11	5.79178e-10
ENSG00000279019.1_5	AC009090.4	-0.783226	0.527699	10.1508	0.00544673	0.0139772
ENSG00000163431.13_7	LMOD1	-0.782645	0.433171	8.27761	0.0105153	0.0248391
ENSG00000068976.14_5	PYGM	-0.781889	0.150636	7.16212	0.0160183	0.0357061
ENSG00000152601.17_6	MBNL1	-0.781014	7.81602	335.669	1.23921e-09	2.62428e-08
ENSG00000221995.5_4	TIAF1	-0.780942	2.51641	44.1311	4.30959e-06	2.74217e-05
ENSG00000215784.6_5	FAM72D	-0.780439	3.91863	123.481	3.49906e-09	6.32365e-08
ENSG00000236529.2_8	AC093582.1	-0.780193	0.262932	7.37085	0.0147777	0.0333704
ENSG00000053108.17_6	FSTL4	-0.780102	-0.904512	3.92001	0.0642616	0.116446
ENSG00000196196.3_4	HRCT1	-0.77934	-1.40331	2.77157	0.114407	0.189044
ENSG00000007968.7_5	E2F2	-0.778003	4.19332	78.8228	1.14117e-06	8.67653e-06
ENSG00000102886.15_5	GDPD3	-0.777828	0.680784	10.1188	0.00550576	0.0141107
ENSG00000075218.19_5	GTSE1	-0.777291	5.32612	239.787	2.09201e-11	8.39278e-10
ENSG00000153130.17_8	SCOC	-0.777063	5.86979	215.273	7.40952e-10	1.67207e-08
ENSG00000253194.2_8	AL137009.2	-0.77681	0.159728	6.37236	0.0219138	0.0466713
ENSG00000143494.15_6	VASH2	-0.776236	3.96268	98.1889	1.9369e-08	2.5963e-07
ENSG00000204314.12_6	PRRT1	-0.776202	2.61198	48.0614	2.51963e-06	1.73602e-05
ENSG00000119929.13_5	CUTC	-0.776015	5.57607	261.241	1.06008e-11	5.01101e-10
ENSG00000136492.9_4	BRIP1	-0.77596	4.95157	210.223	5.89938e-11	1.98242e-09
ENSG00000140451.13_5	PIF1	-0.775879	3.47126	71.9922	1.71614e-07	1.67565e-06
ENSG00000285969.1_2	AC087591.1	-0.774829	-0.920966	3.75622	0.069527	0.124433
ENSG00000266896.1_7	AL354892.3	-0.774823	-0.811096	3.69659	0.0715682	0.127669
ENSG00000181788.4_5	SIAH2	-0.774767	5.21215	248.109	1.59666e-11	6.77381e-10
ENSG00000257270.1_7	AL928654.2	-0.77452	-0.261808	2.79781	0.120891	0.197736
ENSG00000184845.4_5	DRD1	-0.774353	1.83253	25.8738	9.34996e-05	0.000397866
ENSG00000165997.5_4	ARL5B	-0.774157	6.43073	244.367	1.98765e-09	3.88862e-08
ENSG00000254837.2_6	AP001372.2	-0.773616	1.89177	26.5321	8.18459e-05	0.000352698
ENSG00000269737.2_6	AL691432.1	-0.773334	0.630594	8.01757	0.0117706	0.0274227
ENSG00000167701.14_5	GPT	-0.772728	0.110494	7.25657	0.0154428	0.0346647
ENSG00000259112.2_5	NDUFC2-KCTD14	-0.772231	1.16299	0.461937	0.560836	0.662218
ENSG00000145949.11_6	MYLK4	-0.772128	-0.534668	4.97904	0.0395152	0.0772371
ENSG00000108602.18_6	ALDH3A1	-0.770954	-0.560382	4.87618	0.0413604	0.0803349
ENSG00000260727.1_4	SLC7A5P1	-0.770909	-0.560998	4.52444	0.0484658	0.0919401
ENSG00000198944.6_5	SOWAHA	-0.770819	-0.221086	5.89002	0.0267235	0.0553443
ENSG00000004660.15_6	CAMKK1	-0.770356	4.11684	122.144	3.79566e-09	6.75891e-08
ENSG00000137337.15_7	MDC1	-0.768404	6.87437	494.199	6.1652e-14	7.63674e-12
ENSG00000237649.8_4	KIFC1	-0.76795	6.04503	373.816	5.97416e-13	5.05596e-11
ENSG00000105767.3_5	CADM4	-0.767388	4.88807	197.879	9.47349e-11	2.93903e-09
ENSG00000104147.9_5	OIP5	-0.767273	3.03892	64.1094	3.79593e-07	3.35855e-06
ENSG00000214960.10_7	CRPPA	-0.767219	1.77025	24.4738	0.000125005	0.000512398
ENSG00000259865.1_6	AL390728.6	-0.766551	0.975033	12.5782	0.00250411	0.00714319
ENSG00000245105.4_7	A2M-AS1	-0.765272	-0.00587616	6.03616	0.0251493	0.0525207
ENSG00000231028.9_5	LINC00271	-0.765103	-0.325732	5.62409	0.0298867	0.0610028
ENSG00000111837.11_6	MAK	-0.765026	-1.19055	3.12971	0.0949452	0.161801
ENSG00000145040.4_6	UCN2	-0.763747	-0.0674769	6.628	0.0197701	0.0427005
ENSG00000154511.12_5	DIPK1A	-0.763709	3.44232	72.4282	1.64588e-07	1.61448e-06
ENSG00000164109.14_5	MAD2L1	-0.763651	6.34756	422.352	2.21922e-13	2.2021e-11
ENSG00000171241.9_6	SHCBP1	-0.762893	5.74385	322.764	1.95324e-12	1.35292e-10
ENSG00000184163.3_5	C1QTNF12	-0.762826	-0.210653	5.63353	0.0297673	0.0607736
ENSG00000133739.16_4	LRRCC1	-0.762282	4.53279	160.913	4.70088e-10	1.11885e-08
ENSG00000140534.14_5	TICRR	-0.762132	5.50565	283.234	5.56584e-12	3.0968e-10
ENSG00000162461.8_4	SLC25A34	-0.760273	-0.304033	4.9734	0.039614	0.0774124
ENSG00000229874.2	RP11-312O7.2	-0.759906	2.03893	27.0421	7.39324e-05	0.00032261
ENSG00000183150.8_7	GPR19	-0.759847	-0.52279	4.73944	0.0439694	0.0845987
ENSG00000279670.1_6	AL359922.3	-0.759623	-0.693588	4.14721	0.0577085	0.106424
ENSG00000085719.13_6	CPNE3	-0.758526	7.53615	461.461	1.13073e-13	1.24936e-11
ENSG00000221886.4_5	ZBED8	-0.758484	2.43561	37.6248	1.13884e-05	6.33384e-05
ENSG00000051341.14_6	POLQ	-0.758271	5.32743	213.535	5.2182e-11	1.77817e-09
ENSG00000231890.8_7	DARS-AS1	-0.757451	-0.0320072	6.33573	0.0222422	0.0472876
ENSG00000169105.8_3	CHST14	-0.757029	3.82497	102.053	1.43159e-08	1.99951e-07
ENSG00000235499.1_7	AC073046.1	-0.756707	-0.586286	4.17392	0.0569904	0.105363
ENSG00000138778.13_6	CENPE	-0.756652	5.79735	314.936	2.37926e-12	1.58961e-10
ENSG00000101224.17_5	CDC25B	-0.756629	7.95895	654.644	6.13543e-15	1.17471e-12
ENSG00000221817.10_7	PPP3CB-AS1	-0.756199	1.34517	15.5223	0.0010695	0.00339241
ENSG00000272540.1_7	AL662797.2	-0.755953	1.47666	13.0776	0.00231216	0.00666056
ENSG00000286169.1_1	AHRR	-0.755242	3.73568	52.276	1.37729e-05	7.42929e-05
ENSG00000270207.2_9	AC077690.1	-0.754823	0.0865386	6.56867	0.0202454	0.0436273
ENSG00000256663.1_5	AC112777.1	-0.754125	3.64001	89.6363	3.66115e-08	4.45694e-07
ENSG00000139269.3_4	INHBE	-0.753046	-1.23111	2.94186	0.104613	0.175753
ENSG00000175764.14_5	TTLL11	-0.752516	1.2415	15.1287	0.00119226	0.00373018
ENSG00000106615.10_7	RHEB	-0.75128	6.16413	365.648	7.14322e-13	5.80489e-11
ENSG00000273270.1_6	AC090114.2	-0.750454	0.592187	10.3075	0.00516782	0.0133381
ENSG00000117318.9_5	ID3	-0.749735	6.80539	478.946	7.965e-14	9.45217e-12
ENSG00000056586.16_7	RC3H2	-0.749647	6.75376	330.871	4.80558e-12	2.77383e-10
ENSG00000101003.10_4	GINS1	-0.74951	5.1462	223.413	3.65652e-11	1.3402e-09
ENSG00000230567.3	FAM203B	-0.749413	3.2847	3.24833	0.196265	0.293395
ENSG00000270108.1_9	AL049840.7	-0.748539	0.29887	8.10543	0.0112039	0.0262719
ENSG00000100292.17_4	HMOX1	-0.748463	4.44321	114.034	8.50777e-09	1.29835e-07
ENSG00000188681.11_5	TEKT4P2	-0.748355	1.755	22.275	0.000201554	0.000780372
ENSG00000285184.3_5	AC244033.2	-0.748217	0.717033	10.5009	0.0048455	0.0126117
ENSG00000235865.2_7	GSN-AS1	-0.748029	-0.170711	5.98488	0.0256892	0.0534902
ENSG00000197405.8_5	C5AR1	-0.747875	2.44003	33.9682	2.07528e-05	0.00010579
ENSG00000151303.11_8	AL136982.1	-0.747514	0.142971	5.23077	0.0357145	0.0708032
ENSG00000259006.1_7	AC092143.2	-0.747055	1.13963	13.7644	0.00175813	0.00524074
ENSG00000214402.7_5	LCNL1	-0.746989	-1.00618	2.55779	0.128347	0.207769
ENSG00000197959.14_6	DNM3	-0.745575	3.11959	56.1597	9.19292e-07	7.20239e-06
ENSG00000129048.7_4	ACKR4	-0.745469	-0.872419	3.60524	0.0748327	0.132491
ENSG00000101868.11_5	POLA1	-0.74488	5.5052	263.293	9.96134e-12	4.81992e-10
ENSG00000228492.2_5	RAB11FIP1P1	-0.743041	1.65092	18.3489	0.000510092	0.00176658
ENSG00000123080.12_6	CDKN2C	-0.742592	2.52846	40.8103	6.97782e-06	4.16363e-05
ENSG00000138092.11_5	CENPO	-0.742159	5.25782	223.888	3.59584e-11	1.32299e-09
ENSG00000091879.14_4	ANGPT2	-0.741443	1.71853	22.5097	0.000191277	0.000745858
ENSG00000150687.12_6	PRSS23	-0.741246	3.84824	104.513	1.20273e-08	1.72969e-07
ENSG00000269958.1_9	AL049840.6	-0.741026	1.81489	21.4095	0.000245168	0.000925379
ENSG00000154608.14_4	CEP170P1	-0.740853	-0.142121	5.46093	0.0320394	0.0646569
ENSG00000183250.12_7	LINC01547	-0.740805	1.80257	23.937	0.000140113	0.000567744
ENSG00000151967.18_5	SCHIP1	-0.740702	-0.484925	3.88557	0.0653288	0.118073
ENSG00000282021.1_6	AC100810.3	-0.739443	0.367922	8.21992	0.0107405	0.0253183
ENSG00000060566.14_4	CREB3L3	-0.739232	0.647653	10.2892	0.00519955	0.0134163
ENSG00000279390.1_5	AF127577.6	-0.737946	-0.498171	4.6564	0.0456463	0.0873991
ENSG00000284946.1_3	AC068831.8	-0.737249	4.27498	114.162	6.27474e-09	1.01702e-07
ENSG00000250986.1_6	LINC02600	-0.736553	-0.90496	3.17329	0.092856	0.158806
ENSG00000267731.1_6	AC005332.2	-0.736474	-0.586117	3.4004	0.0828504	0.144232
ENSG00000166845.15_8	C18orf54	-0.736369	4.22655	114.63	6.08746e-09	9.91402e-08
ENSG00000028277.21_7	POU2F2	-0.735687	0.857388	11.551	0.00344676	0.00940462
ENSG00000228243.2	RP11-436G20.1	-0.735565	0.104419	5.64701	0.0295978	0.0605004
ENSG00000179348.12_6	GATA2	-0.735501	5.28513	213.069	5.30847e-11	1.80027e-09
ENSG00000228549.4_9	BX284668.2	-0.735223	0.196452	7.18529	0.0158749	0.0354507
ENSG00000205060.11_5	SLC35B4	-0.735206	5.41777	205.621	7.01689e-11	2.28554e-09
ENSG00000159958.6_5	TNFRSF13C	-0.735088	1.21921	12.6507	0.00244946	0.00700967
ENSG00000182010.11_5	RTKN2	-0.735042	4.4788	108.203	1.49354e-08	2.06901e-07
ENSG00000118276.11_4	B4GALT6	-0.734935	3.9416	94.4601	2.51044e-08	3.22988e-07
ENSG00000198711.5_6	SSBP3-AS1	-0.734269	-0.230777	4.79028	0.0429779	0.0830488
ENSG00000236364.4_8	AL358115.1	-0.734194	-0.43835	4.611	0.0465945	0.0888636
ENSG00000173867.10_9	AC013489.1	-0.733672	0.312223	6.35043	0.0221097	0.0470473
ENSG00000112742.10_5	TTK	-0.733033	5.85449	247.813	1.61184e-11	6.79035e-10
ENSG00000125730.17_7	C3	-0.731869	0.96314	12.4065	0.00263914	0.00748434
ENSG00000284691.1_5	AC073111.4	-0.731484	1.85168	23.0568	0.000169531	0.00067171
ENSG00000253356.1_6	AC084024.3	-0.731181	-0.679892	2.36784	0.146503	0.231034
ENSG00000174032.17_6	SLC25A30	-0.730883	5.03436	206.481	6.79117e-11	2.22483e-09
ENSG00000256569.1_7	AC069234.3	-0.730768	0.722645	0.454252	0.559853	0.661424
ENSG00000186280.7_5	KDM4D	-0.730027	1.6743	20.8108	0.000281521	0.00104653
ENSG00000168209.5_5	DDIT4	-0.729738	7.00454	406.762	3.01243e-13	2.88818e-11
ENSG00000138593.9_6	SECISBP2L	-0.7293	5.84178	257.551	1.18701e-11	5.43212e-10
ENSG00000197165.11_5	SULT1A2	-0.727903	1.23553	14.0611	0.00161315	0.00485596
ENSG00000285864.1_3	AP000593.4	-0.727888	0.406882	6.85435	0.0180697	0.0395006
ENSG00000270177.1_6	AC104109.2	-0.726193	-1.33622	1.98945	0.176606	0.269248
ENSG00000226833.6_8	AC092164.1	-0.722254	0.248448	7.10962	0.0163487	0.0362948
ENSG00000104899.8_5	AMH	-0.722047	3.55511	73.8131	1.44322e-07	1.43813e-06
ENSG00000154920.14_5	EME1	-0.721995	4.43746	136.067	1.68705e-09	3.38407e-08
ENSG00000186076.5_6	AC012085.1	-0.721879	0.928488	1.09157	0.371217	0.483948
ENSG00000275793.1_4	RIMBP3	-0.721807	0.768738	8.5778	0.00942633	0.0225843
ENSG00000232160.7_7	RAP2C-AS1	-0.721556	0.8169	9.74887	0.00624306	0.015775
ENSG00000131473.17_8	ACLY	-0.721114	8.5217	521.947	3.94326e-14	5.39654e-12
ENSG00000267374.2_10	MIR924HG	-0.720883	0.894877	8.95445	0.00825188	0.020143
ENSG00000272410.5_7	AC022384.1	-0.720757	3.54658	61.5683	5.54272e-07	4.64969e-06
ENSG00000149212.12_6	SESN3	-0.720342	6.27304	248.846	6.22919e-11	2.06464e-09
ENSG00000164970.15_6	FAM219A	-0.719996	5.00649	170.888	2.95853e-10	7.6768e-09
ENSG00000144815.16_5	NXPE3	-0.719865	4.84453	148.519	8.67955e-10	1.90793e-08
ENSG00000272277.1_6	AL031963.3	-0.719091	-0.954021	2.88492	0.107772	0.180166
ENSG00000135451.13_7	TROAP	-0.719038	5.34781	231.04	2.80621e-11	1.07498e-09
ENSG00000133056.13_8	PIK3C2B	-0.718447	5.08276	202.872	7.79668e-11	2.49171e-09
ENSG00000231125.2_9	AF129075.2	-0.717815	-0.415311	4.63621	0.0460651	0.0880717
ENSG00000267737.1_7	AC087645.2	-0.717749	-1.09462	1.91798	0.186066	0.280645
ENSG00000113810.16_6	SMC4	-0.717718	7.40472	488.6	6.76681e-14	8.23195e-12
ENSG00000269996.1	RP11-343N15.5	-0.717422	1.8913	21.6556	0.000231775	0.000880506
ENSG00000112425.15_5	EPM2A	-0.717296	2.23739	29.0159	5.04474e-05	0.00023143
ENSG00000186322.9	RP13-608F4.1	-0.717293	-0.325543	4.1828	0.056754	0.105029
ENSG00000275371.1_6	AC012645.4	-0.717039	-1.09464	2.86467	0.108923	0.181824
ENSG00000279225.1_6	AC138305.3	-0.716732	-0.323883	1.67475	0.232399	0.335987
ENSG00000159128.14_4	IFNGR2	-0.716546	5.04751	179.633	2.01102e-10	5.52216e-09
ENSG00000233622.3_7	CYP2T1P	-0.716301	-1.33617	2.39132	0.140557	0.223652
ENSG00000167393.18_8_PAR_Y	PPP2R3B	-0.715963	1.2639	14.337	0.00149026	0.00453709
ENSG00000167393.18_8	PPP2R3B	-0.715963	1.2639	14.337	0.00149026	0.00453709
ENSG00000213199.8_7	ASIC3	-0.715338	1.58952	17.9843	0.000559144	0.00191546
ENSG00000214553.10_5	LRRC37A11P	-0.715118	-1.31456	2.51689	0.131191	0.211587
ENSG00000085788.14_9	DDHD2	-0.71476	5.8236	280.789	5.96495e-12	3.28571e-10
ENSG00000186638.16_5	KIF24	-0.714386	3.42549	74.7092	1.32701e-07	1.33805e-06
ENSG00000108671.11_8	PSMD11	-0.714226	7.39226	423.202	2.18322e-13	2.19226e-11
ENSG00000233672.9_9	RNASEH2B-AS1	-0.714078	-0.560304	4.20795	0.0560904	0.104016
ENSG00000259712.1_7	AC023906.5	-0.713607	-0.971234	3.23269	0.090096	0.154844
ENSG00000121236.21_6	TRIM6	-0.713237	3.6355	86.8217	4.59975e-08	5.40192e-07
ENSG00000158109.15_4	TPRG1L	-0.713107	5.34597	204.171	7.41688e-11	2.39286e-09
ENSG00000214223.4_4	HNRNPA1P10	-0.712907	0.126474	5.27687	0.0346846	0.069141
ENSG00000186871.7_7	ERCC6L	-0.711863	4.645	151.04	7.63398e-10	1.71588e-08
ENSG00000204370.12_8	SDHD	-0.711162	6.17021	296.958	3.81213e-12	2.35243e-10
ENSG00000286192.1_2	AC069288.1	-0.711059	1.83924	18.1527	0.000535855	0.00184564
ENSG00000288568.1_1	AC092720.3	-0.710872	-1.38059	2.31427	0.146707	0.231334
ENSG00000231345.3_4	BEND3P1	-0.710584	-1.09518	2.84542	0.11003	0.183294
ENSG00000165304.8_5	MELK	-0.710342	5.98004	317.343	2.23812e-12	1.50718e-10
ENSG00000248477.6_7	NAIPP3	-0.709852	-0.498748	0.350136	0.596252	0.692566
ENSG00000120647.10_10	CCDC77	-0.709744	3.44989	70.1811	2.04614e-07	1.95402e-06
ENSG00000198554.12_9	WDHD1	-0.709444	5.4861	219.416	4.21486e-11	1.4995e-09
ENSG00000099869.8_8	IGF2-AS	-0.709325	-1.19083	2.45456	0.135742	0.217511
ENSG00000012171.20_7	SEMA3B	-0.709027	5.5498	235.45	2.4169e-11	9.46873e-10
ENSG00000129007.14_5	CALML4	-0.708849	2.34088	27.4188	6.86365e-05	0.000302929
ENSG00000138336.9_5	TET1	-0.708607	3.76537	52.4828	7.49629e-06	4.42631e-05
ENSG00000277687.1_7	AL139407.1	-0.707656	-0.190441	4.7632	0.0435027	0.0838815
ENSG00000163808.17_6	KIF15	-0.70619	4.42509	123.081	3.58498e-09	6.44461e-08
ENSG00000248835.2	AL357673.1	-0.706029	2.56117	36.8382	1.29112e-05	7.02477e-05
ENSG00000271754.1_7	AL355802.3	-0.705376	-0.56158	3.68644	0.0719226	0.12822
ENSG00000129195.16_7	PIMREG	-0.705018	4.85022	157.54	5.53064e-10	1.28568e-08
ENSG00000198064.13_7	NPIPB13	-0.704993	0.339924	3.1491	0.10594	0.177666
ENSG00000269242.1_7	AC010422.3	-0.704951	-0.841645	3.38686	0.0833721	0.144976
ENSG00000258818.4_5	RNASE4	-0.704826	2.40757	15.0541	0.00287346	0.0080347
ENSG00000258964.1_7	AL137129.1	-0.704031	0.726396	7.80839	0.0125156	0.0289358
ENSG00000274105.1_8	AC084824.4	-0.703413	-1.07658	2.53406	0.12997	0.209956
ENSG00000077152.11_7	UBE2T	-0.703161	5.16393	188.737	1.36978e-10	3.96001e-09
ENSG00000148926.10_5	ADM	-0.702988	5.12068	119.551	3.25308e-08	4.01198e-07
ENSG00000136940.14_5	PDCL	-0.70274	4.57691	150.186	7.97159e-10	1.76834e-08
ENSG00000272556.2_8	GTF2IP13	-0.7026	3.52098	71.1672	1.85844e-07	1.79497e-06
ENSG00000198417.7_4	MT1F	-0.702216	0.868641	10.5887	0.00470671	0.0123023
ENSG00000070761.8_5	CFAP20	-0.70181	4.97204	169.479	3.15376e-10	8.12129e-09
ENSG00000182809.11_3	CRIP2	-0.701128	4.71639	147.303	9.24075e-10	2.02343e-08
ENSG00000221990.4_6	EXOC3-AS1	-0.700964	0.585012	7.15159	0.0160839	0.0358288
ENSG00000182141.10_9	ZNF708	-0.700609	3.76531	71.3537	1.82515e-07	1.76584e-06
ENSG00000198945.8_4	L3MBTL3	-0.700553	5.97502	298.63	3.64448e-12	2.27378e-10
ENSG00000000460.17_7	C1orf112	-0.70049	4.43013	128.936	2.53076e-09	4.77189e-08
ENSG00000197563.11_7	PIGN	-0.700293	3.88045	96.2945	2.1843e-08	2.88689e-07
ENSG00000163110.15_8	PDLIM5	-0.700291	7.16012	431.794	1.85393e-13	1.91837e-11
ENSG00000051825.15_8	MPHOSPH9	-0.700059	5.34688	196.627	9.95483e-11	3.07152e-09
ENSG00000137558.9_5	PI15	-0.699446	-0.00658551	5.65206	0.0295345	0.0603929
ENSG00000272037.1_6	AP002907.1	-0.699298	-0.40323	4.48505	0.0493462	0.0933145
ENSG00000261123.1_8	AC009065.6	-0.69925	-0.560424	4.08352	0.0594634	0.10915
ENSG00000228502.1_4	EEF1A1P11	-0.698723	-0.888925	3.08537	0.0971276	0.164776
ENSG00000109171.15_4	SLAIN2	-0.698683	6.13305	133.734	8.39964e-07	6.65772e-06
ENSG00000146670.10_6	CDCA5	-0.698419	5.85615	173.977	2.96978e-09	5.47795e-08
ENSG00000013503.10_4	POLR3B	-0.69751	4.49145	124.538	3.28304e-09	5.96501e-08
ENSG00000279568.1_5	AC093525.9	-0.696952	-0.735773	3.36708	0.0842008	0.146133
ENSG00000175536.7_6	LIPT2	-0.69695	0.241774	6.10272	0.0244675	0.051299
ENSG00000166483.11_5	WEE1	-0.696425	5.70827	182.388	3.56154e-10	8.96725e-09
ENSG00000142945.13_6	KIF2C	-0.696213	5.88476	241.764	1.96041e-11	7.97799e-10
ENSG00000162999.13_4	DUSP19	-0.695967	1.69077	13.1764	0.00224414	0.00648996
ENSG00000249240.2_7	AC069368.1	-0.695642	-0.937698	2.78019	0.113885	0.188292
ENSG00000224888.4_7	AC138028.2	-0.69563	0.33372	7.07916	0.0165439	0.0366802
ENSG00000251602.7_8	AL928654.1	-0.695214	1.21189	10.5933	0.00469967	0.0122868
ENSG00000116793.16_7	PHTF1	-0.694663	4.52746	140.414	1.32974e-09	2.77561e-08
ENSG00000104826.15_7	LHB	-0.69422	-0.679946	3.35553	0.0846893	0.146876
ENSG00000181626.12_4	ANKRD62	-0.694146	-0.736691	3.42168	0.0819369	0.142964
ENSG00000107560.12_6	RAB11FIP2	-0.692731	5.00778	108.165	7.35345e-08	8.04566e-07
ENSG00000167900.12_5	TK1	-0.692316	7.21289	378.503	5.40097e-13	4.77367e-11
ENSG00000113368.12_4	LMNB1	-0.692179	6.87592	373.961	5.95542e-13	5.05596e-11
ENSG00000140382.15_7	HMG20A	-0.69122	5.76446	252.096	1.40699e-11	6.10657e-10
ENSG00000205312.8_6	KRT17P4	-0.690974	-1.42621	1.69774	0.210083	0.309956
ENSG00000174010.9_3	KLHL15	-0.690965	4.88645	155.005	6.26207e-10	1.44385e-08
ENSG00000023909.10_5	GCLM	-0.690621	5.55842	222.504	3.77588e-11	1.37504e-09
ENSG00000261949.5_3	GFY	-0.690596	3.22193	47.3951	2.78733e-06	1.89503e-05
ENSG00000137075.18_6	RNF38	-0.689763	5.51745	177.098	2.31449e-10	6.20488e-09
ENSG00000213809.9_6	KLRK1	-0.689351	2.64674	39.6575	8.30388e-06	4.85251e-05
ENSG00000160991.16_5	ORAI2	-0.689049	5.04898	144.365	1.07716e-09	2.31973e-08
ENSG00000133302.13_5	SLF1	-0.688817	4.21147	103.893	1.25622e-08	1.79747e-07
ENSG00000203392.3_6	AC105020.1	-0.688315	-0.251196	4.85821	0.0416929	0.0808974
ENSG00000173530.6_5	TNFRSF10D	-0.687968	6.28122	296.648	3.84414e-12	2.36359e-10
ENSG00000198142.5_5	SOWAHC	-0.687563	5.00387	164.215	4.0214e-10	9.8333e-09
ENSG00000124208.16_5	TMEM189-UBE2V1	-0.687443	2.2647	0.833219	0.449631	0.56062
ENSG00000235269.2_8	LINC02331	-0.687411	3.54793	67.1984	2.75624e-07	2.53789e-06
ENSG00000229337.2_9	AC079305.4	-0.687392	-0.954115	3.04484	0.099175	0.167713
ENSG00000276043.5_7	UHRF1	-0.687386	6.67187	348.031	1.06439e-12	8.2262e-11
ENSG00000090889.12_4	KIF4A	-0.687245	5.59039	224.974	3.46132e-11	1.27971e-09
ENSG00000124207.17_4	CSE1L	-0.686871	7.98277	530.807	3.43548e-14	4.98291e-12
ENSG00000184492.6_2	FOXD4L1	-0.686346	-0.652221	3.53793	0.0773503	0.136236
ENSG00000271806.1_6	AL590822.2	-0.68589	0.272546	5.29864	0.034359	0.0685806
ENSG00000177917.11_3	ARL6IP6	-0.685344	4.14585	101.244	1.51727e-08	2.09725e-07
ENSG00000174384.9_5	PMS2P6	-0.68503	-0.162307	1.14187	0.327748	0.440057
ENSG00000196924.18_8	FLNA	-0.684856	9.96746	639.073	7.48069e-15	1.39503e-12
ENSG00000112078.14_6	KCTD20	-0.684733	6.36733	345.32	1.13371e-12	8.62737e-11
ENSG00000170271.11_8	FAXDC2	-0.684721	-0.103868	5.11232	0.0372637	0.0734027
ENSG00000106633.17_6	GCK	-0.684556	-1.00489	2.78879	0.113368	0.187546
ENSG00000196950.14_5	SLC39A10	-0.68431	5.9518	246.094	1.70327e-11	7.11935e-10
ENSG00000166747.12_7	AP1G1	-0.683731	7.43407	427.345	2.01691e-13	2.04952e-11
ENSG00000215270.3	LA16c-60H5.7	-0.683719	-0.0586877	4.69014	0.0449563	0.0862794
ENSG00000167807.15_8	AC011511.1	-0.683178	0.263989	5.70139	0.028925	0.0592966
ENSG00000258458.8_11	AL160314.2	-0.682182	-1.05832	2.74071	0.116297	0.191607
ENSG00000214279.13_4	SCART1	-0.681854	1.89893	19.9294	0.000346576	0.00125903
ENSG00000138182.14_3	KIF20B	-0.68132	5.90149	237.328	2.26974e-11	8.95755e-10
ENSG00000272068.1_6	AL365181.2	-0.680874	3.75655	86.5207	4.71513e-08	5.50693e-07
ENSG00000138780.15_8	GSTCD	-0.680389	4.90942	136.242	1.6707e-09	3.35734e-08
ENSG00000141034.10_5	GID4	-0.680227	3.74552	77.3058	1.0453e-07	1.08893e-06
ENSG00000177602.5_6	HASPIN	-0.68014	4.32579	106.846	1.02288e-08	1.51733e-07
ENSG00000255152.8_4	MSH5-SAPCD1	-0.67916	3.72453	52.9257	3.12837e-06	2.09588e-05
ENSG00000277117.5_9	FP565260.3	-0.67862	0.624738	2.3334	0.172084	0.263845
ENSG00000224271.7_8	AL117329.1	-0.678031	2.35649	29.355	4.73229e-05	0.00021888
ENSG00000165490.13_6	DDIAS	-0.67771	4.42364	106.049	1.08068e-08	1.58781e-07
ENSG00000184445.12_5	KNTC1	-0.677552	6.32585	325.468	1.8265e-12	1.28082e-10
ENSG00000100320.23_7	RBFOX2	-0.677455	7.56762	439.435	1.60726e-13	1.7047e-11
ENSG00000143382.15_5	ADAMTSL4	-0.67691	1.59575	16.9983	0.000720508	0.00240264
ENSG00000242114.6_5	MTFP1	-0.676896	4.32985	116.31	5.46453e-09	9.09148e-08
ENSG00000224420.3_5	ADM5	-0.676875	2.18037	21.8283	0.000222869	0.00085163
ENSG00000233077.1_6	LINC01271	-0.676606	0.996095	10.8296	0.00434849	0.011464
ENSG00000251013.1_4	GAPDHP62	-0.676301	-0.904981	2.84568	0.110015	0.183287
ENSG00000156017.13_7	CARNMT1	-0.676147	5.23308	185.063	1.59604e-10	4.51414e-09
ENSG00000058866.15_7	DGKG	-0.675924	3.95786	97.6773	1.96971e-08	2.63404e-07
ENSG00000223704.2_7	LINC01422	-0.675857	-0.63912	3.31786	0.0863056	0.149267
ENSG00000079332.15_8	SAR1A	-0.67522	6.27599	320.513	2.06629e-12	1.41275e-10
ENSG00000184517.12_4	ZFP1	-0.673736	3.95517	85.6887	5.05131e-08	5.83135e-07
ENSG00000093009.11_4	CDC45	-0.673719	4.26085	106.994	1.01249e-08	1.50455e-07
ENSG00000280184.2_4	AL023806.3	-0.673638	-0.210022	3.54529	0.0773161	0.136218
ENSG00000246090.7_8	AP002026.1	-0.673372	1.87874	19.7033	0.000365872	0.00131869
ENSG00000072182.12_5	ASIC4	-0.673121	0.203831	5.26903	0.0348028	0.0693303
ENSG00000166963.13_5	MAP1A	-0.6729	4.16582	98.9348	1.79488e-08	2.43326e-07
ENSG00000107742.13_5	SPOCK2	-0.672844	0.613347	7.7724	0.012686	0.029282
ENSG00000197847.12_5	SLC22A20P	-0.672416	-0.751153	3.27742	0.0880811	0.151873
ENSG00000184584.13_8	STING1	-0.67207	4.59138	131.906	2.1324e-09	4.12151e-08
ENSG00000183773.15_5	AIFM3	-0.67196	1.57172	13.2278	0.00205916	0.00602274
ENSG00000153107.13_6	ANAPC1	-0.67157	6.6517	317.635	2.22166e-12	1.50205e-10
ENSG00000214198.8_5	TTC41P	-0.671073	0.0115332	5.31885	0.0340598	0.0680795
ENSG00000147166.11_4	ITGB1BP2	-0.670513	-0.240722	4.4167	0.0509178	0.0958168
ENSG00000139618.15_5	BRCA2	-0.670503	5.16512	163.1	4.23783e-10	1.02737e-08
ENSG00000128989.10_4	ARPP19	-0.670474	7.31553	196.731	9.60107e-08	1.01577e-06
ENSG00000169926.11_5	KLF13	-0.670294	6.38762	342.803	1.20261e-12	9.11083e-11
ENSG00000168412.6_4	MTNR1A	-0.670253	-0.937242	2.86201	0.109075	0.182006
ENSG00000280078.1_5	AC016526.3	-0.670071	-0.811403	2.56508	0.127799	0.20702
ENSG00000038210.14_7	PI4K2B	-0.669787	4.99697	159.389	5.05704e-10	1.19192e-08
ENSG00000251349.3_4	MSANTD3-TMEFF1	-0.669512	2.81789	40.6425	7.15523e-06	4.25006e-05
ENSG00000127452.9_9	FBXL12	-0.668086	4.02457	99.0519	1.77951e-08	2.4162e-07
ENSG00000126903.16_6	SLC10A3	-0.668054	3.90036	71.1076	1.86921e-07	1.80333e-06
ENSG00000243742.5_2	RPLP0P2	-0.666949	0.647644	8.56318	0.0094763	0.0226848
ENSG00000261253.2_7	AC137932.2	-0.666851	-0.190458	3.11679	0.0972856	0.165028
ENSG00000092871.17_7	RFFL	-0.666846	5.76726	221.416	3.92439e-11	1.41095e-09
ENSG00000157954.15_4	WIPI2	-0.666698	5.77733	253.865	1.33102e-11	5.86686e-10
ENSG00000092929.11_7	UNC13D	-0.666489	3.19612	49.6054	2.05919e-06	1.45058e-05
ENSG00000198807.13_4	PAX9	-0.665664	2.95877	36.5964	1.35562e-05	7.32872e-05
ENSG00000013810.19_5	TACC3	-0.665353	6.73011	286.654	5.2553e-12	2.97275e-10
ENSG00000279765.3_8	AC013394.1	-0.664836	-0.231271	3.41558	0.0822266	0.143363
ENSG00000214776.12_8	AC092821.2	-0.664768	1.38059	13.236	0.00205417	0.00601126
ENSG00000055211.14_5	GINM1	-0.664732	4.87953	151.242	7.55618e-10	1.70064e-08
ENSG00000156970.13_5	BUB1B	-0.664626	6.5757	351.804	9.75683e-13	7.59511e-11
ENSG00000100162.15_5	CENPM	-0.664444	2.94524	44.8454	3.89894e-06	2.53021e-05
ENSG00000176225.14_6	RTTN	-0.664127	6.14264	252.34	1.39621e-11	6.07529e-10
ENSG00000288044.1_3	AL096870.10	-0.664036	-1.19079	2.35231	0.14363	0.227665
ENSG00000287809.1_2	AC005632.6	-0.663831	-0.872624	2.43882	0.136922	0.218997
ENSG00000122417.15_10	ODF2L	-0.663586	5.02853	154.288	6.48816e-10	1.49192e-08
ENSG00000273306.1_6	AC018690.1	-0.663171	0.0630358	4.89264	0.0410585	0.0798216
ENSG00000255104.8_10	AC005324.4	-0.663122	0.347381	6.20764	0.0234354	0.0494897
ENSG00000234678.2_8	ELF3-AS1	-0.663113	2.75476	36.0348	1.4706e-05	7.86265e-05
ENSG00000174099.12_5	MSRB3	-0.662682	2.94111	42.78	5.22563e-06	3.23216e-05
ENSG00000269054.2_8	AC012313.6	-0.662005	-0.988651	2.52502	0.130611	0.210792
ENSG00000111247.14_3	RAD51AP1	-0.661654	3.97958	77.6418	1.01401e-07	1.06155e-06
ENSG00000092201.10_5	SUPT16H	-0.661623	8.15203	523.965	3.8206e-14	5.35832e-12
ENSG00000052723.12_5	SIKE1	-0.66137	6.02876	134.6	1.89733e-07	1.82838e-06
ENSG00000268061.5_7	NAPA-AS1	-0.661153	1.1392	7.6771	0.0140502	0.0320054
ENSG00000197275.14_6	RAD54B	-0.660899	4.42741	99.8816	1.6747e-08	2.29006e-07
ENSG00000088325.16_4	TPX2	-0.660386	7.66984	380.448	5.18142e-13	4.6036e-11
ENSG00000241014.2_8	AC114490.1	-0.659804	-0.680177	2.86488	0.108911	0.181821
ENSG00000165480.16_5	SKA3	-0.659329	5.22835	164.845	3.90461e-10	9.60308e-09
ENSG00000107263.18_5	RAPGEF1	-0.659178	6.40266	329.055	1.67233e-12	1.18742e-10
ENSG00000102908.22_8	NFAT5	-0.659162	8.38933	233.677	3.01678e-08	3.77543e-07
ENSG00000149781.12_5	FERMT3	-0.658364	0.502692	7.44861	0.0143438	0.0325295
ENSG00000198125.13_6	MB	-0.658083	-0.625664	3.21556	0.0908817	0.155926
ENSG00000176714.9_5	CCDC121	-0.657594	1.76326	16.5291	0.000815212	0.0026743
ENSG00000146700.9_5	SSC4D	-0.657126	1.66468	15.1394	0.00118873	0.00372327
ENSG00000101057.16_4	MYBL2	-0.656732	6.19667	290.927	4.49256e-12	2.6564e-10
ENSG00000187741.15_8	FANCA	-0.656593	6.18647	255.252	1.27465e-11	5.67736e-10
ENSG00000151503.13_6	NCAPD3	-0.65626	6.77394	375.097	5.81101e-13	5.00573e-11
ENSG00000155016.18_4	CYP2U1	-0.6561	3.42831	61.9277	4.79495e-07	4.08691e-06
ENSG00000198211.8_7	AC092143.1	-0.655619	0.500809	4.38799	0.053202	0.099552
ENSG00000285278.1_5	AL138885.3	-0.654935	0.668953	7.71824	0.0129475	0.0298166
ENSG00000117632.23_6	STMN1	-0.654614	8.15246	489.56	6.65918e-14	8.18887e-12
ENSG00000133731.10_5	IMPA1	-0.654154	5.76126	33.4055	0.00456881	0.0119834
ENSG00000109163.7_4	GNRHR	-0.654091	-0.988489	2.5837	0.126516	0.205452
ENSG00000149679.11_8	CABLES2	-0.653625	4.42458	116.875	5.27155e-09	8.84848e-08
ENSG00000166145.14_4	SPINT1	-0.653549	6.58959	347.948	1.06645e-12	8.2262e-11
ENSG00000224431.1_5	AC063976.2	-0.653048	-0.58619	3.43609	0.0813511	0.142132
ENSG00000258725.2_8	PRC1-AS1	-0.652979	0.484733	6.75173	0.0188191	0.0409226
ENSG00000077713.19_5	SLC25A43	-0.651784	4.25734	101.329	1.50794e-08	2.08726e-07
ENSG00000170242.19_5	USP47	-0.651725	5.73051	216.472	4.68733e-11	1.64347e-09
ENSG00000175215.11_7	CTDSP2	-0.651195	6.73411	351.901	9.73513e-13	7.59511e-11
ENSG00000102100.16_7	SLC35A2	-0.651155	4.71313	122.795	3.64793e-09	6.5439e-08
ENSG00000270427.1_2	NRBF2P5	-0.650957	-0.722457	3.11148	0.0958354	0.162946
ENSG00000155592.16_5	ZKSCAN2	-0.650839	4.85835	145.104	1.03613e-09	2.24848e-08
ENSG00000287346.1_2	AL132712.2	-0.65079	-0.971745	2.52753	0.130432	0.210565
ENSG00000198826.11_6	ARHGAP11A	-0.650342	6.9053	338.867	1.31993e-12	9.8242e-11
ENSG00000250770.3_9	AC005865.1	-0.650248	-0.30312	3.97126	0.0627107	0.114111
ENSG00000188610.8	FAM72B	-0.650137	3.1678	37.387	1.35315e-05	7.32006e-05
ENSG00000197299.12_5	BLM	-0.649976	4.73462	134.132	1.87972e-09	3.72214e-08
ENSG00000276115.1_8	AC026356.2	-0.649657	-0.497832	3.44179	0.0811207	0.141846
ENSG00000283050.2_8	GTF2IP12	-0.649316	4.48308	123.168	3.5661e-09	6.42428e-08
ENSG00000151632.17_6	AKR1C2	-0.649035	-1.42628	1.5734	0.22681	0.329684
ENSG00000241322.4	CDRT1	-0.649003	0.642779	6.89838	0.0177587	0.038921
ENSG00000277232.2_4	GTSE1-DT	-0.648276	-1.11356	2.42401	0.138042	0.220395
ENSG00000177045.10_8	SIX5	-0.648206	3.54145	61.8966	4.81114e-07	4.09659e-06
ENSG00000130649.10_7	CYP2E1	-0.647918	-0.271891	4.15622	0.057465	0.106067
ENSG00000278916.1_5	CEP83-DT	-0.647906	-1.19157	1.68206	0.212104	0.312259
ENSG00000100554.12_8	ATP6V1D	-0.647824	4.93172	134.64	1.82683e-09	3.63013e-08
ENSG00000146757.14_3	ZNF92	-0.647693	4.76533	120.936	4.08789e-09	7.20369e-08
ENSG00000132259.13_4	CNGA4	-0.647586	-1.11325	2.17084	0.159057	0.247294
ENSG00000213186.8_6	TRIM59	-0.647487	5.23595	158.038	5.39829e-10	1.26357e-08
ENSG00000137807.15_8	KIF23	-0.647439	6.69382	323.531	1.91633e-12	1.33279e-10
ENSG00000108349.17_5	CASC3	-0.647356	6.42014	312.033	2.56292e-12	1.70487e-10
ENSG00000287837.1_2	AL590064.1	-0.647207	-0.181866	2.92412	0.107166	0.179332
ENSG00000108106.14_5	UBE2S	-0.646292	7.49744	366.793	6.96482e-13	5.74277e-11
ENSG00000151687.14_4	ANKAR	-0.646136	-0.921374	2.57314	0.127242	0.206374
ENSG00000104221.13_5	BRF2	-0.646097	3.5705	68.5231	2.41151e-07	2.25597e-06
ENSG00000131747.15_6	TOP2A	-0.646096	7.45699	433.113	1.80848e-13	1.90621e-11
ENSG00000188152.12_4	NUTM2G	-0.646034	-0.598913	3.39956	0.0828453	0.144232
ENSG00000278952.1_5	AP003068.4	-0.646032	-1.21045	1.74162	0.204558	0.303359
ENSG00000235568.7_4	NFAM1	-0.645827	-0.873058	2.68385	0.119879	0.196422
ENSG00000180233.11_5	ZNRF2	-0.645742	3.25479	34.1488	3.8427e-05	0.000182506
ENSG00000198039.11_5	ZNF273	-0.645674	3.43173	59.9945	5.93072e-07	4.9263e-06
ENSG00000203668.2_8	CHML	-0.64507	4.79669	127.471	2.75747e-09	5.1361e-08
ENSG00000185955.5_6	C7orf61	-0.64486	-0.59985	3.18057	0.0925124	0.158276
ENSG00000261437.1_6	AC108860.2	-0.644737	0.134869	4.75297	0.0437028	0.0841908
ENSG00000247095.3_5	MIR210HG	-0.64449	2.41014	27.2897	7.04024e-05	0.000309275
ENSG00000122432.18_4	SPATA1	-0.644259	-1.21004	1.91516	0.184422	0.278594
ENSG00000158691.14_3	ZSCAN12	-0.6439	0.988846	10.0317	0.00567009	0.0144803
ENSG00000196678.14_7	ERI2	-0.64376	4.90998	149.761	8.14584e-10	1.79993e-08
ENSG00000127152.18_5	BCL11B	-0.643758	0.657568	7.12714	0.0162376	0.0360811
ENSG00000226706.1_7	AL161452.1	-0.643608	-0.510101	3.50412	0.0786525	0.138275
ENSG00000268230.5_8	AC012313.3	-0.643411	-1.31475	1.40588	0.252999	0.35937
ENSG00000010292.13_5	NCAPD2	-0.64284	7.93233	477.468	8.16857e-14	9.62644e-12
ENSG00000159658.13_6	EFCAB14	-0.642171	7.10614	311.214	2.6176e-12	1.72173e-10
ENSG00000051180.17_5	RAD51	-0.641828	3.5799	58.38	7.11274e-07	5.77251e-06
ENSG00000181458.10_5	TMEM45A	-0.641621	2.97761	41.7753	6.04855e-06	3.66847e-05
ENSG00000259275.4_8	AC087477.2	-0.641612	-0.0854907	4.11167	0.0586801	0.107887
ENSG00000272159.1_6	AC087623.3	-0.641141	-0.190967	3.33783	0.0854441	0.148003
ENSG00000197472.15_6	ZNF695	-0.641004	2.45244	28.6553	5.40257e-05	0.000245137
ENSG00000154165.5_4	GPR15	-0.64058	1.61945	13.2957	0.00201805	0.00591881
ENSG00000182541.18_5	LIMK2	-0.640511	4.35703	109.071	8.78942e-09	1.33533e-07
ENSG00000173269.14_8	MMRN2	-0.639676	3.22625	50.7985	1.7676e-06	1.27318e-05
ENSG00000105750.15_9	ZNF85	-0.639676	0.808557	7.31937	0.0150732	0.0339576
ENSG00000127528.6_3	KLF2	-0.639636	4.30437	98.8086	1.81162e-08	2.44771e-07
ENSG00000273047.1_7	AL121845.2	-0.63948	1.0502	10.3353	0.00512001	0.0132368
ENSG00000127337.7_4	YEATS4	-0.63942	4.08065	90	3.55635e-08	4.34494e-07
ENSG00000231864.2_7	AL807752.3	-0.639418	2.98685	37.7567	1.11532e-05	6.21783e-05
ENSG00000163535.18_7	SGO2	-0.638814	5.56085	187.572	1.43737e-10	4.12726e-09
ENSG00000279692.1_6	AC110285.6	-0.638211	0.483969	6.38424	0.0218085	0.0464775
ENSG00000139112.11_5	GABARAPL1	-0.63807	5.51559	174.845	2.47885e-10	6.57641e-09
ENSG00000114805.17_7	PLCH1	-0.638036	3.75488	73.9659	1.42262e-07	1.42178e-06
ENSG00000255585.3_7	AL590627.1	-0.637999	-0.336524	2.88763	0.107876	0.180307
ENSG00000270977.2_9	AC015849.5	-0.637554	1.70752	16.1967	0.000890774	0.00289642
ENSG00000110880.10_7	CORO1C	-0.637243	7.26816	402.487	3.28225e-13	3.1292e-11
ENSG00000125618.17_7	PAX8	-0.63703	2.93569	34.7527	1.8179e-05	9.44284e-05
ENSG00000178966.16_7	RMI1	-0.637009	5.08896	155.558	6.0936e-10	1.40692e-08
ENSG00000130921.8_5	C12orf65	-0.636847	4.58238	122.58	3.69611e-09	6.60243e-08
ENSG00000184619.7_7	KRBA2	-0.636254	2.09434	19.4487	0.00038906	0.00139319
ENSG00000285565.1_2	AL671762.1	-0.636218	4.60637	31.2058	0.00132854	0.00410137
ENSG00000284554.2_5	AL022318.4	-0.635899	-0.750003	0.050847	0.840945	0.889019
ENSG00000187122.17_7	SLIT1	-0.635774	0.915381	8.80491	0.00868707	0.021063
ENSG00000214447.4_5	FAM187A	-0.635369	1.50663	13.6419	0.00182224	0.00541281
ENSG00000125968.9_5	ID1	-0.635207	7.52831	388.566	4.36678e-13	3.94172e-11
ENSG00000228175.3_4	GEMIN8P4	-0.635154	-0.230394	4.11317	0.0586388	0.107835
ENSG00000224843.8_8	LINC00240	-0.6349	-0.810674	2.8326	0.110775	0.1843
ENSG00000134042.13_7	MRO	-0.634663	0.829149	8.82794	0.00861585	0.0209142
ENSG00000279608.1_5	AL353795.3	-0.634503	-1.11391	1.88101	0.188181	0.283294
ENSG00000213190.4_4	MLLT11	-0.634439	0.562129	6.44849	0.0212489	0.04549
ENSG00000228638.1_4	FCF1P2	-0.634095	-1.11372	1.27469	0.279333	0.387976
ENSG00000139146.14_9	SINHCAF	-0.634023	7.00511	341.321	1.24534e-12	9.39263e-11
ENSG00000116954.8_5	RRAGC	-0.633971	4.46433	110.765	7.84539e-09	1.21586e-07
ENSG00000164610.9_8	RP9	-0.633863	3.10891	43.9102	4.44619e-06	2.81847e-05
ENSG00000105717.14_6	PBX4	-0.633742	2.24384	20.8934	0.000276165	0.00103006
ENSG00000187372.11_4	PCDHB13	-0.633392	-1.15229	1.69669	0.210218	0.310128
ENSG00000279530.2_6	AC092881.1	-0.63339	0.619445	7.57024	0.0136938	0.0312764
ENSG00000139899.11_5	CBLN3	-0.633049	0.862417	8.70454	0.00900539	0.0216922
ENSG00000205810.9_5	KLRC3	-0.632978	0.623547	2.38429	0.162735	0.251788
ENSG00000244459.2_8	AC147067.1	-0.632158	-0.88927	1.98745	0.176812	0.26941
ENSG00000198876.13_7	DCAF12	-0.631495	6.07508	221.436	3.92162e-11	1.41095e-09
ENSG00000269930.1_7	AC091057.4	-0.631201	-0.905283	2.45204	0.13593	0.217698
ENSG00000227477.1_6	STK4-AS1	-0.631171	-1.35849	1.71431	0.207975	0.30754
ENSG00000128567.17_5	PODXL	-0.630994	6.83301	272.107	7.95712e-12	4.0105e-10
ENSG00000117505.13_4	DR1	-0.630973	6.54271	284.646	5.34913e-12	3.00579e-10
ENSG00000187790.11_6	FANCM	-0.630565	4.12784	83.8817	5.87785e-08	6.66313e-07
ENSG00000259250.1_6	AC018904.1	-0.630038	-1.2721	1.93291	0.182506	0.276431
ENSG00000248213.3_5	CICP16	-0.629414	0.769891	8.02231	0.0115545	0.0269871
ENSG00000137841.12_9	PLCB2	-0.629093	0.977791	9.6423	0.00647573	0.0162901
ENSG00000135250.17_8	SRPK2	-0.628991	5.78093	191.463	1.22508e-10	3.60306e-09
ENSG00000170667.14_7	RASA4B	-0.628537	2.25318	15.9865	0.00105573	0.0033525
ENSG00000079616.13_3	KIF22	-0.627013	6.43086	284.328	5.39698e-12	3.02267e-10
ENSG00000170955.10_8	CAVIN3	-0.626672	2.97746	37.762	1.1144e-05	6.21469e-05
ENSG00000250365.7_7	AL139353.2	-0.626406	0.0294759	1.91586	0.198914	0.296467
ENSG00000185262.9_4	UBALD2	-0.625313	4.21043	67.0814	4.02957e-07	3.51758e-06
ENSG00000273142.1_7	LINC02604	-0.624946	2.65381	30.5102	3.81992e-05	0.00018158
ENSG00000225914.3_7	TSBP1-AS1	-0.624746	-1.07639	2.19349	0.157024	0.244783
ENSG00000223697.3_8	AF230666.1	-0.624625	-1.11445	2.02688	0.172764	0.264651
ENSG00000185250.16_8	PPIL6	-0.624571	0.799119	7.68243	0.0131237	0.0301692
ENSG00000113273.17_7	ARSB	-0.624442	3.82497	61.8444	4.83853e-07	4.11784e-06
ENSG00000280120.1_6	AC073857.1	-0.624065	1.48132	11.4928	0.00351118	0.0095519
ENSG00000105270.15_5	CLIP3	-0.623927	1.33361	11.764	0.0032224	0.0088788
ENSG00000254635.6_8	WAC-AS1	-0.623911	2.61106	28.2808	5.80464e-05	0.000261123
ENSG00000158402.20_10	CDC25C	-0.622943	3.46209	49.3183	2.13715e-06	1.50238e-05
ENSG00000284634.1_6	AC092821.4	-0.62232	0.0947406	4.50101	0.0489873	0.0927082
ENSG00000162607.13_5	USP1	-0.62199	5.83117	213.864	5.15548e-11	1.76744e-09
ENSG00000273302.1_6	AC016747.3	-0.621898	-0.639838	2.56066	0.128105	0.207437
ENSG00000251361.1_7	AC012625.1	-0.621667	-0.415093	3.11879	0.0954769	0.162507
ENSG00000215414.4_4	PSMA6P1	-0.621569	-0.251514	3.50522	0.0786096	0.138224
ENSG00000101888.11_3	NXT2	-0.621476	4.11367	87.9758	4.1857e-08	4.99166e-07
ENSG00000160352.11	ZNF714	-0.621424	5.09554	112.918	7.85566e-09	1.21634e-07
ENSG00000026025.16_7	VIM	-0.621369	2.98309	36.1736	1.4377e-05	7.70377e-05
ENSG00000272114.1_6	AL136131.3	-0.620499	-1.29314	1.43642	0.247509	0.353346
ENSG00000135336.14_5	ORC3	-0.620165	5.30496	133.529	1.94469e-09	3.8196e-08
ENSG00000186193.9_5	SAPCD2	-0.620005	6.7334	316.683	2.27585e-12	1.52653e-10
ENSG00000075702.18_6	WDR62	-0.619729	4.93778	137.487	1.55964e-09	3.17599e-08
ENSG00000283709.1_6	FAM238C	-0.619631	2.31413	13.6038	0.00265938	0.00753061
ENSG00000272909.1_7	AL122035.2	-0.619626	0.292743	3.90124	0.0655066	0.118348
ENSG00000287707.1_2	AC115284.4	-0.619166	2.13458	16.8264	0.000753706	0.00249764
ENSG00000180773.15_6	SLC36A4	-0.619086	4.67205	119.69	4.41592e-09	7.67809e-08
ENSG00000261135.1_6	AL137802.2	-0.618602	0.567349	5.10407	0.0374312	0.0736644
ENSG00000241852.10_6	C8orf58	-0.618058	3.68614	54.2538	1.15314e-06	8.75166e-06
ENSG00000129515.20_7	SNX6	-0.617452	6.26874	247.867	1.60906e-11	6.79035e-10
ENSG00000182685.7_5	BRICD5	-0.616768	1.97991	17.7474	0.000593841	0.00202359
ENSG00000149480.7_5	MTA2	-0.616618	6.67436	309.238	2.75487e-12	1.76416e-10
ENSG00000167074.15_4	TEF	-0.616569	5.09561	131.253	2.21356e-09	4.25415e-08
ENSG00000224043.8_8	CCNT2-AS1	-0.616326	0.800566	6.46043	0.0211467	0.0453048
ENSG00000170745.12_5	KCNS3	-0.615959	3.25617	38.4014	1.01832e-05	5.74689e-05
ENSG00000271870.1_7	AC024060.2	-0.615785	-0.171724	3.66105	0.0728179	0.129558
ENSG00000169756.16_6	LIMS1	-0.615758	5.88481	189.216	1.34301e-10	3.91166e-09
ENSG00000287542.1_4	AC098582.1	-0.614832	0.689994	6.90596	0.0177058	0.03882
ENSG00000187775.17_6	DNAH17	-0.61447	1.59336	13.3696	0.00197433	0.00580565
ENSG00000279792.1_5	AC015909.5	-0.614304	-0.282832	3.35906	0.0845395	0.146691
ENSG00000279347.1_7	AC021945.1	-0.614188	0.0105565	2.60183	0.129665	0.209523
ENSG00000146223.16_5	RPL7L1	-0.613948	7.30704	373.226	6.05107e-13	5.0835e-11
ENSG00000176239.7_4	OR51B6	-0.61385	-0.461375	3.34255	0.0852421	0.147714
ENSG00000185834.10_2	RPL12P4	-0.613498	-0.26166	3.40251	0.0827233	0.14407
ENSG00000287271.1_1	AC011455.6	-0.613465	1.2146	7.3055	0.0155843	0.0349014
ENSG00000187942.12_4	LDLRAD2	-0.612727	-0.472932	2.58559	0.126387	0.205301
ENSG00000139133.7_4	ALG10	-0.612016	2.92465	38.888	9.34546e-06	5.33802e-05
ENSG00000265688.2_7	MAFG-DT	-0.611979	2.80494	35.3652	1.64167e-05	8.64925e-05
ENSG00000258653.3_8	AC005520.3	-0.611676	-0.221429	1.78738	0.208015	0.307566
ENSG00000164296.7_5	TIGD6	-0.610899	2.26145	22.0095	0.000213929	0.000821911
ENSG00000157514.16_8	TSC22D3	-0.61073	4.47726	101.813	1.45642e-08	2.02918e-07
ENSG00000164100.9_4	NDST3	-0.610719	-0.905449	2.38273	0.141227	0.224487
ENSG00000165272.16_8	AQP3	-0.61071	4.02328	78.3867	9.48311e-08	1.00455e-06
ENSG00000076003.5_5	MCM6	-0.610549	6.97724	311.898	2.57188e-12	1.70487e-10
ENSG00000133818.14_6	RRAS2	-0.610522	5.24422	138.846	1.44777e-09	2.98526e-08
ENSG00000234028.3_7	EIF2AK3-DT	-0.610014	0.924227	8.34519	0.0102582	0.0242961
ENSG00000204677.13_10	FAM153CP	-0.609778	-0.426722	3.11458	0.0956831	0.162765
ENSG00000234320.1	RP11-381O7.6	-0.609241	-1.05817	2.00923	0.174544	0.26695
ENSG00000248932.6_9	AC046134.2	-0.609217	1.67473	14.3844	0.00147025	0.00448583
ENSG00000242207.1_6	HOXB-AS4	-0.609197	-0.72219	2.65445	0.121783	0.198908
ENSG00000169410.10_7	PTPN9	-0.609113	5.0739	117.617	5.02933e-09	8.51774e-08
ENSG00000272129.1_6	AL359715.3	-0.609057	-0.766088	2.22097	0.154601	0.241604
ENSG00000125875.14_5	TBC1D20	-0.609015	5.93969	196.377	1.00542e-10	3.09093e-09
ENSG00000196466.10_6	ZNF799	-0.609009	2.4912	25.0744	0.000110224	0.000459246
ENSG00000085840.13_5	ORC1	-0.608899	4.72329	115.65	5.70037e-09	9.40091e-08
ENSG00000249042.6_8	AC008771.1	-0.608845	1.41849	11.3666	0.00365537	0.00988079
ENSG00000136267.13_7	DGKB	-0.608366	-1.17117	2.03519	0.171934	0.263642
ENSG00000126787.13_6	DLGAP5	-0.608302	6.1637	253.625	1.34103e-11	5.89569e-10
ENSG00000123342.16_6	MMP19	-0.608191	0.347298	5.01821	0.0388377	0.0760706
ENSG00000274460.1_6	AC092119.2	-0.608122	-0.509257	3.06737	0.098031	0.166126
ENSG00000177640.16_8	CASC2	-0.60801	2.16324	19.1123	0.000422271	0.00149978
ENSG00000236829.9_6	Z97634.1	-0.60792	-0.921689	1.81321	0.195971	0.293084
ENSG00000263198.1	RP11-517A5.4	-0.607829	0.102686	4.11565	0.0585705	0.107744
ENSG00000137941.17_6	TTLL7	-0.607735	5.15172	107.461	1.33124e-08	1.88109e-07
ENSG00000166965.12_5	RCCD1	-0.607548	4.43866	105.528	1.12043e-08	1.63446e-07
ENSG00000280278.1_5	AC009108.5	-0.606938	-0.904796	2.2532	0.151816	0.237832
ENSG00000205791.3_6	LOH12CR2	-0.606874	-0.97154	2.33652	0.144898	0.229088
ENSG00000104738.18_8	MCM4	-0.606637	7.85539	401.088	3.37633e-13	3.20092e-11
ENSG00000153044.10_4	CENPH	-0.606276	3.41416	52.3431	1.45644e-06	1.0746e-05
ENSG00000159167.12_5	STC1	-0.605996	0.353364	3.98605	0.0625059	0.113763
ENSG00000280114.1_1	AL021920.2	-0.605056	0.999769	6.89796	0.0177853	0.0389742
ENSG00000262728.6_8	AC123768.3	-0.605007	-0.59883	2.9064	0.106567	0.178523
ENSG00000251143.1_6	AP002490.1	-0.604854	1.27845	8.71088	0.00898488	0.0216551
ENSG00000260423.2_7	LINC02367	-0.604807	-0.841899	2.48217	0.133703	0.214821
ENSG00000135108.14_5	FBXO21	-0.604605	5.91547	209.038	6.16685e-11	2.04797e-09
ENSG00000172602.11_7	RND1	-0.604587	0.968222	7.94359	0.0118981	0.0276969
ENSG00000130203.10_5	APOE	-0.604129	-0.450514	2.6463	0.122317	0.199627
ENSG00000167118.11_4	URM1	-0.604121	4.85461	124.741	3.24329e-09	5.91177e-08
ENSG00000163794.6_5	UCN	-0.603826	0.188748	4.78781	0.0430254	0.0831217
ENSG00000175063.17_4	UBE2C	-0.603755	5.77044	141.366	2.5831e-09	4.85978e-08
ENSG00000121152.10_6	NCAPH	-0.603587	5.59618	188.193	1.40087e-10	4.04045e-09
ENSG00000151135.10_4	TMEM263	-0.603451	5.9688	79.3349	1.98311e-05	0.000101764
ENSG00000105968.19_5	H2AZ2	-0.603174	7.07106	304.177	3.14475e-12	1.97653e-10
ENSG00000250033.5_6	SLC7A11-AS1	-0.602799	0.592601	5.56608	0.0306325	0.0621986
ENSG00000264070.1_4	DND1P1	-0.602681	0.0293738	4.25946	0.0547594	0.101949
ENSG00000271828.1_6	AC008937.3	-0.602197	-0.336529	3.39139	0.0831837	0.144708
ENSG00000129173.13_5	E2F8	-0.602191	4.02721	66.879	2.84739e-07	2.6119e-06
ENSG00000163888.4_5	CAMK2N2	-0.60187	1.68225	11.7489	0.00323771	0.00891225
ENSG00000176472.10_3	ZNF575	-0.601799	-0.282324	2.294	0.151067	0.237003
ENSG00000131711.15_4	MAP1B	-0.60155	6.24941	234.745	2.47485e-11	9.58861e-10
ENSG00000136205.17_7	TNS3	-0.601471	5.51684	162.953	4.2673e-10	1.03304e-08
ENSG00000102225.16_10	CDK16	-0.601066	6.86947	278.294	6.40536e-12	3.45076e-10
ENSG00000267216.1_9	AC020915.1	-0.600472	0.878808	6.82599	0.0182734	0.0398687
ENSG00000130522.6_6	JUND	-0.60032	6.43021	280.403	6.03078e-12	3.29075e-10
ENSG00000274600.1_4	RIMBP3B	-0.599355	-0.427179	1.58862	0.231732	0.335365
ENSG00000055955.17_7	ITIH4	-0.599193	0.931405	7.01793	0.0169445	0.0374167
ENSG00000231466.2_5	AL022324.2	-0.599176	-0.937671	2.32084	0.14617	0.230654
ENSG00000123416.15_8	TUBA1B	-0.598682	10.2667	500.875	5.52459e-14	7.04904e-12
ENSG00000235162.9_5	C12orf75	-0.59843	5.55603	175.69	2.38809e-10	6.37199e-09
ENSG00000232456.1_6	AL355994.2	-0.598337	-0.954087	2.1584	0.160188	0.248686
ENSG00000287022.1_2	AC079841.2	-0.597819	-0.84198	2.13442	0.162394	0.251467
ENSG00000175611.12_6	LINC00476	-0.597814	1.62814	13.246	0.00204809	0.005996
ENSG00000176393.11_8	RNPEP	-0.597746	6.43881	258.383	1.15697e-11	5.33528e-10
ENSG00000125885.13_9	MCM8	-0.597681	5.35822	151.981	7.28036e-10	1.64671e-08
ENSG00000123983.14_4	ACSL3	-0.597193	7.75895	367.502	6.85694e-13	5.70403e-11
ENSG00000212127.6_6	TAS2R14	-0.596936	0.262704	4.96223	0.0398103	0.0777333
ENSG00000145675.15_4	PIK3R1	-0.596925	5.53878	157.249	5.60957e-10	1.30047e-08
ENSG00000258056.2_8	AC009779.3	-0.596687	1.45654	11.484	0.00352103	0.00957254
ENSG00000167371.21_8	PRRT2	-0.596672	2.44931	16.1677	0.00108379	0.00343068
ENSG00000060140.9_8	STYK1	-0.596663	3.50126	55.8388	9.54643e-07	7.43133e-06
ENSG00000171150.9_5	SOCS5	-0.596614	5.50462	126.996	3.54511e-09	6.39326e-08
ENSG00000189001.11_7	SBSN	-0.596612	-1.0768	1.89358	0.186786	0.281517
ENSG00000270800.3_6	RPS10-NUDT3	-0.59653	4.80791	94.3037	2.59436e-08	3.32263e-07
ENSG00000205710.4_4	C17orf107	-0.596468	0.392281	4.58839	0.0470751	0.0896291
ENSG00000104081.14_6	BMF	-0.596437	1.30316	9.2703	0.00736823	0.0182326
ENSG00000213390.11_8	ARHGAP19	-0.596203	5.68334	174.064	2.56621e-10	6.77087e-09
ENSG00000254369.6_7	HOXA-AS3	-0.596183	1.44038	9.8256	0.00608137	0.0154054
ENSG00000245573.9_9	BDNF-AS	-0.59534	2.98509	37.5152	1.15879e-05	6.42847e-05
ENSG00000178904.19_5	DPY19L3	-0.593467	5.11489	124.184	3.35374e-09	6.08045e-08
ENSG00000125944.20_7	HNRNPR	-0.59335	7.96386	364.07	7.3973e-13	5.97772e-11
ENSG00000234390.4_7	USP27X-AS1	-0.593264	-0.151954	3.73465	0.0702575	0.125621
ENSG00000251201.8_5	TMED7-TICAM2	-0.593116	4.35032	74.2346	1.38719e-07	1.39047e-06
ENSG00000237380.7_10	HOXD-AS2	-0.592497	-0.324546	2.82409	0.111273	0.184893
ENSG00000232450.1_5	AL133517.1	-0.592318	-0.857361	2.27672	0.149823	0.235417
ENSG00000196591.12_6	HDAC2	-0.591853	7.52236	363.417	7.50551e-13	6.00795e-11
ENSG00000204899.6_5	MZT1	-0.5917	4.53594	58.3766	4.30669e-06	2.74205e-05
ENSG00000188846.14_5	RPL14	-0.590989	8.35767	400.422	3.42213e-13	3.22631e-11
ENSG00000081041.9_5	CXCL2	-0.590977	-0.751732	2.32038	0.146208	0.230654
ENSG00000220804.8_7	LINC01881	-0.590895	0.477463	5.85168	0.027155	0.0560813
ENSG00000204576.12_3	PRR3	-0.590524	4.74285	115.577	5.7273e-09	9.42698e-08
ENSG00000114739.14_4	ACVR2B	-0.590165	5.82995	182.902	1.74842e-10	4.88006e-09
ENSG00000182253.15_4	SYNM	-0.590076	4.85036	85.4486	7.583e-08	8.27297e-07
ENSG00000180245.6_5	RRH	-0.589946	0.520935	6.085	0.0246469	0.0516113
ENSG00000115020.17_7	PIKFYVE	-0.589751	6.39146	223.841	3.60179e-11	1.32299e-09
ENSG00000267699.2_8	AC091551.1	-0.588922	-1.04024	1.99755	0.175734	0.268245
ENSG00000163485.17_5	ADORA1	-0.587778	2.74235	30.5917	3.76337e-05	0.000179344
ENSG00000058272.19_8	PPP1R12A	-0.587452	6.35786	216.219	4.73048e-11	1.65518e-09
ENSG00000179833.4_6	SERTAD2	-0.587103	6.5748	251.693	1.42496e-11	6.13745e-10
ENSG00000112983.17_5	BRD8	-0.586916	5.73335	192.339	1.18225e-10	3.50747e-09
ENSG00000253669.4_7	GASAL1	-0.586886	0.585623	4.72079	0.0443743	0.085294
ENSG00000154328.16_4	NEIL2	-0.58659	4.93997	111.253	7.59449e-09	1.18237e-07
ENSG00000099998.17_7	GGT5	-0.586473	0.861499	5.85891	0.0271016	0.0560051
ENSG00000276390.1_7	AC004241.3	-0.586084	-0.857308	2.02491	0.172962	0.264882
ENSG00000215126.6	CBWD7	-0.586007	3.19125	4.02415	0.135981	0.21776
ENSG00000146263.11_5	MMS22L	-0.585917	5.7045	169.509	3.14938e-10	8.12129e-09
ENSG00000278834.1_6	AC073508.3	-0.585173	0.596427	6.09325	0.0245632	0.0514615
ENSG00000152380.10_5	FAM151B	-0.584882	0.180474	4.42691	0.0506794	0.0954423
ENSG00000156876.10_6	SASS6	-0.584537	4.72127	113.021	6.75899e-09	1.07498e-07
ENSG00000155858.6_4	LSM11	-0.584399	4.3343	85.4034	5.17269e-08	5.95123e-07
ENSG00000230590.11_8	FTX	-0.584334	5.18448	127.828	2.7003e-09	5.04671e-08
ENSG00000122952.17_7	ZWINT	-0.584333	5.7884	179.389	2.03228e-10	5.57152e-09
ENSG00000197619.14_7	ZNF615	-0.584012	0.150954	3.91428	0.0644378	0.116716
ENSG00000213398.8_9	LCAT	-0.583665	1.81935	13.9481	0.00166672	0.00499725
ENSG00000115461.5_7	IGFBP5	-0.583424	1.61438	12.1645	0.00284359	0.00796692
ENSG00000174130.12_5	TLR6	-0.582924	3.26643	29.3729	7.03762e-05	0.000309259
ENSG00000163435.16_7	ELF3	-0.582809	5.85169	180.663	1.92378e-10	5.33439e-09
ENSG00000225828.1_7	FAM229A	-0.582631	3.09086	35.1659	1.69683e-05	8.89564e-05
ENSG00000138376.11_6	BARD1	-0.582227	4.15061	61.5861	5.05349e-07	4.27293e-06
ENSG00000188483.8_4	IER5L	-0.58207	6.60059	251.866	1.41723e-11	6.12833e-10
ENSG00000224975.1_4	INE1	-0.581983	0.922702	7.64667	0.0133025	0.030514
ENSG00000040275.17_8	SPDL1	-0.581439	4.97767	124.093	3.37215e-09	6.1073e-08
ENSG00000136108.15_8	CKAP2	-0.581076	6.31498	241.007	2.00968e-11	8.10077e-10
ENSG00000280206.1_7	AC026401.3	-0.5809	1.98593	16.8481	0.000749424	0.00248636
ENSG00000214248.2_7	AC010336.1	-0.580772	-0.988498	2.00886	0.174581	0.266976
ENSG00000286996.1_1	AC099332.2	-0.580544	-0.171375	3.14096	0.0944004	0.161002
ENSG00000197147.13_6	LRRC8B	-0.58021	5.23073	110.296	8.2812e-09	1.26834e-07
ENSG00000225313.5_8	AL513327.1	-0.580108	2.18289	18.7316	0.000463745	0.00162901
ENSG00000145284.12_5	SCD5	-0.579886	5.25732	129.079	2.50984e-09	4.74298e-08
ENSG00000275491.1_6	LINC01730	-0.57982	0.233472	4.25852	0.0547834	0.101971
ENSG00000250569.1_5	NTAN1P2	-0.579691	-1.23072	1.78104	0.19975	0.297399
ENSG00000105808.13	RASA4	-0.579333	4.26027	77.6541	1.01289e-07	1.06103e-06
ENSG00000161057.12_6	PSMC2	-0.579231	6.68772	248.171	1.59352e-11	6.77381e-10
ENSG00000048140.18_7	TSPAN17	-0.57866	5.9212	183.296	1.71951e-10	4.81519e-09
ENSG00000259877.2_7	AC009113.1	-0.578526	0.880943	6.41469	0.0215412	0.0460106
ENSG00000123933.17_7	MXD4	-0.578021	5.61639	142.711	1.17568e-09	2.50331e-08
ENSG00000197748.13_7	CFAP43	-0.577915	2.20618	19.1412	0.00041929	0.00148981
ENSG00000234409.7_5	CCDC188	-0.576989	-1.2104	1.80488	0.196911	0.29407
ENSG00000284512.1_7	AC092718.8	-0.576728	0.0449773	3.93865	0.0636925	0.115589
ENSG00000248424.1_4	OR51K1P	-0.57617	-1.13295	1.47621	0.241095	0.346053
ENSG00000130193.8_4	THEM6	-0.576158	4.71134	93.9905	2.60247e-08	3.32559e-07
ENSG00000129194.8_5	SOX15	-0.576084	-0.103979	3.67377	0.0723676	0.128864
ENSG00000156299.13_6	TIAM1	-0.575957	6.51805	256.217	1.23701e-11	5.59099e-10
ENSG00000233025.1_4	CRYZP1	-0.575622	-0.210314	3.19419	0.0918737	0.157363
ENSG00000286587.1_1	AL133335.2	-0.575599	-0.63876	2.46438	0.135012	0.216576
ENSG00000163545.11_6	NUAK2	-0.575544	2.44462	22.4174	0.00019525	0.000759603
ENSG00000187134.14_5	AKR1C1	-0.574988	0.126896	3.99666	0.0619583	0.11296
ENSG00000233396.8_7	LINC01719	-0.574743	2.39558	21.9023	0.000219169	0.000839572
ENSG00000123219.13_8	CENPK	-0.573254	3.23763	43.2642	4.87441e-06	3.05048e-05
ENSG00000078814.17_6	MYH7B	-0.573163	-0.391733	2.87974	0.108065	0.180569
ENSG00000140525.18_7	FANCI	-0.572997	6.62583	196.751	1.45279e-10	4.15747e-09
ENSG00000287576.1_1	AC067930.8	-0.572756	-0.282483	3.19931	0.0916348	0.156996
ENSG00000214262.4_3	ANKRD36BP1	-0.572671	0.950269	0.702273	0.458158	0.569271
ENSG00000240591.2_8	AL096701.3	-0.57255	-0.282667	3.19202	0.0919752	0.15751
ENSG00000136824.19_5	SMC2	-0.572407	5.38167	139.195	1.42056e-09	2.93628e-08
ENSG00000279592.1_6	AC010653.2	-0.572403	-0.182279	0.184746	0.701827	0.781901
ENSG00000126246.10_8	IGFLR1	-0.572392	1.36567	9.94932	0.00583055	0.0148254
ENSG00000102904.14_6	TSNAXIP1	-0.572112	0.854185	6.26263	0.0229144	0.0485102
ENSG00000118557.16_8	PMFBP1	-0.571959	1.55147	10.5042	0.00484021	0.0125998
ENSG00000167670.16_4	CHAF1A	-0.57181	5.8032	163.633	4.13284e-10	1.00335e-08
ENSG00000137770.14_4	CTDSPL2	-0.571587	5.80753	173.092	2.67976e-10	7.02866e-09
ENSG00000189308.11_5	LIN54	-0.571391	4.85794	115.819	5.63878e-09	9.33562e-08
ENSG00000218175.2_5	AC016739.1	-0.571099	-1.19095	1.41042	0.251434	0.357627
ENSG00000213904.9_7	LIPE-AS1	-0.570885	0.744176	5.9274	0.0263103	0.0546094
ENSG00000138769.11_5	CDKL2	-0.570794	1.22035	2.30232	0.178878	0.271983
ENSG00000125409.13_7	TEKT3	-0.570671	-0.437568	2.83192	0.110815	0.18433
ENSG00000213024.12_7	NUP62	-0.570654	6.78417	271.039	7.90759e-12	4.00573e-10
ENSG00000188613.7_5	NANOS1	-0.570465	0.36769	4.3438	0.0526587	0.0986442
ENSG00000165891.16_7	E2F7	-0.569931	5.20915	136.6	1.63788e-09	3.30498e-08
ENSG00000146376.11_5	ARHGAP18	-0.569885	8.10459	281.743	7.50232e-12	3.90535e-10
ENSG00000173011.12_5	TADA2B	-0.569747	4.56532	81.4088	7.26519e-08	7.96756e-07
ENSG00000106868.17_6	SUSD1	-0.569417	4.30399	78.8027	9.13702e-08	9.72134e-07
ENSG00000138613.14_5	APH1B	-0.569163	3.3208	42.9105	5.12821e-06	3.18309e-05
ENSG00000273184.1_7	AC010655.4	-0.568729	1.39852	0.426343	0.572423	0.672059
ENSG00000251455.1_6	AC092611.1	-0.568542	-0.889191	1.92804	0.18303	0.276952
ENSG00000164305.19_8	CASP3	-0.568534	4.38565	88.1878	4.11425e-08	4.91336e-07
ENSG00000247556.6_5	OIP5-AS1	-0.568415	7.10803	253.101	1.36327e-11	5.97796e-10
ENSG00000071626.17_5	DAZAP1	-0.568367	7.09111	265.018	9.45672e-12	4.6248e-10
ENSG00000275026.1_5	GXYLT1P4	-0.568308	-0.873028	2.17762	0.158445	0.246635
ENSG00000197599.12_5	CCDC154	-0.567818	-0.971535	1.85902	0.190652	0.286417
ENSG00000258102.5_6	MAP1LC3B2	-0.567666	-0.132634	3.48454	0.0794183	0.139409
ENSG00000224462.2_4	C4BPAP1	-0.567662	-0.0773666	3.63938	0.0735927	0.130785
ENSG00000259488.2_8	AC023355.2	-0.567292	-0.693653	2.41293	0.138889	0.221461
ENSG00000274828.1_7	AC068473.5	-0.567062	1.315	7.4333	0.0144281	0.0326896
ENSG00000165661.17_7	QSOX2	-0.566962	6.06234	211.136	5.70219e-11	1.92378e-09
ENSG00000189079.17_6	ARID2	-0.566652	6.1452	204.85	7.22632e-11	2.34476e-09
ENSG00000185480.11_6	PARPBP	-0.566099	4.5378	94.934	2.42126e-08	3.14615e-07
ENSG00000116062.17_8	MSH6	-0.56582	6.43851	220.801	4.01131e-11	1.43915e-09
ENSG00000287156.1_1	AL138479.2	-0.56547	3.16517	37.0165	1.2547e-05	6.85964e-05
ENSG00000213888.3_5	LINC01521	-0.565341	0.538151	4.8484	0.0418757	0.0812336
ENSG00000154240.17_8	CEP112	-0.564868	3.67266	56.6131	8.7181e-07	6.87163e-06
ENSG00000135469.13_5	COQ10A	-0.564817	2.67944	22.5867	0.000188037	0.000734406
ENSG00000278811.4_7	LINC00624	-0.564663	0.884344	6.87694	0.0179094	0.0392208
ENSG00000119787.14_7	ATL2	-0.564478	6.34543	220.502	4.05429e-11	1.4515e-09
ENSG00000196199.14_4	MPHOSPH8	-0.564284	5.53391	64.3262	1.85812e-05	9.61645e-05
ENSG00000198901.14_7	PRC1	-0.56391	7.02807	256.986	1.20792e-11	5.48083e-10
ENSG00000260577.2_9	AC126773.4	-0.562756	-0.93784	1.73381	0.205527	0.304531
ENSG00000269148.1_6	AC092301.1	-0.562549	-0.679285	2.15166	0.160804	0.249437
ENSG00000263155.6_8	MYZAP	-0.562495	1.98975	10.1658	0.00609123	0.0154258
ENSG00000005448.17_6	WDR54	-0.562383	4.31176	84.4861	5.58563e-08	6.36589e-07
ENSG00000111269.3_4	CREBL2	-0.562167	4.7948	105.507	1.12206e-08	1.63446e-07
ENSG00000136866.13_5	ZFP37	-0.562122	1.82124	13.9754	0.00165359	0.00496575
ENSG00000267121.6_8	AC008105.3	-0.561982	0.052974	3.58817	0.075462	0.133325
ENSG00000204613.11_5	TRIM10	-0.561927	1.05765	7.71843	0.0129466	0.0298166
ENSG00000153902.14_6	LGI4	-0.561612	-1.04101	1.80241	0.197203	0.294382
ENSG00000228889.7_8	UBAC2-AS1	-0.561159	0.618788	5.88976	0.0267264	0.0553443
ENSG00000142731.11_5	PLK4	-0.560337	5.31472	127.278	2.78905e-09	5.18403e-08
ENSG00000267248.3_9	AC025048.2	-0.560179	1.50841	9.53181	0.00672738	0.0168383
ENSG00000165572.8_4	KBTBD6	-0.56013	4.70955	76.226	1.28783e-07	1.30242e-06
ENSG00000120802.13_6	TMPO	-0.560072	8.07746	363.71	7.45677e-13	5.99723e-11
ENSG00000285679.2_3	AC079142.1	-0.559517	-1.35816	1.15116	0.298443	0.4085
ENSG00000225806.8_10	AL121917.1	-0.559055	-1.29339	1.31446	0.267585	0.375344
ENSG00000230732.4_8	AC016949.1	-0.55865	-1.00562	1.84778	0.19193	0.287932
ENSG00000227403.2_6	LINC01806	-0.558524	2.74646	26.5323	8.18425e-05	0.000352698
ENSG00000197694.18_9	SPTAN1	-0.558515	7.29337	321.011	2.04068e-12	1.40204e-10
ENSG00000161180.11_5	CCDC116	-0.558485	-0.30396	2.32104	0.146196	0.230654
ENSG00000104946.13_6	TBC1D17	-0.558446	4.93029	95.9452	2.24256e-08	2.94469e-07
ENSG00000214199.3_4	EEF1A1P12	-0.558327	-0.810882	2.11109	0.164577	0.254128
ENSG00000129534.14_6	MIS18BP1	-0.558291	5.21291	110.619	7.92197e-09	1.22419e-07
ENSG00000143622.11_6	RIT1	-0.558232	3.3626	43.2234	4.90293e-06	3.06569e-05
ENSG00000138823.13_4	MTTP	-0.557964	-1.42623	1.3406	0.263054	0.370335
ENSG00000272345.1_6	AL031775.1	-0.557403	-0.521958	2.2812	0.149447	0.234913
ENSG00000131013.4_5	PPIL4	-0.557106	5.28005	128.549	2.58861e-09	4.86475e-08
ENSG00000255073.8_6	ZFP91-CNTF	-0.557105	-0.547571	0.112249	0.765174	0.831037
ENSG00000166181.13_6	API5	-0.556235	7.64381	335.116	1.44376e-12	1.05153e-10
ENSG00000035403.18_4	VCL	-0.556213	7.87768	310.668	2.65472e-12	1.73271e-10
ENSG00000146094.14_6	DOK3	-0.55585	2.68088	21.7708	0.000225789	0.000861237
ENSG00000082701.16_7	GSK3B	-0.555783	6.75801	238.107	2.21167e-11	8.78971e-10
ENSG00000271013.1_4	LRRC37A9P	-0.555683	1.49508	9.64402	0.0064719	0.0162829
ENSG00000244026.6_5	FAM86DP	-0.555658	3.1903	36.5424	1.35419e-05	7.32335e-05
ENSG00000005812.11_8	FBXL3	-0.555594	5.1924	87.335	7.65861e-08	8.34189e-07
ENSG00000145700.10_4	ANKRD31	-0.555337	-0.220664	2.68457	0.119832	0.196394
ENSG00000168301.13_6	KCTD6	-0.555232	3.67597	52.0234	1.51545e-06	1.11041e-05
ENSG00000248333.8_5	CDK11B	-0.555078	5.26074	126.848	2.86074e-09	5.29987e-08
ENSG00000103494.14_8	RPGRIP1L	-0.554588	4.42263	79.2199	8.80409e-08	9.38476e-07
ENSG00000166997.8_5	CNPY4	-0.554572	1.82858	12.4395	0.00261257	0.00741764
ENSG00000055950.16_5	MRPL43	-0.553993	5.73709	149.414	8.29113e-10	1.82491e-08
ENSG00000266074.8_3	BAHCC1	-0.553938	6.46605	242.183	1.9337e-11	7.90721e-10
ENSG00000243317.8_5	STMP1	-0.553803	5.23035	117.96	4.92165e-09	8.36041e-08
ENSG00000242265.5_5	PEG10	-0.553789	5.92112	184.72	1.61922e-10	4.57206e-09
ENSG00000113300.13_5	CNOT6	-0.553599	6.82008	232.332	2.6853e-11	1.03332e-09
ENSG00000159921.17_6	GNE	-0.553559	5.23328	120.581	4.1785e-09	7.3481e-08
ENSG00000249264.1_4	EEF1A1P9	-0.553366	0.0207104	2.7541	0.11573	0.190921
ENSG00000167461.12_5	RAB8A	-0.553211	6.11047	180.4	1.94563e-10	5.3862e-09
ENSG00000106459.15_6	NRF1	-0.55304	4.3894	81.2916	7.33946e-08	8.03553e-07
ENSG00000272677.1_8	AC124016.2	-0.552888	-1.38043	1.43138	0.248078	0.353921
ENSG00000226752.9_6	CUTALP	-0.552518	3.40466	32.2526	3.10648e-05	0.000151225
ENSG00000130958.13_6	SLC35D2	-0.552452	5.18608	112.985	6.77515e-09	1.07654e-07
ENSG00000275778.2_9	AC018630.2	-0.552427	0.765124	4.9843	0.0394235	0.0770845
ENSG00000157456.8_5	CCNB2	-0.552271	5.65207	157.606	5.5129e-10	1.28332e-08
ENSG00000040199.18_8	PHLPP2	-0.552271	5.65582	154.062	6.56148e-10	1.50674e-08
ENSG00000265763.4_4	ZNF488	-0.552167	2.94555	29.6034	4.51719e-05	0.000210018
ENSG00000182158.15_5	CREB3L2	-0.55205	6.60136	235.836	2.38583e-11	9.3721e-10
ENSG00000125841.13_5	NRSN2	-0.551796	-0.219581	2.35522	0.143656	0.227665
ENSG00000259820.1_7	AC083843.3	-0.551619	3.83543	58.3116	7.16835e-07	5.80365e-06
ENSG00000055208.19_6	TAB2	-0.55149	6.95108	235.149	2.44146e-11	9.50266e-10
ENSG00000230084.6_8	AC006059.1	-0.551452	2.58945	10.358	0.0094522	0.0226367
ENSG00000171346.16_7	KRT15	-0.551302	3.81236	47.842	2.59396e-06	1.77569e-05
ENSG00000129473.10_6	BCL2L2	-0.551219	5.39246	134.419	1.84965e-09	3.67117e-08
ENSG00000265683.1_5	SYPL1P2	-0.551155	-0.904962	1.86141	0.190381	0.286137
ENSG00000234996.4_5	AC098934.2	-0.550541	0.0116187	3.51245	0.0783293	0.137817
ENSG00000250687.6_7	NAIPP1	-0.550087	-0.3928	0.419458	0.550235	0.65352
ENSG00000204745.4_6	AC083899.1	-0.54975	1.88882	12.7591	0.00237018	0.00680689
ENSG00000173376.14_5	NDNF	-0.549659	-1.33646	1.47147	0.24182	0.34683
ENSG00000273274.2_5	ZBTB8B	-0.549484	1.65964	11.6924	0.00329598	0.00905061
ENSG00000188827.11_5	SLX4	-0.549472	4.62542	92.214	2.98634e-08	3.74285e-07
ENSG00000028137.19_5	TNFRSF1B	-0.549443	-0.336291	2.12604	0.163498	0.252738
ENSG00000167470.12_5	MIDN	-0.548873	6.66439	235.392	2.42158e-11	9.46873e-10
ENSG00000258738.1_6	AL121603.2	-0.548811	0.278231	3.42835	0.0816649	0.142592
ENSG00000214367.8_6	HAUS3	-0.548364	4.63816	95.5106	2.31749e-08	3.03455e-07
ENSG00000269940.1_9	AL049840.5	-0.548291	0.689431	3.85024	0.068161	0.122414
ENSG00000113369.9_5	ARRDC3	-0.548228	5.32618	112.73	6.88956e-09	1.08962e-07
ENSG00000260735.2_8	AC139256.2	-0.548096	1.06661	7.7967	0.0125706	0.0290552
ENSG00000212123.4_6	PRR22	-0.548016	1.92266	11.7568	0.00322973	0.00889316
ENSG00000159335.17_4	PTMS	-0.547827	8.15793	184.454	1.6068e-08	2.21327e-07
ENSG00000174799.11_4	CEP135	-0.547347	4.18292	74.0567	1.41053e-07	1.41136e-06
ENSG00000172244.9_8	C5orf34	-0.54734	2.81254	14.7093	0.00247999	0.00708202
ENSG00000225439.3_7	BOLA3-AS1	-0.54698	-0.535394	2.18096	0.158145	0.246235
ENSG00000213281.5_5	NRAS	-0.546722	7.16948	255.395	1.26899e-11	5.6765e-10
ENSG00000260231.2_7	KDM7A-DT	-0.545368	-0.426562	2.56872	0.127546	0.206652
ENSG00000139974.15_4	SLC38A6	-0.545357	2.47907	16.0525	0.00092971	0.00300919
ENSG00000280734.3_5	LINC01232	-0.545302	1.20838	8.21673	0.0107531	0.025341
ENSG00000112242.15_6	E2F3	-0.545031	5.80538	165.068	3.8642e-10	9.53888e-09
ENSG00000232807.2_8	AL137186.2	-0.544976	0.045044	2.2541	0.154672	0.241692
ENSG00000110900.15_4	TSPAN11	-0.544945	-1.13275	1.60693	0.222136	0.323965
ENSG00000185522.9_6	LMNTD2	-0.54439	1.33137	8.72147	0.00895078	0.0215944
ENSG00000144357.17_5	UBR3	-0.544113	6.17402	205.883	6.94729e-11	2.26722e-09
ENSG00000131236.17_5	CAP1	-0.543493	8.08059	297.874	3.71923e-12	2.31192e-10
ENSG00000279342.2_5	AP000866.6	-0.543234	1.85802	12.733	0.00238899	0.00685395
ENSG00000274561.1_6	AC005332.3	-0.543011	-0.68028	2.03713	0.171741	0.263374
ENSG00000161904.12_7	LEMD2	-0.542751	5.18462	102.197	1.41695e-08	1.98396e-07
ENSG00000119414.11_4	PPP6C	-0.5426	5.49316	133.137	1.98822e-09	3.88862e-08
ENSG00000121211.8_5	MND1	-0.542396	3.43444	42.5659	5.38992e-06	3.31282e-05
ENSG00000099942.13_4	CRKL	-0.542335	7.46042	273.996	7.25231e-12	3.81027e-10
ENSG00000166508.18_5	MCM7	-0.542244	8.03761	259.97	1.14335e-11	5.3304e-10
ENSG00000079819.19_8	EPB41L2	-0.542163	6.96221	264.527	9.59733e-12	4.66667e-10
ENSG00000072958.8_6	AP1M1	-0.542091	5.30025	118.339	4.80542e-09	8.18755e-08
ENSG00000102057.10_6	KCND1	-0.542017	3.15832	36.1945	1.43281e-05	7.67999e-05
ENSG00000115657.14_7	ABCB6	-0.541465	5.45799	137.759	1.53654e-09	3.14158e-08
ENSG00000139645.10_5	ANKRD52	-0.541196	7.874	324.156	1.8868e-12	1.31765e-10
ENSG00000101222.12_5	SPEF1	-0.541151	-0.201512	2.53095	0.13019	0.210223
ENSG00000204682.8_7	MIR1915HG	-0.5411	2.8689	28.6811	5.37604e-05	0.000244065
ENSG00000090924.15_6	PLEKHG2	-0.540919	5.19895	104.313	1.21969e-08	1.74964e-07
ENSG00000166922.8_3	SCG5	-0.540816	-0.113443	3.17216	0.0929096	0.158843
ENSG00000273145.1_6	BX537318.1	-0.540774	0.181426	3.13997	0.0944481	0.161068
ENSG00000103145.11_5	HCFC1R1	-0.540763	5.15832	114.237	6.24445e-09	1.01308e-07
ENSG00000280604.1_6	AJ239328.1	-0.540693	-0.872958	1.75453	0.202967	0.301396
ENSG00000278627.1_6	AC005962.1	-0.540647	-1.00652	0.959951	0.345888	0.458065
ENSG00000185379.20_8	RAD51D	-0.540533	4.26253	73.779	1.44785e-07	1.44106e-06
ENSG00000140320.12_6	BAHD1	-0.540439	5.32856	98.8342	1.84764e-08	2.49241e-07
ENSG00000132967.9_4	HMGB1P5	-0.540422	4.10242	51.8407	1.57119e-06	1.14532e-05
ENSG00000225975.7_7	LINC01534	-0.54009	-0.336105	2.46603	0.13489	0.216441
ENSG00000184381.20_8	PLA2G6	-0.540033	4.19311	68.442	2.43116e-07	2.2706e-06
ENSG00000178700.8_10	DHFR2	-0.539861	2.23686	16.1937	0.000891485	0.00289818
ENSG00000143178.13_5	TBX19	-0.539649	1.98114	14.1955	0.00155192	0.00469868
ENSG00000149548.15_4	CCDC15	-0.539562	1.95843	13.3745	0.00197149	0.00579932
ENSG00000275216.2_7	AL161431.1	-0.539472	5.37834	95.7113	2.95407e-08	3.70838e-07
ENSG00000035499.13_5	DEPDC1B	-0.539447	4.96577	108.11	9.38113e-09	1.41258e-07
ENSG00000161558.11_7	TMEM143	-0.539276	3.11953	28.3196	5.76148e-05	0.000259412
ENSG00000126261.13_6	UBA2	-0.539223	6.982	226.646	3.2651e-11	1.22315e-09
ENSG00000272223.1_6	AL136304.1	-0.539032	-1.13305	1.37991	0.256426	0.362961
ENSG00000131389.17_6	SLC6A6	-0.538914	6.31157	196.392	1.00478e-10	3.09093e-09
ENSG00000247315.4_5	ZCCHC3	-0.538718	5.05098	114.325	6.20866e-09	1.00824e-07
ENSG00000133030.21_7	MPRIP	-0.538531	8.06515	334.495	1.46547e-12	1.06278e-10
ENSG00000151006.7_5	PRSS53	-0.538463	3.85157	54.9171	1.06494e-06	8.15522e-06
ENSG00000122203.15_6	KIAA1191	-0.538326	6.76441	241.787	1.95896e-11	7.97799e-10
ENSG00000147862.17_5	NFIB	-0.538229	4.75055	74.1008	1.42973e-07	1.42721e-06
ENSG00000101577.9_6	LPIN2	-0.538017	4.60258	88.5296	4.00192e-08	4.79609e-07
ENSG00000260528.5_8	FAM157C	-0.537001	2.92324	26.4971	8.24227e-05	0.000354823
ENSG00000099622.14_8	CIRBP	-0.536769	6.81416	227.74	3.14351e-11	1.18283e-09
ENSG00000163781.14_8	TOPBP1	-0.536468	6.6279	222.235	3.812e-11	1.37931e-09
ENSG00000244733.5_8	AL132656.2	-0.536447	-0.0583225	1.46812	0.253234	0.359643
ENSG00000162512.16_7	SDC3	-0.53611	6.61397	213.925	5.14399e-11	1.76708e-09
ENSG00000164252.13_5	AGGF1	-0.5353	5.31493	98.9161	1.79735e-08	2.43425e-07
ENSG00000139190.16_4	VAMP1	-0.535296	3.49459	41.3204	6.46816e-06	3.88961e-05
ENSG00000160014.17_6	CALM3	-0.535184	8.92834	279.692	6.39303e-12	3.45076e-10
ENSG00000104413.18_7	ESRP1	-0.534987	6.78938	226.814	3.24608e-11	1.21872e-09
ENSG00000255185.6_5	PDXDC2P	-0.534977	-0.547753	0.53824	0.4912	0.599818
ENSG00000228878.8_9	SEPTIN7-DT	-0.534957	-0.392636	2.33123	0.145326	0.229604
ENSG00000087586.17_4	AURKA	-0.534363	6.0544	189.085	1.3503e-10	3.91703e-09
ENSG00000270276.2_4	H4C15	-0.534127	0.218077	0.124838	0.754106	0.822176
ENSG00000066230.12_8	SLC9A3	-0.534085	2.28488	14.3066	0.00150328	0.00457018
ENSG00000188229.6_4	TUBB4B	-0.5333	8.62337	311.242	2.61568e-12	1.72173e-10
ENSG00000285238.2_7	AC006064.6	-0.532437	3.79682	0.217075	0.683707	0.766854
ENSG00000285752.1_5	CDC42-AS1	-0.532326	0.646628	4.3459	0.0526076	0.0985595
ENSG00000151445.16_9	VIPAS39	-0.532097	4.69518	85.607	5.08575e-08	5.86313e-07
ENSG00000089057.15_7	SLC23A2	-0.532058	5.31647	125.468	3.1051e-09	5.70277e-08
ENSG00000264982.1_7	AC015563.3	-0.532037	-0.987594	0.152797	0.721945	0.796801
ENSG00000177125.5_3	ZBTB34	-0.531837	4.65711	75.4353	1.2405e-07	1.26359e-06
ENSG00000120896.13_5	SORBS3	-0.531785	6.01403	107.7	7.83794e-08	8.5099e-07
ENSG00000269915.1_7	AP006621.4	-0.531746	-1.07629	1.39124	0.254557	0.360979
ENSG00000241506.1_4	PSMC1P1	-0.531349	4.13431	34.4103	8.71415e-05	0.000373904
ENSG00000270820.6_7	AC016727.1	-0.531114	0.32749	4.16576	0.0572086	0.105697
ENSG00000147912.13_7	FBXO10	-0.531059	3.60443	37.858	1.09763e-05	6.13125e-05
ENSG00000271270.7_7	TMCC1-AS1	-0.530715	1.71004	10.3976	0.00501467	0.0129942
ENSG00000090612.22_8	ZNF268	-0.530668	3.87563	45.7854	3.42374e-06	2.2581e-05
ENSG00000212952.6_7	BX088651.1	-0.530487	-0.437211	2.52285	0.130766	0.211
ENSG00000100077.15_7	GRK3	-0.530449	5.25305	121.695	3.90143e-09	6.91099e-08
ENSG00000162433.15_5	AK4	-0.530324	6.78364	239.574	2.10683e-11	8.41244e-10
ENSG00000263142.5_4	LRRC37A17P	-0.53023	-0.57348	1.96644	0.178954	0.272021
ENSG00000184014.8_6	DENND5A	-0.530158	6.38621	168.617	3.28016e-10	8.36852e-09
ENSG00000196584.3_5	XRCC2	-0.530127	4.58155	62.8007	5.20163e-07	4.38508e-06
ENSG00000189149.12_6	CRYM-AS1	-0.529923	-1.3582	1.33162	0.264598	0.371923
ENSG00000149922.10_4	TBX6	-0.529861	-0.211487	2.26868	0.150501	0.236276
ENSG00000149929.16_5	HIRIP3	-0.529493	4.33226	71.4858	1.80198e-07	1.74541e-06
ENSG00000261527.1_6	AC026464.5	-0.529482	-1.38083	1.06504	0.316633	0.428319
ENSG00000185864.16_5	NPIPB4	-0.529145	4.04155	63.2064	4.17807e-07	3.63413e-06
ENSG00000259153.2_7	AC004816.1	-0.528909	1.02358	5.13978	0.0370177	0.0730285
ENSG00000284820.1_4	AC068946.2	-0.528749	2.99141	29.2625	4.8153e-05	0.000222174
ENSG00000042088.14_8	TDP1	-0.528435	4.72545	86.9572	4.54884e-08	5.34954e-07
ENSG00000176834.14_6	VSIG10	-0.528063	5.50427	135.027	1.78764e-09	3.56477e-08
ENSG00000246250.3_8	AC087521.2	-0.527865	0.412967	3.91714	0.0643497	0.116581
ENSG00000140497.16_6	SCAMP2	-0.527575	5.9806	166.901	3.5492e-10	8.94948e-09
ENSG00000173894.11_4	CBX2	-0.527122	5.9093	143.069	1.15353e-09	2.46542e-08
ENSG00000167131.17_6	CCDC103	-0.52645	0.111153	3.24126	0.0897056	0.154236
ENSG00000144550.13_4	CPNE9	-0.525815	-1.33601	1.27774	0.27413	0.382282
ENSG00000279689.1_8	AC022400.9	-0.525628	1.76282	10.0633	0.00560976	0.0143413
ENSG00000133131.15_8	MORC4	-0.525615	6.39589	179.267	2.04302e-10	5.59193e-09
ENSG00000138835.22_5	RGS3	-0.525551	4.9855	72.7608	2.27282e-07	2.14158e-06
ENSG00000004139.14_6	SARM1	-0.525497	1.52898	7.33627	0.0149972	0.0338075
ENSG00000273253.2_8	AL022328.4	-0.52538	-0.414833	2.57223	0.127305	0.206411
ENSG00000101162.4_4	TUBB1	-0.525326	-1.35832	1.30594	0.269084	0.377011
ENSG00000105737.9_4	GRIK5	-0.525176	1.01911	6.13898	0.0241051	0.0506642
ENSG00000007314.12_5	SCN4A	-0.525053	2.20876	15.6845	0.00102311	0.00326417
ENSG00000284713.1_5	SMIM38	-0.524731	-0.810375	1.59295	0.22407	0.326308
ENSG00000197128.11_5	ZNF772	-0.524694	-0.694372	1.78407	0.199386	0.296935
ENSG00000254634.4_5	SMG1P6	-0.524669	0.0950762	3.48842	0.0792659	0.139162
ENSG00000108406.10_4	DHX40	-0.524355	6.63059	196.055	1.01838e-10	3.12179e-09
ENSG00000184378.3_6	ACTRT3	-0.524122	1.06532	6.25321	0.0230028	0.048673
ENSG00000136861.18_5	CDK5RAP2	-0.523594	6.04745	178.146	2.14477e-10	5.83282e-09
ENSG00000179886.6_4	TIGD5	-0.523537	4.07955	30.0958	0.000200678	0.000778046
ENSG00000268895.6_7	A1BG-AS1	-0.523454	-0.841497	0.728512	0.415479	0.527708
ENSG00000258811.1_6	AL583810.2	-0.523373	-1.23111	0.896517	0.359035	0.471472
ENSG00000228192.8_8	AL512353.1	-0.523156	0.270076	3.20556	0.0913441	0.156624
ENSG00000103995.14_8	CEP152	-0.522815	4.93956	88.9197	3.87792e-08	4.67056e-07
ENSG00000143401.15_9	ANP32E	-0.522611	7.16675	214.568	5.02424e-11	1.72944e-09
ENSG00000228775.8_8	WEE2-AS1	-0.522442	-0.240816	2.74634	0.115949	0.191146
ENSG00000174442.12_5	ZWILCH	-0.522334	5.24579	109.987	8.26426e-09	1.26689e-07
ENSG00000280537.2_7	AC068946.1	-0.522283	2.15694	14.6005	0.00138268	0.0042515
ENSG00000235636.1_4	NUS1P1	-0.521997	0.793517	5.72219	0.0286723	0.0588568
ENSG00000069275.13_5	NUCKS1	-0.521936	8.71392	328.783	1.68348e-12	1.19036e-10
ENSG00000101290.14_7	CDS2	-0.521373	6.42086	209.84	5.9844e-11	2.00306e-09
ENSG00000147421.18_6	HMBOX1	-0.520782	4.63833	80.3893	7.94092e-08	8.60537e-07
ENSG00000181826.10_5	RELL1	-0.520769	4.12082	57.1012	8.23745e-07	6.54158e-06
ENSG00000164037.17_6	SLC9B1	-0.520252	-1.35851	1.08395	0.312502	0.423812
ENSG00000180425.11_4	C11orf71	-0.520191	1.87735	12.5281	0.0025427	0.00724596
ENSG00000277639.2_8	AC007906.2	-0.520018	-0.095186	3.02612	0.100138	0.169173
ENSG00000080986.13_6	NDC80	-0.51978	4.71103	84.8318	5.42584e-08	6.1971e-07
ENSG00000171302.17_8	CANT1	-0.519665	6.46722	195.379	1.04617e-10	3.18736e-09
ENSG00000168813.17_5	ZNF507	-0.519664	5.82494	137.857	1.5283e-09	3.12849e-08
ENSG00000198700.10_4	IPO9	-0.519209	7.4683	276.209	6.80164e-12	3.6219e-10
ENSG00000164754.15_5	RAD21	-0.519009	8.48542	308.792	2.78694e-12	1.77798e-10
ENSG00000169499.15_6	PLEKHA2	-0.518968	5.31361	110.648	7.90688e-09	1.22315e-07
ENSG00000263818.5_5	RDM1P5	-0.518858	-1.336	1.24372	0.280385	0.389246
ENSG00000242498.8_6	ARPIN	-0.518721	4.38049	70.9241	1.90286e-07	1.83266e-06
ENSG00000127564.17_7	PKMYT1	-0.518633	4.92495	75.1386	1.29802e-07	1.31037e-06
ENSG00000233058.2_7	LINC00884	-0.518595	-0.36917	2.52501	0.130612	0.210792
ENSG00000124766.7_5	SOX4	-0.518538	8.06159	240.689	2.10425e-11	8.41244e-10
ENSG00000280119.1_7	AC093642.2	-0.518195	-0.141444	2.83102	0.110868	0.184363
ENSG00000182446.14_6	NPLOC4	-0.518009	7.91797	290.764	4.51278e-12	2.65856e-10
ENSG00000271851.1_8	AC087501.4	-0.517827	0.00242316	3.02704	0.10009	0.169109
ENSG00000261054.1_7	AC036108.2	-0.517574	1.69404	8.72899	0.00892663	0.0215514
ENSG00000173273.16_4	TNKS	-0.517533	6.56645	215.087	4.92967e-11	1.70728e-09
ENSG00000257596.1_8	SCAT2	-0.517315	-1.17117	1.48866	0.2392	0.343769
ENSG00000273891.1_7	AL731566.2	-0.517094	1.21549	6.93313	0.0175175	0.0384769
ENSG00000215883.10_7	CYB5RL	-0.516926	3.56443	42.7161	5.27405e-06	3.2522e-05
ENSG00000116652.6_5	DLEU2L	-0.516764	-0.403	2.0187	0.173586	0.265647
ENSG00000271936.1_6	AC012073.1	-0.516209	1.87432	11.0369	0.00406472	0.0108288
ENSG00000108395.14_8	TRIM37	-0.516184	6.68603	222.317	3.80098e-11	1.37826e-09
ENSG00000242282.6_9	AC108488.1	-0.516087	0.320909	3.62994	0.0739331	0.131228
ENSG00000228716.7_6	DHFR	-0.515355	6.55206	206.335	6.82906e-11	2.23293e-09
ENSG00000278576.1_8	AL162171.3	-0.515048	-0.0766429	2.99547	0.101739	0.17157
ENSG00000150347.16_5	ARID5B	-0.515023	5.48352	110.608	7.92805e-09	1.22419e-07
ENSG00000197093.11_5	GAL3ST4	-0.514851	2.58918	19.738	0.000362838	0.00131088
ENSG00000180747.15_6	SMG1P3	-0.514469	5.02398	22.9001	0.00365367	0.00987935
ENSG00000148835.11_4	TAF5	-0.514442	4.19164	64.4909	3.6464e-07	3.23807e-06
ENSG00000184319.16_6	RPL23AP82	-0.51439	3.41719	34.1088	2.0263e-05	0.00010366
ENSG00000160949.17_5	TONSL	-0.514236	6.64525	128.286	3.43622e-08	4.2103e-07
ENSG00000011007.12_4	ELOA	-0.513974	5.82832	152.75	7.00479e-10	1.59541e-08
ENSG00000183763.9_5	TRAIP	-0.513904	3.18474	30.9246	3.54206e-05	0.000169991
ENSG00000230524.8_4	COL6A4P1	-0.513732	0.482459	4.27657	0.0543256	0.101308
ENSG00000131094.4_5	C1QL1	-0.512601	1.9222	9.3882	0.00715267	0.0177587
ENSG00000268798.1_8	AC027307.3	-0.512336	-1.33612	1.22057	0.284752	0.393826
ENSG00000285219.2_4	HULC	-0.512093	0.248179	3.69557	0.0716038	0.127719
ENSG00000138061.12_8	CYP1B1	-0.511753	1.51737	7.85516	0.0122979	0.0285025
ENSG00000169951.9_6	ZNF764	-0.511696	2.93804	26.9309	7.55817e-05	0.000328709
ENSG00000127423.11_5	AUNIP	-0.511564	3.8237	48.8364	2.27552e-06	1.58765e-05
ENSG00000267244.5_7	AC012615.6	-0.511497	1.4498	7.65073	0.013282	0.0304713
ENSG00000095203.14_4	EPB41L4B	-0.511227	4.57421	78.2006	9.64267e-08	1.01954e-06
ENSG00000172671.20_5	ZFAND4	-0.510995	3.43363	37.1452	1.22913e-05	6.76265e-05
ENSG00000130675.15_7	MNX1	-0.510854	2.39165	15.7331	0.00100963	0.00323091
ENSG00000147883.12_6	CDKN2B	-0.510713	3.27208	29.3599	4.72794e-05	0.000218738
ENSG00000186352.9_4	ANKRD37	-0.510332	1.7423	9.90603	0.00591695	0.015027
ENSG00000107672.15_5	NSMCE4A	-0.510046	5.54972	116.56	5.37809e-09	8.98289e-08
ENSG00000104889.7_6	RNASEH2A	-0.510031	5.06126	78.1878	9.83262e-08	1.0364e-06
ENSG00000280893.1_6	AC009133.6	-0.510019	4.08994	52.3105	1.46234e-06	1.07755e-05
ENSG00000125447.18_8	GGA3	-0.509766	6.26341	179.656	2.00895e-10	5.52216e-09
ENSG00000159263.16_5	SIM2	-0.509373	4.30464	67.9657	2.5503e-07	2.36884e-06
ENSG00000245281.8_8	AC124242.1	-0.509346	-0.560615	2.17458	0.158719	0.246858
ENSG00000261777.6_8	AC012184.3	-0.509289	-0.132529	2.13438	0.162653	0.251707
ENSG00000213658.12_5	LAT	-0.509009	1.40137	8.31995	0.0103534	0.0244954
ENSG00000247157.7_6	LINC01252	-0.50889	-0.988957	1.50719	0.236418	0.340608
ENSG00000287431.1_2	AC027601.6	-0.508886	2.53728	15.3413	0.00112409	0.00354373
ENSG00000287260.1_3	AL357075.3	-0.508349	0.432844	3.90986	0.064574	0.116925
ENSG00000160298.18_8	C21orf58	-0.507956	2.5276	17.5964	0.000617216	0.00209516
ENSG00000244055.2_8	AC007566.1	-0.507861	1.67982	7.70463	0.0130461	0.0300233
ENSG00000224546.2_5	EIF4BP3	-0.507723	-1.00509	1.19984	0.288796	0.398121
ENSG00000078177.14_5	N4BP2	-0.507626	4.2848	62.6226	4.44796e-07	3.82768e-06
ENSG00000197566.10_6	ZNF624	-0.507494	2.12416	13.3072	0.00201119	0.00590074
ENSG00000164463.12_6	CREBRF	-0.507347	3.67163	33.6951	2.29808e-05	0.000115825
ENSG00000106399.11_5	RPA3	-0.507026	4.41139	64.6623	3.58136e-07	3.18865e-06
ENSG00000279168.2_6	AC105052.4	-0.506925	-1.04146	1.07382	0.315333	0.426761
ENSG00000101782.15_5	RIOK3	-0.506851	5.58421	129.957	2.38515e-09	4.52752e-08
ENSG00000077514.9_7	POLD3	-0.506703	4.20174	64.2561	3.73766e-07	3.31217e-06
ENSG00000171055.15_9	FEZ2	-0.506551	4.28189	64.8973	3.49431e-07	3.11769e-06
ENSG00000227896.2_7	AL731569.1	-0.506531	-0.0321072	2.9224	0.10568	0.1773
ENSG00000250397.2_7	AP006623.1	-0.50584	0.508951	4.34317	0.052674	0.098662
ENSG00000272831.1_7	AC027644.3	-0.505412	0.361226	3.79322	0.0682947	0.122628
ENSG00000254206.5_3	NPIPB11	-0.505223	1.84181	9.74399	0.00625351	0.0157943
ENSG00000152683.14_5	SLC30A6	-0.505091	5.38635	99.05	1.77976e-08	2.4162e-07
ENSG00000151849.15_5	CENPJ	-0.504987	4.85312	89.1365	3.81087e-08	4.60751e-07
ENSG00000164611.13_5	PTTG1	-0.504947	5.76839	95.1863	6.12201e-08	6.89386e-07
ENSG00000178081.12_2	ULK4P3	-0.504231	-1.27197	1.1676	0.295095	0.404995
ENSG00000170092.14_3	SPDYE5	-0.50409	-0.00544584	2.66852	0.120867	0.197717
ENSG00000082196.20_5	C1QTNF3	-0.503877	0.86223	5.72678	0.0286169	0.0587796
ENSG00000279457.4_5	WASH9P	-0.503721	0.841175	1.28356	0.301938	0.412319
ENSG00000288012.1_3	AP003307.2	-0.503478	-1.02328	0.809876	0.385602	0.498679
ENSG00000159055.4_5	MIS18A	-0.503447	4.1613	51.4586	1.62633e-06	1.18146e-05
ENSG00000229132.2_5	EIF4A1P10	-0.503428	-0.230437	2.62066	0.124017	0.20207
ENSG00000234742.1_2	AC144530.1	-0.503357	-0.461452	2.00786	0.174683	0.26706
ENSG00000094804.12_7	CDC6	-0.503233	6.22727	150.671	7.77768e-10	1.74356e-08
ENSG00000204410.16_8	MSH5	-0.503056	5.01664	97.7045	1.96573e-08	2.6308e-07
ENSG00000278601.1_6	AL158163.2	-0.502946	-1.15222	1.20486	0.287768	0.397059
ENSG00000227885.3_8	AL590652.1	-0.502435	0.813224	3.99527	0.0622336	0.113377
ENSG00000227388.3_8	AL133410.1	-0.501609	1.4875	8.61806	0.00929023	0.0223023
ENSG00000197562.10_5	RAB40C	-0.5014	4.06847	50.4316	1.85203e-06	1.32611e-05
ENSG00000280434.1_7	AL031595.3	-0.501372	-0.736648	1.79106	0.198551	0.296134
ENSG00000151725.12_9	CENPU	-0.500387	3.72033	38.961	9.24065e-06	5.2817e-05
ENSG00000076382.17_8	SPAG5	-0.500313	6.4469	188.167	1.40237e-10	4.04045e-09
ENSG00000270890.1_5	AL049844.2	-0.500264	-0.0956399	2.65309	0.121872	0.199008
ENSG00000230513.2_7	THAP7-AS1	-0.500189	1.69066	10.0084	0.00571497	0.0145729
ENSG00000196456.13_8	ZNF775	-0.499894	2.24269	13.4654	0.00191926	0.00566531
ENSG00000075089.9_4	ACTR6	-0.499399	4.67356	76.7659	1.09787e-07	1.13257e-06
ENSG00000006534.16_6	ALDH3B1	-0.499369	4.40805	70.675	1.9496e-07	1.87449e-06
ENSG00000248445.5_6	SEMA6A-AS1	-0.499295	-0.857079	1.47795	0.240829	0.345729
ENSG00000179029.15_8	TMEM107	-0.499079	3.17606	30.1889	4.05213e-05	0.000191172
ENSG00000087903.13_7	RFX2	-0.499075	4.16607	60.8985	5.3659e-07	4.51235e-06
ENSG00000246898.1_5	LINC00920	-0.499072	0.958666	5.44016	0.032326	0.0651433
ENSG00000258317.1_8	AC034102.6	-0.499051	-1.23051	1.1848	0.291683	0.401221
ENSG00000167325.15_5	RRM1	-0.498995	6.84854	226.296	3.30517e-11	1.23272e-09
ENSG00000080839.12_6	RBL1	-0.498987	4.49217	66.0569	3.09793e-07	2.81019e-06
ENSG00000227671.4_7	AL390728.4	-0.498899	4.48548	73.1524	1.53619e-07	1.51741e-06
ENSG00000197180.2_5	AC244090.1	-0.498131	-0.559112	1.34597	0.263912	0.371144
ENSG00000105486.14_8	LIG1	-0.497997	5.759	136.576	1.64011e-09	3.30555e-08
ENSG00000221869.5_4	CEBPD	-0.497967	1.74123	8.81487	0.00865622	0.0209971
ENSG00000224789.1_7	AC012363.2	-0.497825	-0.141398	2.69574	0.119119	0.195498
ENSG00000183401.12_8	CCDC159	-0.497762	1.65458	7.68965	0.013088	0.0300976
ENSG00000273763.2_7	AC007318.3	-0.49765	-0.585311	1.42049	0.250599	0.356708
ENSG00000070087.14_6	PFN2	-0.497469	7.56997	270.796	7.96428e-12	4.0105e-10
ENSG00000186529.16_7	CYP4F3	-0.497359	2.7325	21.977	0.000215502	0.000827018
ENSG00000278959.1_1	AC006378.1	-0.497283	-0.766026	1.76686	0.201462	0.299476
ENSG00000263535.2_5	AK4P1	-0.496906	2.47446	15.7887	0.000994477	0.00319083
ENSG00000106635.8_5	BCL7B	-0.49672	5.02425	96.2012	2.1997e-08	2.90484e-07
ENSG00000258461.5_7	AC012651.1	-0.496637	0.180917	2.68173	0.120015	0.196588
ENSG00000231171.4_6	LINC01098	-0.496633	0.381334	3.68344	0.0720277	0.12838
ENSG00000272606.1_7	AC015982.2	-0.496366	-1.11442	1.14926	0.298797	0.408885
ENSG00000234618.1_4	RPSAP9	-0.495981	-1.272	1.26905	0.27571	0.383791
ENSG00000159871.15_7	LYPD5	-0.49576	1.86048	11.1911	0.0038672	0.0103773
ENSG00000285693.1_2	AP002381.2	-0.495452	-1.27217	1.24979	0.279255	0.387899
ENSG00000267500.1_6	ZNF887P	-0.495365	0.0117513	2.90503	0.106644	0.178634
ENSG00000189144.13_6	ZNF573	-0.494754	0.538205	4.3041	0.0536357	0.100231
ENSG00000132640.15_7	BTBD3	-0.494696	5.4233	102.69	1.36796e-08	1.9249e-07
ENSG00000162620.16_9	LRRIQ3	-0.494606	0.705832	4.84384	0.041961	0.0813896
ENSG00000114853.14_4	ZBTB47	-0.494455	3.40436	34.239	1.98209e-05	0.000101764
ENSG00000166128.13_4	RAB8B	-0.493774	5.06826	80.3818	7.94615e-08	8.60537e-07
ENSG00000282542.1_6	AC008993.1	-0.493708	1.4895	8.04577	0.0114543	0.0267924
ENSG00000168066.20_6	SF1	-0.493703	8.28918	245.198	1.75323e-11	7.31016e-10
ENSG00000224945.1_8	AL353150.1	-0.493569	-1.11324	1.41967	0.249945	0.356075
ENSG00000149231.15_9	CCDC82	-0.493491	5.02236	86.472	4.7341e-08	5.52149e-07
ENSG00000124783.14_7	SSR1	-0.493376	7.68195	268.503	8.52257e-12	4.24129e-10
ENSG00000256238.1_5	SUPT16HP1	-0.493248	1.27003	6.84505	0.0181363	0.0396205
ENSG00000078369.18_5	GNB1	-0.493017	8.54453	301.97	3.33377e-12	2.0876e-10
ENSG00000136731.13_4	UGGT1	-0.492807	7.47598	258.429	1.15535e-11	5.33528e-10
ENSG00000169679.15_8	BUB1	-0.492801	6.66626	198.816	9.13002e-11	2.84287e-09
ENSG00000259248.7_8	USP3-AS1	-0.492752	1.03134	5.95569	0.0260025	0.0540762
ENSG00000104427.12_4	ZC2HC1A	-0.492659	4.10335	47.5311	2.70353e-06	1.84252e-05
ENSG00000244363.3_4	RPL7P23	-0.492431	-0.856728	1.67569	0.212932	0.313205
ENSG00000110958.16_5	PTGES3	-0.492415	8.71566	185.813	2.15458e-09	4.15491e-08
ENSG00000184083.12_6	FAM120C	-0.492272	1.99815	11.6087	0.00338428	0.0092661
ENSG00000233231.1_4	HNRNPA1P49	-0.492226	0.769323	5.10293	0.0374174	0.0736479
ENSG00000254726.3_5	MEX3A	-0.491952	4.68905	78.002	9.81629e-08	1.03532e-06
ENSG00000269934.3_9	AL353593.1	-0.491756	1.53469	8.16563	0.0109575	0.0257725
ENSG00000129355.7_5	CDKN2D	-0.491691	2.45352	13.1425	0.00211222	0.00615142
ENSG00000136942.15_5	RPL35	-0.491571	8.20314	276.877	6.67182e-12	3.57164e-10
ENSG00000246465.1_7	AC138904.1	-0.491403	0.218251	2.18584	0.158652	0.246858
ENSG00000197008.9_3	ZNF138	-0.491151	3.67895	42.4186	5.50624e-06	3.36967e-05
ENSG00000171847.11_6	FAM90A1	-0.490932	-0.314522	2.17083	0.159058	0.247294
ENSG00000279300.1_5	AC008761.3	-0.49081	0.334159	3.01053	0.100949	0.170441
ENSG00000120075.5_5	HOXB5	-0.490755	4.39363	58.3351	7.14923e-07	5.79382e-06
ENSG00000106683.15_4	LIMK1	-0.490628	7.29741	229.975	2.91037e-11	1.10738e-09
ENSG00000184925.12_4	LCN12	-0.490028	0.440211	3.81757	0.0674979	0.121352
ENSG00000164244.21_3	PRRC1	-0.489954	6.69865	175.819	2.37463e-10	6.34606e-09
ENSG00000185261.14_7	KIAA0825	-0.489816	1.02461	5.94867	0.0260785	0.0542144
ENSG00000285967.1_4	NIPBL-DT	-0.489803	2.60944	18.5061	0.000490446	0.00170796
ENSG00000272054.1_8	AC007390.1	-0.48971	0.998308	5.53841	0.0309958	0.0628508
ENSG00000186472.20_5	PCLO	-0.489604	4.28979	24.7716	0.000763493	0.00252464
ENSG00000261616.1_6	AC036108.3	-0.489354	-0.292974	2.3065	0.147346	0.232233
ENSG00000127561.15_4	SYNGR3	-0.489339	2.9414	24.6877	0.0001195	0.000492326
ENSG00000245112.2_7	SMARCA5-AS1	-0.489026	2.53965	12.1348	0.00321866	0.00887132
ENSG00000273271.1_7	AP000254.2	-0.488962	-1.15166	1.30058	0.270034	0.377999
ENSG00000109685.18_6	NSD2	-0.488951	7.79422	272.12	7.66056e-12	3.96341e-10
ENSG00000156427.8_4	FGF18	-0.488848	0.969359	5.5971	0.030231	0.0615575
ENSG00000248008.3_9	NRAV	-0.488592	4.17532	37.3734	2.10854e-05	0.000107356
ENSG00000130702.15_5	LAMA5	-0.488584	8.796	292.213	4.33674e-12	2.59135e-10
ENSG00000142784.16_5	WDTC1	-0.488381	5.51794	109.154	8.74014e-09	1.32903e-07
ENSG00000149636.15_6	DSN1	-0.488314	4.68237	75.6065	1.22103e-07	1.2475e-06
ENSG00000145743.17_5	FBXL17	-0.488109	3.76261	31.6804	3.57289e-05	0.000171228
ENSG00000169962.5_4	TAS1R3	-0.487421	-1.40327	1.05486	0.318887	0.430544
ENSG00000224717.1_7	LEMD1-DT	-0.487397	-1.0052	1.37802	0.25674	0.363255
ENSG00000270728.1_6	AL035413.1	-0.487376	-1.13239	1.08844	0.311532	0.422936
ENSG00000146858.8_5	ZC3HAV1L	-0.487257	3.4057	30.6522	3.72207e-05	0.000177625
ENSG00000214300.7_3	SPDYE3	-0.487136	1.39358	7.58002	0.013643	0.0311856
ENSG00000235609.7_8	AF127577.4	-0.487084	1.47331	6.76986	0.0186841	0.0406656
ENSG00000188933.16_4	USP32P1	-0.487031	-0.599649	1.71638	0.207712	0.307313
ENSG00000104814.13_6	MAP4K1	-0.486963	0.691323	4.50948	0.0487979	0.0924059
ENSG00000287671.1_1	AC068418.3	-0.486893	-0.523367	1.99555	0.175939	0.268425
ENSG00000225968.7_3	ELFN1	-0.486697	1.94636	11.0221	0.00408431	0.0108723
ENSG00000272356.1_7	AL080317.2	-0.486656	0.606414	3.64298	0.0734634	0.130624
ENSG00000148019.14_7	CEP78	-0.486489	5.96119	107.358	1.27573e-08	1.818e-07
ENSG00000091656.19_9	ZFHX4	-0.486371	5.77731	108.474	9.1517e-09	1.38417e-07
ENSG00000247853.2_6	AC006064.2	-0.486319	-0.0140397	2.16117	0.159977	0.248404
ENSG00000188015.10_6	S100A3	-0.486255	1.08416	5.31849	0.0340651	0.0680821
ENSG00000262619.2_8	LINC00621	-0.486192	-0.92124	1.53507	0.232309	0.335913
ENSG00000136122.18_6	BORA	-0.486158	4.63447	69.2604	2.2407e-07	2.11248e-06
ENSG00000081052.13_5	COL4A4	-0.486071	4.46529	63.0866	4.23191e-07	3.67719e-06
ENSG00000102362.15_3	SYTL4	-0.485893	3.61619	35.9809	1.48361e-05	7.91725e-05
ENSG00000269959.1_6	SPACA6P-AS	-0.485785	0.16626	2.89769	0.107054	0.179197
ENSG00000088305.18_5	DNMT3B	-0.485709	5.29307	98.4806	1.85594e-08	2.50161e-07
ENSG00000112877.8_4	CEP72	-0.485709	3.3329	33.1579	2.3848e-05	0.000119698
ENSG00000179841.8_4	AKAP5	-0.485129	0.856168	5.18665	0.0360723	0.071479
ENSG00000167723.15_5	TRPV3	-0.484682	2.06345	10.308	0.00516684	0.0133376
ENSG00000103502.14_5	CDIPT	-0.484646	5.29788	93.1651	2.77349e-08	3.516e-07
ENSG00000271933.1_6	AL603756.1	-0.484391	-0.63854	1.79561	0.198009	0.29543
ENSG00000120334.15_3	CENPL	-0.484275	3.63343	37.6232	1.13912e-05	6.33384e-05
ENSG00000230280.2_5	HNRNPA1P59	-0.484076	-0.0675996	2.53305	0.130041	0.210031
ENSG00000285188.1_3	AC008397.2	-0.484015	-0.122192	2.06308	0.169184	0.260154
ENSG00000165197.5_8	VEGFD	-0.483915	-0.369696	2.04945	0.170521	0.261925
ENSG00000141013.17_5	GAS8	-0.483906	5.03148	91.8576	3.07077e-08	3.83169e-07
ENSG00000223891.6_7	OSER1-DT	-0.483733	1.5997	7.84743	0.0123336	0.0285696
ENSG00000100263.14_6	RHBDD3	-0.483501	4.11061	48.6611	2.32834e-06	1.61735e-05
ENSG00000272661.1_6	AC021097.1	-0.48344	-0.0140919	2.79414	0.113047	0.187107
ENSG00000062370.16_8	ZNF112	-0.483156	2.56839	17.0387	0.000712961	0.00238168
ENSG00000203814.6_5	H2BC18	-0.482972	-0.639341	1.75122	0.203373	0.301893
ENSG00000185838.14_6	GNB1L	-0.4827	3.12226	15.5348	0.0018518	0.00549677
ENSG00000085999.13_7	RAD54L	-0.482477	4.60356	66.5562	2.94295e-07	2.68939e-06
ENSG00000024526.17_6	DEPDC1	-0.482405	6.74009	153.832	6.82683e-10	1.56134e-08
ENSG00000278987.1_6	AL031009.1	-0.482248	0.249664	3.04625	0.099103	0.167608
ENSG00000188529.15_6	SRSF10	-0.48218	7.47193	242.877	1.89043e-11	7.78654e-10
ENSG00000101040.19_7	ZMYND8	-0.482136	5.7889	131.49	2.18371e-09	4.20179e-08
ENSG00000261170.2_8	AC009053.4	-0.482084	0.544241	3.4998	0.0788205	0.138524
ENSG00000197372.10_5	ZNF675	-0.481648	2.08263	12.3226	0.0027081	0.00765115
ENSG00000179119.15_5	SPTY2D1	-0.481412	5.97773	140.926	1.29353e-09	2.72005e-08
ENSG00000225077.3_5	LINC00337	-0.481405	-0.0856071	2.5498	0.128863	0.208485
ENSG00000173275.13_4	ZNF449	-0.48121	3.51403	36.4787	1.36822e-05	7.38742e-05
ENSG00000264920.2_8	AC018521.5	-0.481141	0.354142	2.64107	0.122703	0.20018
ENSG00000139547.7_4	RDH16	-0.48095	-0.261539	1.98875	0.176638	0.269272
ENSG00000132463.14_6	GRSF1	-0.48082	7.45406	233.78	2.55675e-11	9.86093e-10
ENSG00000138080.14_4	EMILIN1	-0.480678	-0.586727	1.28077	0.274392	0.382568
ENSG00000162009.8_4	SSTR5	-0.480563	2.48896	13.3233	0.00200162	0.00587572
ENSG00000174125.8_6	TLR1	-0.48047	1.33364	6.05182	0.0249869	0.0522074
ENSG00000184207.9_6	PGP	-0.480429	5.52706	103.517	1.29e-08	1.83344e-07
ENSG00000255893.1_8	AP000786.1	-0.48036	1.09145	6.08558	0.0246411	0.0516055
ENSG00000184923.12_4	NUTM2A	-0.48028	1.64633	8.54439	0.00954097	0.0228171
ENSG00000102007.11_4	PLP2	-0.480201	6.59857	176.483	2.30633e-10	6.1928e-09
ENSG00000139644.13_9	TMBIM6	-0.480016	9.03203	294.441	4.08099e-12	2.44715e-10
ENSG00000164099.3_5	PRSS12	-0.479984	4.99729	79.3796	8.68022e-08	9.27603e-07
ENSG00000182923.17_7	CEP63	-0.479416	4.03553	50.5398	1.82668e-06	1.30867e-05
ENSG00000254413.8_4	CHKB-CPT1B	-0.479202	3.34012	27.4016	6.88688e-05	0.000303717
ENSG00000163406.11_7	SLC15A2	-0.479082	1.01649	5.41833	0.0326304	0.0656789
ENSG00000263843.1_7	AC022211.3	-0.478995	1.19862	5.28767	0.0345227	0.0688667
ENSG00000262160.1_7	AC020978.5	-0.478955	3.00551	24.8229	0.000116161	0.000480443
ENSG00000166068.13_5	SPRED1	-0.478924	5.76012	103.088	1.32983e-08	1.88109e-07
ENSG00000132436.11_10	FIGNL1	-0.478828	5.03636	83.3295	6.15978e-08	6.91346e-07
ENSG00000259316.11_11	AC087632.2	-0.478518	3.48539	29.7136	4.42532e-05	0.000206539
ENSG00000177683.14_6	THAP5	-0.478408	5.57306	94.7107	2.46283e-08	3.19284e-07
ENSG00000215695.1_4	RSC1A1	-0.478365	3.13251	22.0829	0.000210428	0.000809559
ENSG00000133789.15_4	SWAP70	-0.478293	5.65451	115.274	5.8396e-09	9.57469e-08
ENSG00000102048.16_5	ASB9	-0.478183	2.06866	11.4165	0.0035976	0.00975347
ENSG00000029993.15_8	HMGB3	-0.478141	6.58297	176.747	2.27978e-10	6.14094e-09
ENSG00000106799.13_5	TGFBR1	-0.478061	5.63267	112.203	7.13213e-09	1.12067e-07
ENSG00000169330.9_5	MINAR1	-0.477876	3.33981	26.5364	8.17744e-05	0.000352569
ENSG00000223797.6_9	ENTPD3-AS1	-0.477871	0.150601	2.87913	0.108099	0.180609
ENSG00000204574.13_6	ABCF1	-0.477693	6.3693	169.21	3.19256e-10	8.17159e-09
ENSG00000260495.1_6	AC009148.1	-0.477676	-0.780814	1.36937	0.258181	0.364898
ENSG00000138468.16_6	SENP7	-0.47767	4.41789	43.6118	6.52179e-06	3.92047e-05
ENSG00000124641.16_7	MED20	-0.477349	3.93616	47.0496	2.88359e-06	1.9527e-05
ENSG00000245498.7_8	AP000866.1	-0.477103	0.7846	4.67621	0.0452396	0.0867378
ENSG00000140682.19_6	TGFB1I1	-0.476946	3.12358	26.7358	7.85757e-05	0.000339814
ENSG00000117569.18_3	PTBP2	-0.476847	4.13409	50.9579	1.73227e-06	1.25039e-05
ENSG00000235374.2_4	SSR4P1	-0.476761	0.0953103	2.30326	0.147613	0.23259
ENSG00000160712.13_5	IL6R	-0.476466	3.95121	46.3016	3.19057e-06	2.13036e-05
ENSG00000254815.6_8	LMNTD2-AS1	-0.476238	2.38109	13.961	0.00166052	0.00498214
ENSG00000003987.14_5	MTMR7	-0.476171	0.857092	4.47991	0.0494623	0.093482
ENSG00000285053.1_6	TBCE	-0.475708	3.02087	9.98835	0.0115487	0.0269798
ENSG00000225880.5_6	LINC00115	-0.475496	-0.485278	2.00691	0.174779	0.267159
ENSG00000069956.12_5	MAPK6	-0.475404	7.2764	194.14	1.0994e-10	3.3021e-09
ENSG00000101109.12_5	STK4	-0.475186	6.65117	179.039	2.06324e-10	5.63819e-09
ENSG00000158023.10_5	WDR66	-0.47499	2.04103	11.2771	0.00376175	0.0101311
ENSG00000189195.14_7	BTBD8	-0.474851	3.15145	27.3273	6.98827e-05	0.000307629
ENSG00000261663.1_7	AC009065.9	-0.474665	-0.200044	2.32704	0.145666	0.229996
ENSG00000254473.1_7	AL354920.1	-0.474547	0.0950487	2.50018	0.132393	0.213087
ENSG00000197332.9_9	AC008543.1	-0.474506	0.354823	3.18248	0.0924225	0.158138
ENSG00000273888.1_5	FRMD6-AS1	-0.474393	-0.857079	1.2174	0.285357	0.394373
ENSG00000196275.9	GTF2IRD2	-0.474242	2.00383	7.99011	0.0120698	0.0280273
ENSG00000267632.1_7	AC067852.3	-0.474206	0.204794	3.127	0.0950769	0.161961
ENSG00000286585.1_1	AC104472.4	-0.474055	-1.23088	1.21119	0.286547	0.395792
ENSG00000142303.14_5	ADAMTS10	-0.473979	2.96068	22.723	0.000182448	0.00071521
ENSG00000116237.16_5	ICMT	-0.473782	7.02427	210.002	5.94817e-11	1.99487e-09
ENSG00000272681.2_5	FAM223B	-0.473592	-1.40316	1.06114	0.317493	0.429175
ENSG00000131019.11_5	ULBP3	-0.473369	4.71867	73.2914	1.51609e-07	1.50258e-06
ENSG00000168476.12_6	REEP4	-0.473277	5.5182	111.33	7.55577e-09	1.17742e-07
ENSG00000224411.3_4	HSP90AA2P	-0.473087	0.940862	5.12125	0.0371182	0.0731926
ENSG00000279833.1_6	AL031846.2	-0.473074	0.95045	4.77282	0.0433154	0.0835773
ENSG00000155729.13_5	KCTD18	-0.473053	4.13572	41.7651	6.05765e-06	3.67268e-05
ENSG00000165757.9_8	JCAD	-0.472736	6.34932	151.415	7.49075e-10	1.68815e-08
ENSG00000279331.1_4	RBM12B-AS1	-0.472717	1.2598	5.61543	0.0299967	0.0611684
ENSG00000174370.10_5	C11orf45	-0.472691	1.8247	9.98325	0.00576381	0.0146799
ENSG00000124177.15_6	CHD6	-0.472643	6.16437	134.762	1.81438e-09	3.60962e-08
ENSG00000272916.5_10	AC022400.7	-0.472606	2.21499	8.36722	0.0109693	0.0257931
ENSG00000249626.1_5	AC024560.2	-0.472573	-0.437372	1.98717	0.1768	0.26941
ENSG00000100030.15_4	MAPK1	-0.472177	7.61495	224.438	3.52706e-11	1.30118e-09
ENSG00000229619.4_7	MBNL1-AS1	-0.472155	-0.547927	1.84911	0.191779	0.287779
ENSG00000110047.18_6	EHD1	-0.472006	5.83753	115.65	5.70031e-09	9.40091e-08
ENSG00000107566.14_6	ERLIN1	-0.471856	6.7401	162.526	4.35421e-10	1.0481e-08
ENSG00000096654.15_3	ZNF184	-0.471841	3.59917	36.3359	1.40025e-05	7.53161e-05
ENSG00000178297.13_5	TMPRSS9	-0.471728	-0.5349	1.7807	0.19979	0.297433
ENSG00000197841.15_8	ZNF181	-0.4715	2.95589	21.8851	0.000220021	0.000842643
ENSG00000235907.2_6	AC115285.1	-0.471493	-1.25182	1.00478	0.330313	0.442425
ENSG00000136068.15_6	FLNB	-0.471465	8.18308	246.629	1.67419e-11	7.03244e-10
ENSG00000176490.5_8	DIRAS1	-0.470939	5.38688	96.0784	2.22014e-08	2.92061e-07
ENSG00000119242.8_7	CCDC92	-0.470838	3.55896	30.75	3.6563e-05	0.000174781
ENSG00000166321.14_5	NUDT13	-0.470718	0.90486	4.5102	0.0487818	0.0924059
ENSG00000258561.2_8	AL359232.1	-0.470466	-0.693986	1.515	0.235257	0.339194
ENSG00000271869.1_6	AC026979.2	-0.470431	-1.11381	1.20133	0.288452	0.397841
ENSG00000101945.17_3	SUV39H1	-0.470394	4.01764	49.4668	2.09641e-06	1.47497e-05
ENSG00000280054.1_5	AC004241.5	-0.470253	-1.49774	0.862954	0.366011	0.478916
ENSG00000136448.12_8	NMT1	-0.470124	7.4606	237.543	2.25354e-11	8.91433e-10
ENSG00000012232.9_4	EXTL3	-0.470004	6.91263	200.053	8.6983e-11	2.72847e-09
ENSG00000092470.12_5	WDR76	-0.469728	4.67061	64.568	3.617e-07	3.21701e-06
ENSG00000264558.1_6	AC015674.1	-0.469664	1.74742	6.22307	0.0242375	0.0509111
ENSG00000183718.5_4	TRIM52	-0.469614	3.82946	41.675	6.1384e-06	3.70971e-05
ENSG00000272888.7_7	LINC01578	-0.469553	4.57625	63.7359	3.94905e-07	3.46691e-06
ENSG00000154721.15_7	JAM2	-0.469304	-0.498017	1.95835	0.179803	0.273132
ENSG00000130600.19_7	H19	-0.468845	1.94772	10.0022	0.00572683	0.0145988
ENSG00000008056.14_7	SYN1	-0.468788	-0.722206	1.62345	0.21988	0.321177
ENSG00000133315.11_6	MACROD1	-0.468557	4.04774	39.6441	8.32079e-06	4.85948e-05
ENSG00000162636.16_4	FAM102B	-0.468443	5.49869	106.742	1.03016e-08	1.52414e-07
ENSG00000279182.1_6	CR559946.2	-0.468255	-0.888255	0.701025	0.420522	0.532517
ENSG00000167005.14_7	NUDT21	-0.468254	7.47417	213.753	5.1766e-11	1.76754e-09
ENSG00000164306.11_5	PRIMPOL	-0.468125	2.50718	15.3868	0.00111009	0.00350349
ENSG00000231443.2_6	AC124944.1	-0.467943	-0.426986	1.98258	0.177274	0.269987
ENSG00000162664.17_4	ZNF326	-0.467516	5.46573	102.822	1.35517e-08	1.91007e-07
ENSG00000203999.9_7	LINC01270	-0.467439	3.96874	46.0728	3.29164e-06	2.18712e-05
ENSG00000172197.11_5	MBOAT1	-0.467389	3.01898	23.7618	0.00014548	0.000586552
ENSG00000205133.12_8	TRIQK	-0.467068	4.29493	24.6737	0.000601536	0.00204776
ENSG00000168214.20_8	RBPJ	-0.466758	6.8151	177.679	2.18882e-10	5.92411e-09
ENSG00000100422.14_5	CERK	-0.466633	6.36894	164.556	3.95772e-10	9.70533e-09
ENSG00000228672.4_4	PROB1	-0.466592	2.2414	12.4821	0.00257867	0.00733736
ENSG00000114554.11_4	PLXNA1	-0.46658	6.88072	199.404	8.92189e-11	2.78639e-09
ENSG00000180914.10_4	OXTR	-0.466404	1.54131	5.66661	0.0296586	0.0605883
ENSG00000196421.8_8	C20orf204	-0.466404	1.02861	4.27333	0.0544074	0.101439
ENSG00000215158.9_7	AC138409.2	-0.466393	1.94919	10.3713	0.00505893	0.0130969
ENSG00000185722.18_7	ANKFY1	-0.466334	6.74023	180.102	1.97077e-10	5.43805e-09
ENSG00000135119.14_4	RNFT2	-0.466319	4.18933	47.771	2.61853e-06	1.79107e-05
ENSG00000009335.18_5	UBE3C	-0.466096	7.39971	218.547	4.34851e-11	1.54059e-09
ENSG00000189362.12_6	NEMP2	-0.465879	3.16072	26.5108	8.2195e-05	0.000354112
ENSG00000125850.11_6	OVOL2	-0.465213	-0.722299	1.65364	0.215829	0.316479
ENSG00000285728.2_4	AC098484.4	-0.465105	1.59338	7.45923	0.0142857	0.0324362
ENSG00000115306.16_6	SPTBN1	-0.46496	8.13177	258.583	1.14988e-11	5.33528e-10
ENSG00000270277.1_8	AC009948.2	-0.463968	-1.07709	1.0397	0.322286	0.434201
ENSG00000114450.10_6	GNB4	-0.46361	-0.971508	1.2062	0.287509	0.39683
ENSG00000238273.3_7	AC108058.1	-0.463606	-1.07659	1.07546	0.314348	0.425668
ENSG00000124743.6_5	KLHL31	-0.463511	1.81328	9.17531	0.00761788	0.0187818
ENSG00000100099.20_6	HPS4	-0.463385	5.36296	97.0293	2.06719e-08	2.75138e-07
ENSG00000166851.15_5	PLK1	-0.463297	6.5694	164.158	4.03215e-10	9.84541e-09
ENSG00000249492.2_9	AC114956.2	-0.463149	0.346762	2.63703	0.122928	0.20047
ENSG00000254870.5_5	ATP6V1G2-DDX39B	-0.462914	1.525	7.08725	0.0164918	0.0365837
ENSG00000237424.1_6	FOXD2-AS1	-0.462857	1.60844	7.92465	0.0119825	0.0278583
ENSG00000145293.16_5	ENOPH1	-0.462758	5.85382	106.49	1.04825e-08	1.54685e-07
ENSG00000229852.4_9	AC019205.1	-0.462502	1.21233	5.65319	0.0295204	0.0603714
ENSG00000256966.6_10	AL513165.2	-0.46227	0.340413	3.12103	0.0953677	0.162375
ENSG00000204388.7_6	HSPA1B	-0.462081	7.81531	131.604	6.47971e-08	7.20452e-07
ENSG00000233122.2_5	CTAGE7P	-0.461994	-1.02293	1.06022	0.317697	0.429384
ENSG00000005100.13_8	DHX33	-0.461989	6.36821	133.88	1.90648e-09	3.76636e-08
ENSG00000171488.15_5	LRRC8C	-0.461688	4.63587	67.0442	2.79984e-07	2.57311e-06
ENSG00000198331.10_2	HYLS1	-0.461671	3.84167	37.9241	1.08626e-05	6.07375e-05
ENSG00000198924.8_5	DCLRE1A	-0.461419	4.95568	80.1929	8.07904e-08	8.72701e-07
ENSG00000102931.8_5	ARL2BP	-0.461412	5.51781	83.4915	6.07552e-08	6.85516e-07
ENSG00000121988.18_6	ZRANB3	-0.461184	3.52495	27.3109	7.01095e-05	0.000308387
ENSG00000173327.8_5	MAP3K11	-0.461141	6.08597	125.283	3.13961e-09	5.75369e-08
ENSG00000250155.2_8	AC008957.1	-0.461136	-1.04094	1.22538	0.283837	0.393009
ENSG00000278831.1_6	AL513190.1	-0.461038	-0.825949	1.5036	0.236954	0.341206
ENSG00000179750.16_5	APOBEC3B	-0.460898	3.63847	35.4342	1.62306e-05	8.56478e-05
ENSG00000229953.1_7	AL590666.2	-0.460791	3.36956	25.4705	0.000101551	0.000428048
ENSG00000108813.11_5	DLX4	-0.460723	4.10457	42.9716	5.08335e-06	3.16103e-05
ENSG00000258884.2_8	LINC02321	-0.460648	-1.29312	1.08418	0.312452	0.423778
ENSG00000228065.11_7	LINC01515	-0.460353	3.063	23.2278	0.000163312	0.000651329
ENSG00000272183.1_6	AC005041.3	-0.460136	-0.559787	1.7698	0.201105	0.299001
ENSG00000263335.1_6	AF001548.2	-0.460018	-0.230186	2.15953	0.160084	0.248547
ENSG00000259768.6_9	AC004943.2	-0.459636	3.09682	25.4301	0.0001024	0.000430818
ENSG00000163507.14_7	CIP2A	-0.45927	5.47842	100.257	1.6295e-08	2.2409e-07
ENSG00000118762.8_4	PKD2	-0.459242	4.95032	65.0894	3.42489e-07	3.06542e-06
ENSG00000196951.11_9	SCOC-AS1	-0.459122	0.995271	4.77319	0.0433082	0.0835773
ENSG00000258515.1_6	AL355075.2	-0.459116	-0.988811	1.29703	0.270665	0.378632
ENSG00000273284.1_8	AP001033.4	-0.45909	-0.210953	1.4326	0.249504	0.355597
ENSG00000119403.15_8	PHF19	-0.458937	5.09613	76.2214	1.15389e-07	1.18389e-06
ENSG00000243224.1_6	AC006252.1	-0.458832	-0.780405	1.40732	0.251936	0.358159
ENSG00000103184.12_5	SEC14L5	-0.458721	-0.810239	1.11411	0.3061	0.417029
ENSG00000286532.1_1	PARTICL	-0.458679	-0.132363	2.33944	0.144663	0.228812
ENSG00000175582.19_4	RAB6A	-0.458561	7.10379	160.335	4.83263e-10	1.14584e-08
ENSG00000263089.1_6	AC007114.2	-0.458491	-0.170512	1.83821	0.193028	0.289372
ENSG00000178295.15_6	GEN1	-0.458469	5.24205	83.3898	6.1283e-08	6.89637e-07
ENSG00000147224.12_5	PRPS1	-0.458418	6.09118	126.486	2.92268e-09	5.40283e-08
ENSG00000093000.19_5	NUP50	-0.458397	7.15768	203.685	7.55633e-11	2.42402e-09
ENSG00000204287.14_4	HLA-DRA	-0.45839	0.544377	3.72239	0.0706766	0.12633
ENSG00000273373.1_6	AL355488.1	-0.458293	1.76726	8.90681	0.0083769	0.0203983
ENSG00000160785.13_3	SLC25A44	-0.458208	4.68513	48.3042	3.08675e-06	2.07208e-05
ENSG00000187792.5_5	ZNF70	-0.457486	3.77898	37.748	1.11686e-05	6.22435e-05
ENSG00000166676.16_8	TVP23A	-0.457439	-0.484878	1.45024	0.245109	0.350657
ENSG00000279529.1_7	AC008764.8	-0.457353	-0.324846	2.03316	0.172136	0.26388
ENSG00000170264.13_5	FAM161A	-0.457014	3.69006	36.3892	1.38819e-05	7.4715e-05
ENSG00000188921.14_5	HACD4	-0.456993	0.0952043	2.69573	0.119119	0.195498
ENSG00000274292.1_8	AC084018.2	-0.456823	1.85496	9.60996	0.00654828	0.0164409
ENSG00000171790.15_4	SLFNL1	-0.456786	1.27052	4.04952	0.0617873	0.112745
ENSG00000224934.5_7	AL391684.1	-0.456668	1.70673	8.43723	0.0099195	0.023596
ENSG00000143248.13_7	RGS5	-0.456478	3.06161	21.572	0.000236229	0.000896224
ENSG00000215417.13_5	MIR17HG	-0.456474	2.50052	13.6714	0.00180654	0.00537089
ENSG00000164236.12_4	ANKRD33B	-0.456456	5.3661	93.3801	2.72776e-08	3.46742e-07
ENSG00000175294.6_5	CATSPER1	-0.456053	0.270158	2.69829	0.118957	0.195303
ENSG00000143320.9_5	CRABP2	-0.456035	7.47602	202.731	7.83916e-11	2.50057e-09
ENSG00000246273.8_7	SBF2-AS1	-0.45598	2.56112	15.9311	0.000956821	0.003084
ENSG00000267288.2_8	AC138150.2	-0.455962	0.743153	2.48581	0.138028	0.220395
ENSG00000167524.16_8	RSKR	-0.455911	4.23342	50.4121	1.85665e-06	1.32831e-05
ENSG00000156042.18_7	CFAP70	-0.455889	2.71191	17.0089	0.000718523	0.00239696
ENSG00000269825.1_7	AC022150.4	-0.45584	2.13287	11.5702	0.00342588	0.00936337
ENSG00000167711.13_3	SERPINF2	-0.455784	2.23368	11.3818	0.0036377	0.00984086
ENSG00000185728.17_8	YTHDF3	-0.455764	6.60598	140.39	1.33143e-09	2.77573e-08
ENSG00000147065.17_5	MSN	-0.455484	8.35005	241.433	1.98181e-11	8.02657e-10
ENSG00000174231.17_6	PRPF8	-0.455367	9.38754	266.212	9.12426e-12	4.50113e-10
ENSG00000168496.4_5	FEN1	-0.455324	6.72364	174.481	2.51917e-10	6.65894e-09
ENSG00000082212.13_7	ME2	-0.455302	6.14658	137.361	1.57057e-09	3.19192e-08
ENSG00000214654.8_6	B3GNT10	-0.4553	1.88198	8.86843	0.00849222	0.0206436
ENSG00000260589.1_6	STAM-AS1	-0.45489	0.560772	3.21811	0.0907643	0.155784
ENSG00000148943.12_5	LIN7C	-0.454859	5.54754	78.1186	9.8938e-08	1.04026e-06
ENSG00000286088.1_4	AC073585.1	-0.45462	-1.31405	0.073803	0.804842	0.861551
ENSG00000120068.7_6	HOXB8	-0.454327	5.52842	102.449	1.39165e-08	1.95176e-07
ENSG00000268525.1	CTB-59C6.3	-0.45426	0.464231	2.8093	0.112145	0.186049
ENSG00000271452.1_8	AC005034.6	-0.454251	-0.652961	1.56712	0.227699	0.330685
ENSG00000138587.6_5	MNS1	-0.454209	1.15218	5.21978	0.0355554	0.0705867
ENSG00000260404.3_6	AC110079.1	-0.454096	4.57981	55.2096	1.02845e-06	7.90796e-06
ENSG00000144567.11_8	RETREG2	-0.454037	6.21102	138.401	1.48339e-09	3.04912e-08
ENSG00000101132.10_4	PFDN4	-0.454018	4.35777	44.8601	3.89095e-06	2.52696e-05
ENSG00000160208.13_4	RRP1B	-0.453945	6.90681	189.159	1.3462e-10	3.91182e-09
ENSG00000180488.15_7	MIGA1	-0.453803	4.75052	55.0067	1.05361e-06	8.07945e-06
ENSG00000118620.13_6	ZNF430	-0.453617	3.42612	30.9769	3.50867e-05	0.000168627
ENSG00000166803.13_7	PCLAF	-0.45342	4.58499	48.579	2.38345e-06	1.65158e-05
ENSG00000162997.15_3	PRORSD1P	-0.453391	-0.921217	1.15434	0.297765	0.407867
ENSG00000136146.15_7	MED4	-0.453228	5.2488	66.4599	3.02095e-07	2.74588e-06
ENSG00000168438.15_5	CDC40	-0.452525	5.68399	93.4534	2.71237e-08	3.45044e-07
ENSG00000160007.19_5	ARHGAP35	-0.452502	7.39236	200.726	8.47296e-11	2.67758e-09
ENSG00000123094.15_8	RASSF8	-0.452206	4.90572	73.7524	1.45149e-07	1.44383e-06
ENSG00000160961.12_4	ZNF333	-0.452044	3.27342	24.4205	0.000126421	0.000517205
ENSG00000286104.1_1	AC016629.3	-0.452025	0.91289	4.16037	0.0573533	0.105919
ENSG00000254469.7_10	AP002495.1	-0.451721	0.0114734	2.44639	0.136353	0.218293
ENSG00000259347.7_9	AC087482.1	-0.451658	-0.103768	2.16186	0.159872	0.248286
ENSG00000121957.14_7	GPSM2	-0.451645	5.86168	94.2899	2.59623e-08	3.32263e-07
ENSG00000160392.13_7	C19orf47	-0.450913	4.16488	49.6482	2.04785e-06	1.44439e-05
ENSG00000107779.14_4	BMPR1A	-0.450885	5.7002	96.9612	2.07773e-08	2.76114e-07
ENSG00000023697.13_6	DERA	-0.450683	4.65556	60.0181	5.91517e-07	4.91579e-06
ENSG00000197714.9_4	ZNF460	-0.450504	3.17542	22.8056	0.000179151	0.000704076
ENSG00000088854.12_5	C20orf194	-0.450487	4.24486	52.2948	1.46519e-06	1.07871e-05
ENSG00000272734.1_6	ADIRF-AS1	-0.450452	4.08267	46.0623	3.29636e-06	2.1894e-05
ENSG00000196705.8_6	ZNF431	-0.450423	4.65147	60.4648	5.629e-07	4.71491e-06
ENSG00000170871.12_4	KIAA0232	-0.450423	5.95107	116.204	5.50158e-09	9.13521e-08
ENSG00000163617.11_6	CCDC191	-0.449894	3.2672	21.2065	0.000256871	0.000964831
ENSG00000116127.18_7	ALMS1	-0.449702	5.8412	106.807	1.02561e-08	1.52004e-07
ENSG00000177181.15_6	RIMKLA	-0.449231	4.30853	52.4547	1.43645e-06	1.06123e-05
ENSG00000246982.7_8	Z84485.1	-0.448714	0.469989	2.46215	0.13522	0.216835
ENSG00000264364.3_4	DYNLL2	-0.448487	7.88357	216.788	4.63374e-11	1.62805e-09
ENSG00000234545.8_6	FAM133B	-0.448375	5.22726	80.0601	8.17393e-08	8.80708e-07
ENSG00000102981.9_3	PARD6A	-0.448314	1.55254	6.24039	0.0231236	0.0488798
ENSG00000162929.14_3	KIAA1841	-0.448264	2.8775	18.1648	0.000534224	0.00184151
ENSG00000259244.1_8	AC048382.2	-0.447737	-0.0504436	1.81321	0.195931	0.293077
ENSG00000263327.6_8	TAPT1-AS1	-0.447695	-1.1142	1.05113	0.31972	0.431394
ENSG00000239407.5_7	Z68871.1	-0.447676	0.789887	4.19945	0.0563135	0.104343
ENSG00000140632.17_6	GLYR1	-0.447252	6.2909	104.426	1.75415e-08	2.38525e-07
ENSG00000135736.6_5	CCDC102A	-0.447071	2.59866	15.8638	0.000974413	0.00313534
ENSG00000204533.2	AC024580.1	-0.446933	0.0452178	2.4721	0.134442	0.215824
ENSG00000161692.18_4	DBF4B	-0.446928	4.51649	58.0171	7.41337e-07	5.97932e-06
ENSG00000279196.1_6	AC135048.4	-0.446766	1.02103	4.9381	0.040238	0.0783702
ENSG00000240694.9_5	PNMA2	-0.446525	1.62152	7.44857	0.014344	0.0325295
ENSG00000103269.13_4	RHBDL1	-0.446421	2.0393	9.45351	0.00691241	0.0172353
ENSG00000172794.20_6	RAB37	-0.446352	3.67582	33.9921	2.06688e-05	0.000105488
ENSG00000135454.14_5	B4GALNT1	-0.446007	6.21339	100.832	2.10024e-08	2.78446e-07
ENSG00000284070.1_1	AP000356.2	-0.445934	-1.4735	0.873231	0.363242	0.475854
ENSG00000105605.7_3	CACNG7	-0.44589	-1.29329	0.958181	0.341471	0.453637
ENSG00000163273.4_5	NPPC	-0.445733	-1.4268	0.813196	0.379868	0.492944
ENSG00000140859.16_7	KIFC3	-0.445662	4.84018	64.7534	3.54733e-07	3.16001e-06
ENSG00000001167.14_3	NFYA	-0.445557	5.74636	96.9506	2.07939e-08	2.76114e-07
ENSG00000136643.12_5	RPS6KC1	-0.445498	5.57807	70.9369	2.66546e-07	2.465e-06
ENSG00000069399.15_6	BCL3	-0.44546	3.84008	37.1028	1.23749e-05	6.7898e-05
ENSG00000235381.1_7	AL596202.1	-0.445068	0.476991	3.06911	0.0979429	0.165993
ENSG00000279541.1_9	AC005261.5	-0.444984	0.73755	3.89208	0.0651256	0.117785
ENSG00000156639.12_4	ZFAND3	-0.444547	5.57862	91.467	3.16635e-08	3.92212e-07
ENSG00000196741.5_5	LINC01560	-0.444491	-1.13298	1.04789	0.320444	0.432199
ENSG00000258057.6_7	BCDIN3D-AS1	-0.444483	1.60868	5.25993	0.0355479	0.0705801
ENSG00000166900.17_6	STX3	-0.444048	5.86141	98.4644	1.85816e-08	2.50262e-07
ENSG00000232803.1_7	SLCO4A1-AS1	-0.443827	0.182497	2.02072	0.173424	0.26547
ENSG00000269743.3_5	SLC25A53	-0.443775	0.119451	2.39758	0.140071	0.222942
ENSG00000136935.14_6	GOLGA1	-0.443671	4.84978	69.6463	2.15674e-07	2.0424e-06
ENSG00000287878.1_3	AC022382.2	-0.443197	-0.449303	1.67688	0.212777	0.313059
ENSG00000169379.16_4	ARL13B	-0.443132	3.55555	27.6544	6.55419e-05	0.000290631
ENSG00000155850.8_4	SLC26A2	-0.443044	5.2657	81.0728	7.48051e-08	8.17413e-07
ENSG00000168077.14_4	SCARA3	-0.442913	5.47384	88.6122	3.9753e-08	4.76755e-07
ENSG00000068028.17_5	RASSF1	-0.442481	4.37137	47.8824	2.58011e-06	1.76764e-05
ENSG00000138741.11_6	TRPC3	-0.442402	0.0208441	2.34948	0.143857	0.227856
ENSG00000237840.6_6	FAM21FP	-0.44235	-1.47363	0.858262	0.367286	0.480107
ENSG00000174738.13_4	NR1D2	-0.442335	6.89743	122.471	7.18277e-09	1.12758e-07
ENSG00000164087.8_7	POC1A	-0.442305	4.11272	45.2936	3.66372e-06	2.39128e-05
ENSG00000076555.15_6	ACACB	-0.442213	4.04123	27.9479	9.7963e-05	0.000415193
ENSG00000143365.19_7	RORC	-0.442069	0.413086	2.68193	0.120002	0.196586
ENSG00000219626.9_8	FAM228B	-0.441608	0.923649	4.0694	0.059861	0.109821
ENSG00000164406.8_4	LEAP2	-0.441532	-0.586583	1.53525	0.232283	0.335905
ENSG00000093183.14_7	SEC22C	-0.441128	5.82776	112.928	6.8006e-09	1.07856e-07
ENSG00000111664.10_6	GNB3	-0.440961	2.29986	11.8446	0.00314178	0.00868765
ENSG00000278864.1_6	AC055811.4	-0.440938	2.8364	15.7624	0.00100162	0.00321011
ENSG00000256417.1_7	AC006206.2	-0.44084	0.484301	3.16968	0.0930269	0.158964
ENSG00000262223.8_8	AC110285.1	-0.440764	-0.888831	1.19907	0.28889	0.398186
ENSG00000279059.1_6	AC007485.2	-0.440569	3.07018	22.2398	0.000203149	0.000785294
ENSG00000152137.7_4	HSPB8	-0.440457	3.57012	30.6451	3.72687e-05	0.000177804
ENSG00000088833.17_6	NSFL1C	-0.440336	6.29109	140.783	1.30355e-09	2.73101e-08
ENSG00000181908.5_8	LINC02724	-0.440146	-1.0225	1.0484	0.320331	0.432115
ENSG00000198843.13_8	SELENOT	-0.440094	6.35907	97.4863	4.61262e-08	5.41328e-07
ENSG00000265393.1_6	AC084125.4	-0.440014	-0.0761691	2.12855	0.16294	0.252068
ENSG00000279118.1_6	AC093535.2	-0.439951	-1.23122	0.995898	0.3324	0.444475
ENSG00000158164.7_5	TMSB15A	-0.439714	2.81736	14.3988	0.00146939	0.00448482
ENSG00000032742.17_6	IFT88	-0.439634	4.38211	50.0599	1.9422e-06	1.37962e-05
ENSG00000285531.1_1	Z83840.2	-0.439542	-0.826389	1.27308	0.274975	0.383208
ENSG00000163788.14_4	SNRK	-0.439474	4.68568	41.7599	9.65857e-06	5.48915e-05
ENSG00000146242.9_3	TPBG	-0.439429	5.70684	106.925	1.01729e-08	1.51036e-07
ENSG00000196935.9_5	SRGAP1	-0.439223	5.9535	119.787	4.38936e-09	7.64758e-08
ENSG00000134057.15_5	CCNB1	-0.439186	7.37205	203.981	7.47106e-11	2.40577e-09
ENSG00000126562.17_5	WNK4	-0.439118	1.89005	7.26101	0.0154164	0.0346144
ENSG00000180881.19_9	CAPS2	-0.439021	3.51291	27.6607	6.54618e-05	0.000290352
ENSG00000255248.9_8	MIR100HG	-0.438907	6.79027	162.834	4.29129e-10	1.03589e-08
ENSG00000143079.15_6	CTTNBP2NL	-0.438818	5.01919	74.9647	1.29583e-07	1.30894e-06
ENSG00000273356.1_6	LINC02019	-0.438765	0.833705	4.23877	0.0552897	0.102756
ENSG00000165168.8_5	CYBB	-0.43869	0.95405	4.42702	0.0506769	0.0954423
ENSG00000152484.14_5	USP12	-0.438615	6.07636	121.948	3.8414e-09	6.83319e-08
ENSG00000183570.16_8	PCBP3	-0.438558	0.882832	4.06175	0.0600775	0.110111
ENSG00000155666.12_5	KDM8	-0.438525	1.4365	5.36096	0.0334462	0.0670901
ENSG00000182264.9_6	IZUMO1	-0.438499	-1.33576	0.911496	0.353195	0.465467
ENSG00000174579.4_6	MSL2	-0.438394	5.52723	88.4729	4.02032e-08	4.81473e-07
ENSG00000146859.6_4	TMEM140	-0.438097	3.69235	27.7478	6.43582e-05	0.000286205
ENSG00000286757.2_3	AL137139.2	-0.438001	0.0375522	2.2861	0.149038	0.234443
ENSG00000119969.15_5	HELLS	-0.437908	6.23238	137.699	1.54163e-09	3.1444e-08
ENSG00000130270.16_4	ATP8B3	-0.437873	4.88761	68.6311	2.38561e-07	2.23298e-06
ENSG00000012048.23_8	BRCA1	-0.437818	5.38881	88.7684	3.92551e-08	4.71784e-07
ENSG00000245552.7_7	AP000787.1	-0.437774	0.48402	3.14146	0.0943763	0.160978
ENSG00000117676.14_7	RPS6KA1	-0.437583	6.12157	130.556	2.3041e-09	4.40321e-08
ENSG00000144730.18_5	IL17RD	-0.437255	5.56995	96.892	2.08853e-08	2.7711e-07
ENSG00000187535.14_6	IFT140	-0.437092	5.21441	62.8102	4.35914e-07	3.76461e-06
ENSG00000181227.3_4	DLSTP1	-0.4368	-0.413948	1.46527	0.242775	0.347935
ENSG00000164111.15_5	ANXA5	-0.436695	7.98141	219.805	4.15664e-11	1.48189e-09
ENSG00000111885.7_6	MAN1A1	-0.436383	7.84047	112.004	2.42341e-07	2.26586e-06
ENSG00000260274.1_6	AC068338.2	-0.436376	-0.438099	1.69891	0.209933	0.309788
ENSG00000250548.7_9	LINC01303	-0.436327	-1.17085	0.875277	0.362694	0.475414
ENSG00000147437.10_5	GNRH1	-0.436268	1.05327	4.29864	0.0537717	0.100443
ENSG00000197818.11_4	SLC9A8	-0.436212	4.56184	52.7965	1.37713e-06	1.02374e-05
ENSG00000172081.14_7	MOB3A	-0.436183	4.9821	72.9489	1.56617e-07	1.54343e-06
ENSG00000285793.1_4	AC125232.1	-0.436145	2.83571	14.6882	0.00134881	0.00415868
ENSG00000137942.16_3	FNBP1L	-0.435748	6.82309	146.862	9.45402e-10	2.06214e-08
ENSG00000272667.1_6	AC012306.2	-0.435656	-0.240743	1.89611	0.186507	0.281152
ENSG00000237296.9_5	SMG1P1	-0.435635	4.74685	25.0747	0.000732492	0.0024359
ENSG00000056277.16_5	ZNF280C	-0.435327	4.3708	36.6031	1.61228e-05	8.51551e-05
ENSG00000135631.17_5	RAB11FIP5	-0.435044	5.78767	104.468	1.20649e-08	1.7327e-07
ENSG00000144554.10_3	FANCD2	-0.434656	5.819	110.398	8.0396e-09	1.23629e-07
ENSG00000139278.10_6	GLIPR1	-0.434582	2.72184	14.7644	0.00132014	0.00407917
ENSG00000211460.12_6	TSN	-0.434566	6.62419	150.326	7.91478e-10	1.76034e-08
ENSG00000073849.15_5	ST6GAL1	-0.434344	4.56121	53.2419	1.30388e-06	9.76042e-06
ENSG00000277476.1_7	AC005332.5	-0.434071	1.62869	6.52577	0.0205973	0.0443123
ENSG00000288558.1_2	DUS4L-BCAP29	-0.434039	2.49547	5.53336	0.0424533	0.0821848
ENSG00000118503.15_8	TNFAIP3	-0.434028	2.46257	11.8479	0.00313853	0.00868329
ENSG00000100503.24_8	NIN	-0.433915	6.49659	136.654	1.633e-09	3.30297e-08
ENSG00000180938.6_4	ZNF572	-0.433687	1.88072	7.79226	0.0125916	0.0290918
ENSG00000257285.6_7	AL132780.1	-0.433672	1.70716	7.57943	0.013646	0.0311883
ENSG00000120539.15_4	MASTL	-0.433653	4.70394	61.5949	4.97178e-07	4.21966e-06
ENSG00000168078.10_5	PBK	-0.433617	6.10582	118.877	4.64587e-09	7.99268e-08
ENSG00000168542.16_5	COL3A1	-0.433586	-0.694944	1.32449	0.265834	0.373382
ENSG00000259802.1_7	AC012640.4	-0.43358	0.0460397	2.13824	0.16204	0.251079
ENSG00000092140.16_7	G2E3	-0.433327	5.61114	94.5125	2.5004e-08	3.22296e-07
ENSG00000224470.8_5	ATXN1L	-0.43314	6.31183	140.21	1.34445e-09	2.79257e-08
ENSG00000178691.11_5	SUZ12	-0.433113	6.61725	102.196	3.81794e-08	4.60751e-07
ENSG00000006283.18_6	CACNA1G	-0.433085	3.54477	25.5824	9.92417e-05	0.000419983
ENSG00000186451.2_4	SPATA12	-0.433015	-0.152573	1.66384	0.214482	0.314995
ENSG00000235070.3_7	AC062015.1	-0.43298	0.647813	3.48192	0.0795213	0.139524
ENSG00000138002.15_6	IFT172	-0.432943	4.15442	44.7181	3.96881e-06	2.56177e-05
ENSG00000171792.11_6	RHNO1	-0.432908	4.40607	43.8115	4.50883e-06	2.85184e-05
ENSG00000126003.7_5	PLAGL2	-0.432901	6.0187	116.073	5.54797e-09	9.20322e-08
ENSG00000204308.8_4	RNF5	-0.432631	4.68724	55.1624	1.03425e-06	7.9489e-06
ENSG00000151651.16_7	ADAM8	-0.432547	1.19658	4.62069	0.0463901	0.0885634
ENSG00000101911.12_4	PRPS2	-0.431925	5.59504	92.5925	2.89952e-08	3.65292e-07
ENSG00000249249.2_7	AC010226.1	-0.431691	-0.78122	1.31631	0.267261	0.375044
ENSG00000009724.17_5	MASP2	-0.43148	1.31184	5.09167	0.0376027	0.0739192
[truncated: 14,972 more rows]
